# Supplementary material for: Genotypic variation in biomass allocation in response to field drought has a greater affect on yield than gas exchange or phenology
Source: BMC Plant Biol. 2016 Aug 24;16(1):185. doi: 10.1186/s12870-016-0876-3 (PMC4997677; doi:10.1186/s12870-016-0876-3)
Supplement: Additional file 1: — Phenotypic dataset for each individual in both drought and well-watered conditions. (XLS 1770 kb) [file 12870_2016_876_MOESM1_ESM.xls]

## Sheet: isotopes
plant	block	Line	TRT	Quad	GH	Identifier 1	Corr. 13C	Carbon %	Nitrogen %	C/N
1	1	328	DR	1	1
2	1	136	DR	1	1
3	1	234	DR	1	1
4	1	340	DR	1	1
5	1	205	DR	1	1
6	1	213	DR	1	1
7	1	42	DR	1	1	7	-27.036	40.6456	5.4637	7.43921
8	1	290	DR	1	1
9	1	215	DR	1	1
10	1	402	DR	1	1
11	1	15	DR	1	1	11	-27.2153	41.0983	4.9573	8.29045
12	1	281	DR	1	1
13	1	223	DR	1	1
14	1	331	DR	1	1
15	1	171	DR	1	1
16	1	41	DR	1	1	16	-31.6548	39.9395	6.3941	6.24631
17	1	264	DR	1	1
18	1	184	DR	1	1
19	1	190	DR	1	1
20	1	277	DR	1	1
21	1	243	DR	1	1
22	1	46	DR	1	1	22	-27.4425	40.9468	5.2395	7.81502
23	1	285	DR	1	1
24	1	259	DR	1	1
25	1	288	DR	1	1
26	1	66	DR	1	1
27	1	301	DR	1	1
28	1	9	DR	1	1	28	-26.3393	38.4626	4.5586	8.43738
29	1	268	DR	1	1
30	1	344	DR	1	1
31	1	68	DR	1	1
32	1	289	DR	1	1
33	1	80	DR	1	1
34	1	346	DR	1	1
35	1	199	DR	1	1
36	1	147	DR	1	1
37	1	376	DR	1	1
38	1	36	DR	1	1	38	-31.1491	40.1041	5.3491	7.49735
39	1	193	DR	1	1
40	1	2	DR	1	1	40	-28.1737	40.9438	4.6516	8.8021
41	1	211	DR	1	1
42	1	341	DR	1	1
43	1	261	DR	1	1
44	1	164	DR	1	1
45	1	232	DR	1	1
46	1	7	DR	1	1	46	-27.4527	41.6811	5.7776	7.21426
47	1	222	DR	1	1
48	1	206	DR	1	1
49	1	337	DR	1	1
50	1	ein40	DR	1	1
51	1	76	DR	1	1
52	1	1	DR	1	1	52	-28.6672	39.754	3.6526	10.8837
53	1	ein194	DR	1	1
54	1	ein90	DR	1	1
55	1	253	DR	1	1
56	1	175	DR	1	1
57	1	69	DR	1	1
58	1	198	DR	1	1
59	1	360	DR	1	1
60	1	39	DR	1	1
61	1	60	DR	1	1
62	1	207	DR	1	1
63	1	52	DR	1	1	63	-25.1863	37.7199	4.0969	9.20694
64	1	143	DR	1	1
65	1	65	DR	1	1
66	1	166	DR	1	1
67	1	212	DR	1	1
68	1	131	DR	1	1
69	1	124	DR	1	1
70	1	355	DR	1	1
71	1	30	DR	1	1	71	-27.8383	41.5337	5.9184	7.01772
72	1	380	DR	1	1
73	1	318	DR	1	1
74	1	204	DR	1	1
75	1	150	DR	1	1
76	1	182	DR	1	1
77	1	353	DR	1	1
78	1	357	DR	1	1
79	1	176	DR	1	1
80	1	373	DR	1	1
81	1	183	DR	1	1
82	1	339	DR	1	1
83	1	250	DR	1	1
84	1	70	DR	1	1
85	1	18	DR	1	1	85	-27.7804	39.6216	4.9068	8.07484
86	1	174	DR	1	1
87	1	53	DR	1	1	87	-27.0212	39.333	4.7981	8.19762
88	1	332	DR	1	1
89	1	270	DR	1	1
90	1	359	DR	1	1
91	1	93	DR	1	1
92	1	284	DR	1	1
93	1	146	DR	1	1
94	1	115	DR	1	1
95	1	155	DR	1	1
96	1	23	DR	1	1	96	-27.0778	41.4558	5.8298	7.11102
97	1	265	DR	1	1
98	1	154	DR	1	1
99	1	31	DR	1	1	99	-26.6621	37.7054	5.7404	6.56843
100	1	255	DR	1	1
101	1	228	DR	1	1
102	1	16	DR	1	1	102	-26.7405	39.0227	3.8073	10.2495
103	1	89	DR	1	1	103	-26.3479	39.7846	3.7806	10.5234
104	1	187	DR	1	1
105	1	401	DR	1	1
106	1	303	DR	1	1
107	1	21	DR	1	1	107	-27.8165	40.8186	4.2917	9.51106
108	1	25	DR	1	1	108	-26.6443	42.4463	4.7739	8.89133
109	1	308	DR	1	1
110	1	208	DR	1	1
111	1	229	DR	1	1
112	1	225	DR	1	1
113	1	235	DR	1	1
114	1	311	DR	1	1
115	1	347	DR	1	1
116	1	267	DR	1	1
117	1	b3-wt	DR	1	1
118	1	363	DR	1	1
119	1	251	DR	1	1
120	1	63	DR	1	1
121	1	248	DR	1	1
122	1	300	DR	1	1
123	1	201	DR	1	1
124	1	256	DR	1	1
125	1	242	DR	1	1
126	1	73	DR	1	1
127	1	325	DR	1	1
128	1	354	DR	1	1
129	1	103	DR	1	1
130	1	282	DR	1	1
131	1	12	DR	1	1
132	1	240	DR	1	1
133	2	1	NO	1	1
134	2	46	NO	1	1	134	-28.1939	40.852	5.3383	7.65262
135	2	223	NO	1	1
136	2	124	NO	1	1
137	2	285	NO	1	1
138	2	232	NO	1	1
139	2	175	NO	1	1
140	2	39	NO	1	1	140	-27.859	36.7443	4.1331	8.89025
141	2	9	NO	1	1	141	-27.4252	36.3506	5.6596	6.42281
142	2	325	NO	1	1
143	2	402	NO	1	1
144	2	25	NO	1	1
145	2	198	NO	1	1
146	2	331	NO	1	1
147	2	337	NO	1	1
148	2	68	NO	1	1
149	2	164	NO	1	1
150	2	308	NO	1	1
151	2	155	NO	1	1
152	2	21	NO	1	1	152	-27.8423	41.8216	4.4424	9.41419
153	2	339	NO	1	1
154	2	225	NO	1	1
155	2	18	NO	1	1	155	-28.8359	41.0392	6.0994	6.7284
156	2	199	NO	1	1
157	2	205	NO	1	1
158	2	201	NO	1	1
159	2	2	NO	1	1	159	-28.3371	42.4028	5.7559	7.36684
160	2	206	NO	1	1
161	2	229	NO	1	1
162	2	53	NO	1	1	162	-25.8697	38.2372	5.316	7.19285
163	2	ein194	NO	1	1
164	2	7	NO	1	1	164	-27.7912	41.6353	5.8668	7.09677
165	2	289	NO	1	1
166	2	63	NO	1	1
167	2	131	NO	1	1
168	2	267	NO	1	1
169	2	73	NO	1	1
170	2	347	NO	1	1
171	2	251	NO	1	1
172	2	215	NO	1	1
173	2	288	NO	1	1
174	2	318	NO	1	1
175	2	311	NO	1	1
176	2	166	NO	1	1
177	2	41	NO	1	1	177	-30.7934	37.7858	5.4861	6.88755
178	2	301	NO	1	1
179	2	143	NO	1	1
180	2	234	NO	1	1
181	2	284	NO	1	1
182	2	93	NO	1	1
183	2	b3-wt	NO	1	1
184	2	154	NO	1	1
185	2	290	NO	1	1
186	2	357	NO	1	1
187	2	36	NO	1	1	187	-30.914	34.3906	4.6425	7.40778
188	2	328	NO	1	1
189	2	268	NO	1	1
190	2	184	NO	1	1
191	2	183	NO	1	1
192	2	344	NO	1	1
193	2	243	NO	1	1
194	2	16	NO	1	1	194	-26.9926	39.9733	5.3484	7.47387
195	2	146	NO	1	1
196	2	150	NO	1	1
197	2	281	NO	1	1
198	2	376	NO	1	1
199	2	31	NO	1	1
200	2	256	NO	1	1
201	2	69	NO	1	1
202	2	353	NO	1	1
203	2	346	NO	1	1
204	2	248	NO	1	1
205	2	15	NO	1	1	205	-27.8843	38.4305	6.0766	6.32435
206	2	363	NO	1	1
207	2	208	NO	1	1
208	2	373	NO	1	1
209	2	60	NO	1	1
210	2	176	NO	1	1
211	2	204	NO	1	1
212	2	147	NO	1	1
213	2	282	NO	1	1
214	2	12	NO	1	1	214	-27.8255	39.757	5.9576	6.67332
215	2	341	NO	1	1
216	2	115	NO	1	1
217	2	89	NO	1	1	217	-26.9701	34.0229	5.8627	5.80328
218	2	136	NO	1	1
219	2	401	NO	1	1
220	2	277	NO	1	1
221	2	213	NO	1	1
222	2	80	NO	1	1
223	2	332	NO	1	1
224	2	30	NO	1	1	224	-28.0358	37.843	4.9963	7.5742
225	2	270	NO	1	1
226	2	76	NO	1	1
227	2	340	NO	1	1
228	2	ein90	NO	1	1
229	2	207	NO	1	1
230	2	65	NO	1	1
231	2	359	NO	1	1
232	2	103	NO	1	1
233	2	187	NO	1	1
234	2	222	NO	1	1
235	2	380	NO	1	1
236	2	303	NO	1	1
237	2	355	NO	1	1
238	2	211	NO	1	1
239	2	171	NO	1	1
240	2	66	NO	1	1
241	2	242	NO	1	1
242	2	261	NO	1	1
243	2	212	NO	1	1
244	2	235	NO	1	1
245	2	70	NO	1	1
246	2	174	NO	1	1
247	2	354	NO	1	1
248	2	300	NO	1	1
249	2	52	NO	1	1	249	-26.8821	37.9633	6.0632	6.26126
250	2	265	NO	1	1
251	2	240	NO	1	1
252	2	264	NO	1	1
253	2	23	NO	1	1	253	-27.8146	38.6886	6.2706	6.16984
254	2	255	NO	1	1
255	2	190	NO	1	1
256	2	193	NO	1	1
257	2	250	NO	1	1
258	2	259	NO	1	1
259	2	228	NO	1	1
260	2	ein40	NO	1	1
261	2	42	NO	1	1	261	-26.812	38.9924	5.4226	7.19072
262	2	182	NO	1	1
263	2	360	NO	1	1
264	2	253	NO	1	1
793	7	301	DR	1	1
794	7	340	DR	1	1
795	7	25	DR	1	1	795	-26.5989	41.3118	7.0029	5.89924
796	7	ein194	DR	1	1
797	7	331	DR	1	1
798	7	2	DR	1	1	798	-27.9311	39.4086	4.0552	9.71804
799	7	277	DR	1	1
800	7	80	DR	1	1
801	7	339	DR	1	1
802	7	380	DR	1	1
803	7	63	DR	1	1
804	7	282	DR	1	1
805	7	207	DR	1	1
806	7	155	DR	1	1
807	7	264	DR	1	1
808	7	39	DR	1	1	808	-28.7144	41.3509	5.3968	7.66211
809	7	52	DR	1	1	809	-26.668	38.6131	4.9212	7.84628
810	7	256	DR	1	1
811	7	222	DR	1	1
812	7	73	DR	1	1
813	7	193	DR	1	1
814	7	284	DR	1	1
815	7	359	DR	1	1
816	7	69	DR	1	1
817	7	212	DR	1	1
818	7	183	DR	1	1
819	7	240	DR	1	1
820	7	243	DR	1	1
821	7	303	DR	1	1
822	7	206	DR	1	1
823	7	16	DR	1	1	823	-27.5891	40.3679	5.2821	7.64239
824	7	223	DR	1	1
825	7	146	DR	1	1
826	7	255	DR	1	1
827	7	115	DR	1	1
828	7	176	DR	1	1
829	7	337	DR	1	1
830	7	347	DR	1	1
831	7	124	DR	1	1
832	7	53	DR	1	1	832	-26.5634	37.7525	4.2405	8.90284
833	7	290	DR	1	1
834	7	136	DR	1	1
835	7	250	DR	1	1
836	7	289	DR	1	1
837	7	300	DR	1	1
838	7	76	DR	1	1
839	7	ein40	DR	1	1
840	7	376	DR	1	1
841	7	187	DR	1	1
842	7	15	DR	1	1	842	-26.8514	42.4065	5.8047	7.30555
843	7	199	DR	1	1
844	7	267	DR	1	1
845	7	265	DR	1	1
846	7	154	DR	1	1
847	7	190	DR	1	1
848	7	175	DR	1	1
849	7	93	DR	1	1
850	7	325	DR	1	1
851	7	18	DR	1	1	851	-28.7241	41.6481	5.8572	7.11059
852	7	65	DR	1	1
853	7	401	DR	1	1
854	7	229	DR	1	1
855	7	228	DR	1	1
856	7	268	DR	1	1
857	7	285	DR	1	1
858	7	253	DR	1	1
859	7	270	DR	1	1
860	7	225	DR	1	1
861	7	147	DR	1	1
862	7	208	DR	1	1
863	7	30	DR	1	1	863	-27.1983	41.1286	5.1794	7.9408
864	7	12	DR	1	1	864	-30.3006	37.4363	4.467	8.38064
865	7	103	DR	1	1
866	7	60	DR	1	1
867	7	341	DR	1	1
868	7	36	DR	1	1	868	-30.9631	37.3834	5.8335	6.4084
869	7	281	DR	1	1
870	7	174	DR	1	1
871	7	353	DR	1	1
872	7	402	DR	1	1
873	7	b3-wt	DR	1	1
874	7	42	DR	1	1	874	-26.886	38.9433	4.7923	8.12622
875	7	198	DR	1	1
876	7	234	DR	1	1
877	7	248	DR	1	1
878	7	308	DR	1	1
879	7	143	DR	1	1
880	7	213	DR	1	1
881	7	68	DR	1	1
882	7	235	DR	1	1
883	7	171	DR	1	1
884	7	46	DR	1	1
885	7	242	DR	1	1
886	7	354	DR	1	1
887	7	164	DR	1	1
888	7	360	DR	1	1
889	7	346	DR	1	1
890	7	328	DR	1	1
891	7	7	DR	1	1
892	7	261	DR	1	1
893	7	131	DR	1	1
894	7	23	DR	1	1	894	-26.896	38.6711	5.6936	6.79203
895	7	182	DR	1	1
896	7	204	DR	1	1
897	7	1	DR	1	1
898	7	211	DR	1	1
899	7	344	DR	1	1
900	7	166	DR	1	1
901	7	201	DR	1	1
902	7	332	DR	1	1
903	7	318	DR	1	1
904	7	66	DR	1	1
905	7	ein90	DR	1	1
906	7	288	DR	1	1
907	7	31	DR	1	1	907	-27.4235	42.2811	5.8973	7.16957
908	7	9	DR	1	1	908	-27.6022	42.155	5.6368	7.47853
909	7	184	DR	1	1
910	7	259	DR	1	1
911	7	215	DR	1	1
912	7	373	DR	1	1
913	7	251	DR	1	1
914	7	21	DR	1	1	914	-27.558	42.1506	5.0291	8.38134
915	7	311	DR	1	1
916	7	355	DR	1	1
917	7	150	DR	1	1
918	7	41	DR	1	1	918	-30.7085	38.2316	5.117	7.47149
919	7	357	DR	1	1
920	7	70	DR	1	1
921	7	363	DR	1	1
922	7	205	DR	1	1
923	7	89	DR	1	1	923	-27.8877	40.2427	5.2019	7.73615
924	7	232	DR	1	1
925	8	253	NO	1	1
926	8	174	NO	1	1
927	8	339	NO	1	1
928	8	69	NO	1	1
929	8	131	NO	1	1
930	8	311	NO	1	1
931	8	290	NO	1	1
932	8	344	NO	1	1
933	8	23	NO	1	1	933	-26.0049	32.5431	6.063	5.36749
934	8	18	NO	1	1	934	-28.4023	39.6666	4.9133	8.07331
935	8	301	NO	1	1
936	8	15	NO	1	1	936	-27.076	41.0267	6.1913	6.62651
937	8	251	NO	1	1
938	8	222	NO	1	1
939	8	12	NO	1	1	939	-31.5837	36.9369	5.5529	6.65183
940	8	31	NO	1	1	940	-28.0346	36.8883	5.5254	6.67613
941	8	215	NO	1	1
942	8	201	NO	1	1
943	8	235	NO	1	1
944	8	232	NO	1	1
945	8	175	NO	1	1
946	8	242	NO	1	1
947	8	225	NO	1	1
948	8	331	NO	1	1
949	8	143	NO	1	1
950	8	284	NO	1	1
951	8	46	NO	1	1	951	-26.979	39.5061	5.0243	7.86301
952	8	347	NO	1	1
953	8	376	NO	1	1
954	8	303	NO	1	1
955	8	68	NO	1	1
956	8	147	NO	1	1
957	8	52	NO	1	1
958	8	288	NO	1	1
959	8	1	NO	1	1
960	8	155	NO	1	1
961	8	277	NO	1	1
962	8	328	NO	1	1
963	8	7	NO	1	1	963	-28.2248	42.8756	6.7695	6.33364
964	8	261	NO	1	1
965	8	285	NO	1	1
966	8	ein40	NO	1	1
967	8	332	NO	1	1
968	8	89	NO	1	1	968	-27.7623	40.5519	4.7687	8.50376
969	8	154	NO	1	1
970	8	16	NO	1	1	970	-27.5439	39.4502	5.4547	7.23233
971	8	300	NO	1	1
972	8	150	NO	1	1
973	8	73	NO	1	1
974	8	325	NO	1	1
975	8	36	NO	1	1	975	-31.6113	37.2825	5.9851	6.22922
976	8	53	NO	1	1
977	8	183	NO	1	1
978	8	93	NO	1	1
979	8	281	NO	1	1
980	8	223	NO	1	1
981	8	171	NO	1	1
982	8	256	NO	1	1
983	8	211	NO	1	1
984	8	213	NO	1	1
985	8	207	NO	1	1
986	8	9	NO	1	1	986	-27.2182	41.2938	6.2177	6.64132
987	8	198	NO	1	1
988	8	30	NO	1	1	988	-28.426	41.2147	5.6283	7.32276
989	8	21	NO	1	1	989	-26.9355	41.657	6.1769	6.744
990	8	341	NO	1	1
991	8	2	NO	1	1	991	-27.3831	39.1929	4.5688	8.57839
992	8	402	NO	1	1
993	8	380	NO	1	1
994	8	124	NO	1	1
995	8	146	NO	1	1
996	8	243	NO	1	1
997	8	ein194	NO	1	1
998	8	250	NO	1	1
999	8	ein90	NO	1	1
1000	8	354	NO	1	1
1001	8	248	NO	1	1
1002	8	265	NO	1	1
1003	8	182	NO	1	1
1004	8	136	NO	1	1
1005	8	270	NO	1	1
1006	8	229	NO	1	1
1007	8	70	NO	1	1
1008	8	308	NO	1	1
1009	8	b3-wt	NO	1	1
1010	8	205	NO	1	1
1011	8	363	NO	1	1
1012	8	25	NO	1	1	1012	-26.5397	39.4754	5.5843	7.069
1013	8	240	NO	1	1
1014	8	66	NO	1	1
1015	8	289	NO	1	1
1016	8	264	NO	1	1
1017	8	76	NO	1	1
1018	8	208	NO	1	1
1019	8	190	NO	1	1
1020	8	357	NO	1	1
1021	8	41	NO	1	1	1021	-30.4962	36.1236	4.5662	7.91109
1022	8	268	NO	1	1
1023	8	206	NO	1	1
1024	8	373	NO	1	1
1025	8	355	NO	1	1
1026	8	255	NO	1	1
1027	8	259	NO	1	1
1028	8	318	NO	1	1
1029	8	115	NO	1	1
1030	8	267	NO	1	1
1031	8	176	NO	1	1
1032	8	228	NO	1	1
1033	8	346	NO	1	1
1034	8	42	NO	1	1	1034	-28.2516	36.5029	5.42	6.73485
1035	8	193	NO	1	1
1036	8	204	NO	1	1
1037	8	360	NO	1	1
1038	8	63	NO	1	1
1039	8	359	NO	1	1
1040	8	39	NO	1	1
1041	8	80	NO	1	1
1042	8	103	NO	1	1
1043	8	184	NO	1	1
1044	8	60	NO	1	1
1045	8	353	NO	1	1
1046	8	337	NO	1	1
1047	8	166	NO	1	1
1048	8	212	NO	1	1
1049	8	65	NO	1	1
1050	8	340	NO	1	1
1051	8	199	NO	1	1
1052	8	401	NO	1	1
1053	8	282	NO	1	1
1054	8	164	NO	1	1
1055	8	234	NO	1	1
1056	8	187	NO	1	1
1189	10	63	NO	2	1
1190	10	164	NO	2	1
1191	10	166	NO	2	1
1192	10	154	NO	2	1
1193	10	23	NO	2	1
1194	10	206	NO	2	1
1195	10	268	NO	2	1
1196	10	93	NO	2	1
1197	10	187	NO	2	1
1198	10	155	NO	2	1
1199	10	204	NO	2	1
1200	10	12	NO	2	1
1201	10	261	NO	2	1
1202	10	15	NO	2	1
1203	10	30	NO	2	1
1204	10	80	NO	2	1
1205	10	18	NO	2	1
1206	10	265	NO	2	1
1207	10	60	NO	2	1
1208	10	270	NO	2	1
1209	10	308	NO	2	1
1210	10	207	NO	2	1
1211	10	42	NO	2	1
1212	10	25	NO	2	1
1213	10	284	NO	2	1
1214	10	290	NO	2	1
1215	10	46	NO	2	1
1216	10	225	NO	2	1
1217	10	53	NO	2	1
1218	10	363	NO	2	1
1219	10	373	NO	2	1
1220	10	190	NO	2	1
1221	10	205	NO	2	1
1222	10	288	NO	2	1
1223	10	7	NO	2	1
1224	10	39	NO	2	1
1225	10	201	NO	2	1
1226	10	222	NO	2	1
1227	10	344	NO	2	1
1228	10	301	NO	2	1
1229	10	199	NO	2	1
1230	10	229	NO	2	1
1231	10	21	NO	2	1
1232	10	340	NO	2	1
1233	10	339	NO	2	1
1234	10	115	NO	2	1
1235	10	1	NO	2	1
1236	10	89	NO	2	1
1237	10	171	NO	2	1
1238	10	250	NO	2	1
1239	10	175	NO	2	1
1240	10	251	NO	2	1
1241	10	328	NO	2	1
1242	10	242	NO	2	1
1243	10	52	NO	2	1
1244	10	281	NO	2	1
1245	10	402	NO	2	1
1246	10	255	NO	2	1
1247	10	ein40	NO	2	1
1248	10	36	NO	2	1
1249	10	69	NO	2	1
1250	10	332	NO	2	1
1251	10	124	NO	2	1
1252	10	341	NO	2	1
1253	10	176	NO	2	1
1254	10	277	NO	2	1
1255	10	2	NO	2	1
1256	10	184	NO	2	1
1257	10	66	NO	2	1
1258	10	355	NO	2	1
1259	10	357	NO	2	1
1260	10	354	NO	2	1
1261	10	213	NO	2	1
1262	10	76	NO	2	1
1263	10	353	NO	2	1
1264	10	337	NO	2	1
1265	10	376	NO	2	1
1266	10	147	NO	2	1
1267	10	256	NO	2	1
1268	10	73	NO	2	1
1269	10	174	NO	2	1
1270	10	285	NO	2	1
1271	10	103	NO	2	1
1272	10	240	NO	2	1
1273	10	311	NO	2	1
1274	10	208	NO	2	1
1275	10	235	NO	2	1
1276	10	401	NO	2	1
1277	10	359	NO	2	1
1278	10	183	NO	2	1
1279	10	234	NO	2	1
1280	10	198	NO	2	1
1281	10	136	NO	2	1
1282	10	131	NO	2	1
1283	10	ein194	NO	2	1
1284	10	16	NO	2	1
1285	10	9	NO	2	1
1286	10	215	NO	2	1
1287	10	331	NO	2	1
1288	10	150	NO	2	1
1289	10	68	NO	2	1
1290	10	300	NO	2	1
1291	10	264	NO	2	1
1292	10	b3-wt	NO	2	1
1293	10	211	NO	2	1
1294	10	282	NO	2	1
1295	10	259	NO	2	1
1296	10	318	NO	2	1
1297	10	360	NO	2	1
1298	10	346	NO	2	1
1299	10	243	NO	2	1
1300	10	303	NO	2	1
1301	10	380	NO	2	1
1302	10	347	NO	2	1
1303	10	65	NO	2	1
1304	10	143	NO	2	1
1305	10	146	NO	2	1
1306	10	325	NO	2	1
1307	10	193	NO	2	1
1308	10	228	NO	2	1
1309	10	41	NO	2	1
1310	10	70	NO	2	1
1311	10	289	NO	2	1
1312	10	212	NO	2	1
1313	10	223	NO	2	1
1314	10	182	NO	2	1
1315	10	253	NO	2	1
1316	10	31	NO	2	1
1317	10	267	NO	2	1
1318	10	248	NO	2	1
1319	10	232	NO	2	1
1320	10	ein90	NO	2	1
1717	14	80	NO	2	1
1718	14	205	NO	2	1
1719	14	12	NO	2	1	1719	-30.9706	33.5188	5.2043	6.44059
1720	14	9	NO	2	1	1720	-27.0456	39.3124	6.5634	5.98965
1721	14	288	NO	2	1
1722	14	228	NO	2	1
1723	14	124	NO	2	1
1724	14	184	NO	2	1
1725	14	204	NO	2	1
1726	14	182	NO	2	1
1727	14	7	NO	2	1	1727	-28.3778	41.3145	6.2258	6.63601
1728	14	115	NO	2	1
1729	14	229	NO	2	1
1730	14	66	NO	2	1
1731	14	31	NO	2	1	1731	-27.3395	39.5213	5.3531	7.38288
1732	14	73	NO	2	1
1733	14	380	NO	2	1
1734	14	42	NO	2	1	1734	-28.1628	39.8598	5.4048	7.37489
1735	14	303	NO	2	1
1736	14	264	NO	2	1
1737	14	284	NO	2	1
1738	14	277	NO	2	1
1739	14	248	NO	2	1
1740	14	290	NO	2	1
1741	14	234	NO	2	1
1742	14	256	NO	2	1
1743	14	402	NO	2	1
1744	14	18	NO	2	1
1745	14	154	NO	2	1
1746	14	46	NO	2	1	1746	-28.5475	40.7341	4.9974	8.15106
1747	14	251	NO	2	1
1748	14	183	NO	2	1
1749	14	268	NO	2	1
1750	14	25	NO	2	1	1750	-26.335	41.3732	6.6516	6.22004
1751	14	150	NO	2	1
1752	14	211	NO	2	1
1753	14	b3-wt	NO	2	1
1754	14	89	NO	2	1	1754	-26.5889	39.8129	4.7835	8.32296
1755	14	253	NO	2	1
1756	14	41	NO	2	1	1756	-32.0504	35.2207	5.2861	6.66289
1757	14	174	NO	2	1
1758	14	270	NO	2	1
1759	14	223	NO	2	1
1760	14	190	NO	2	1
1761	14	199	NO	2	1
1762	14	346	NO	2	1
1763	14	ein194	NO	2	1
1764	14	281	NO	2	1
1765	14	166	NO	2	1
1766	14	36	NO	2	1	1766	-31.4041	36.5606	5.0165	7.28807
1767	14	164	NO	2	1
1768	14	143	NO	2	1
1769	14	282	NO	2	1
1770	14	39	NO	2	1	1770	-28.7164	41.8944	6.8202	6.14269
1771	14	267	NO	2	1
1772	14	69	NO	2	1
1773	14	63	NO	2	1
1774	14	212	NO	2	1
1775	14	207	NO	2	1
1776	14	354	NO	2	1
1777	14	60	NO	2	1
1778	14	136	NO	2	1
1779	14	146	NO	2	1
1780	14	ein90	NO	2	1
1781	14	176	NO	2	1
1782	14	76	NO	2	1
1783	14	52	NO	2	1	1783	-26.7982	39.8975	6.9136	5.77087
1784	14	328	NO	2	1
1785	14	16	NO	2	1	1785	-28.0568	38.0511	5.6344	6.75335
1786	14	15	NO	2	1
1787	14	344	NO	2	1
1788	14	308	NO	2	1
1789	14	201	NO	2	1
1790	14	332	NO	2	1
1791	14	68	NO	2	1
1792	14	147	NO	2	1
1793	14	359	NO	2	1
1794	14	171	NO	2	1
1795	14	21	NO	2	1	1795	-27.8897	40.2244	6.0263	6.67481
1796	14	311	NO	2	1
1797	14	155	NO	2	1
1798	14	ein40	NO	2	1
1799	14	242	NO	2	1
1800	14	259	NO	2	1
1801	14	341	NO	2	1
1802	14	360	NO	2	1
1803	14	340	NO	2	1
1804	14	401	NO	2	1
1805	14	353	NO	2	1
1806	14	337	NO	2	1
1807	14	289	NO	2	1
1808	14	285	NO	2	1
1809	14	300	NO	2	1
1810	14	363	NO	2	1
1811	14	325	NO	2	1
1812	14	208	NO	2	1
1813	14	376	NO	2	1
1814	14	357	NO	2	1
1815	14	318	NO	2	1
1816	14	2	NO	2	1	1816	-29.2853	38.7977	5.7599	6.73583
1817	14	339	NO	2	1
1818	14	1	NO	2	1	1818	-29.3248	41.2885	7.1765	5.75329
1819	14	215	NO	2	1
1820	14	30	NO	2	1	1820	-27.2477	42.6058	5.9854	7.11829
1821	14	131	NO	2	1
1822	14	261	NO	2	1
1823	14	240	NO	2	1
1824	14	265	NO	2	1
1825	14	255	NO	2	1
1826	14	187	NO	2	1
1827	14	103	NO	2	1
1828	14	347	NO	2	1
1829	14	243	NO	2	1
1830	14	53	NO	2	1	1830	-26.7429	38.7276	5.297	7.31123
1831	14	213	NO	2	1
1832	14	222	NO	2	1
1833	14	206	NO	2	1
1834	14	235	NO	2	1
1835	14	198	NO	2	1
1836	14	70	NO	2	1
1837	14	331	NO	2	1
1838	14	225	NO	2	1
1839	14	175	NO	2	1
1840	14	250	NO	2	1
1841	14	373	NO	2	1
1842	14	23	NO	2	1	1842	-28.5791	40.8156	7.0047	5.82689
1843	14	93	NO	2	1
1844	14	232	NO	2	1
1845	14	65	NO	2	1
1846	14	301	NO	2	1
1847	14	355	NO	2	1
1848	14	193	NO	2	1
1849	15	267	DR	2	1
1850	15	2	DR	2	1	1850	-28.5969	40.6864	4.8545	8.38117
1851	15	207	DR	2	1
1852	15	146	DR	2	1
1853	15	143	DR	2	1
1854	15	201	DR	2	1
1855	15	15	DR	2	1	1855	-27.0368	42.6103	3.931	10.8395
1856	15	b3-wt	DR	2	1
1857	15	174	DR	2	1
1858	15	261	DR	2	1
1859	15	363	DR	2	1
1860	15	355	DR	2	1
1861	15	264	DR	2	1
1862	15	281	DR	2	1
1863	15	52	DR	2	1	1863	-26.1213	38.5513	4.7787	8.06732
1864	15	308	DR	2	1
1865	15	53	DR	2	1	1865	-26.6926	40.5396	5.4109	7.49221
1866	15	357	DR	2	1
1867	15	68	DR	2	1
1868	15	251	DR	2	1
1869	15	1	DR	2	1
1870	15	150	DR	2	1
1871	15	206	DR	2	1
1872	15	18	DR	2	1	1872	-28.6015	42.1829	6.0385	6.98566
1873	15	208	DR	2	1
1874	15	402	DR	2	1
1875	15	353	DR	2	1
1876	15	242	DR	2	1
1877	15	332	DR	2	1
1878	15	331	DR	2	1
1879	15	7	DR	2	1	1879	-28.8333	40.4464	6.8067	5.94215
1880	15	193	DR	2	1
1881	15	131	DR	2	1
1882	15	70	DR	2	1
1883	15	175	DR	2	1
1884	15	289	DR	2	1
1885	15	212	DR	2	1
1886	15	25	DR	2	1	1886	-27.5146	41.5356	4.815	8.62629
1887	15	232	DR	2	1
1888	15	23	DR	2	1
1889	15	39	DR	2	1
1890	15	347	DR	2	1
1891	15	30	DR	2	1	1891	-27.6171	41.4254	4.6842	8.84364
1892	15	311	DR	2	1
1893	15	229	DR	2	1
1894	15	277	DR	2	1
1895	15	300	DR	2	1
1896	15	234	DR	2	1
1897	15	12	DR	2	1
1898	15	60	DR	2	1
1899	15	284	DR	2	1
1900	15	65	DR	2	1
1901	15	318	DR	2	1
1902	15	337	DR	2	1
1903	15	41	DR	2	1	1903	-32.6543	37.1258	5.7096	6.50235
1904	15	ein40	DR	2	1
1905	15	69	DR	2	1
1906	15	176	DR	2	1
1907	15	265	DR	2	1
1908	15	171	DR	2	1
1909	15	223	DR	2	1
1910	15	215	DR	2	1
1911	15	359	DR	2	1
1912	15	228	DR	2	1
1913	15	253	DR	2	1
1914	15	339	DR	2	1
1915	15	16	DR	2	1	1915	-27.6744	40.9068	5.7712	7.08808
1916	15	401	DR	2	1
1917	15	155	DR	2	1
1918	15	21	DR	2	1	1918	-28.6858	41.5888	5.2297	7.95243
1919	15	166	DR	2	1
1920	15	190	DR	2	1
1921	15	354	DR	2	1
1922	15	240	DR	2	1
1923	15	182	DR	2	1
1924	15	164	DR	2	1
1925	15	76	DR	2	1
1926	15	243	DR	2	1
1927	15	42	DR	2	1	1927	-27.3622	39.2246	4.373	8.96972
1928	15	31	DR	2	1	1928	-27.3879	40.7448	4.2495	9.58814
1929	15	328	DR	2	1
1930	15	225	DR	2	1
1931	15	285	DR	2	1
1932	15	66	DR	2	1
1933	15	154	DR	2	1
1934	15	205	DR	2	1
1935	15	46	DR	2	1	1935	-26.7183	40.7767	6.3328	6.43897
1936	15	93	DR	2	1
1937	15	115	DR	2	1
1938	15	376	DR	2	1
1939	15	259	DR	2	1
1940	15	235	DR	2	1
1941	15	63	DR	2	1
1942	15	199	DR	2	1
1943	15	380	DR	2	1
1944	15	213	DR	2	1
1945	15	89	DR	2	1	1945	-27.0847	40.7411	5.8294	6.9889
1946	15	222	DR	2	1
1947	15	288	DR	2	1
1948	15	103	DR	2	1
1949	15	255	DR	2	1
1950	15	360	DR	2	1
1951	15	341	DR	2	1
1952	15	183	DR	2	1
1953	15	256	DR	2	1
1954	15	136	DR	2	1
1955	15	198	DR	2	1
1956	15	ein194	DR	2	1
1957	15	303	DR	2	1
1958	15	147	DR	2	1
1959	15	346	DR	2	1
1960	15	250	DR	2	1
1961	15	325	DR	2	1
1962	15	373	DR	2	1
1963	15	80	DR	2	1
1964	15	124	DR	2	1
1965	15	36	DR	2	1
1966	15	301	DR	2	1
1967	15	290	DR	2	1
1968	15	ein90	DR	2	1
1969	15	248	DR	2	1
1970	15	282	DR	2	1
1971	15	340	DR	2	1
1972	15	204	DR	2	1
1973	15	73	DR	2	1
1974	15	344	DR	2	1
1975	15	9	DR	2	1	1975	-26.4403	39.6966	5.101	7.78211
1976	15	184	DR	2	1
1977	15	187	DR	2	1
1978	15	270	DR	2	1
1979	15	268	DR	2	1
1980	15	211	DR	2	1
2773	22	213	DR	3	2
2774	22	53	DR	3	2	2774	-26.6956	39.8087	5.1367	7.74986
2775	22	282	DR	3	2
2776	22	303	DR	3	2
2777	22	23	DR	3	2	2777	-26.8792	39.2425	5.4465	7.20509
2778	22	207	DR	3	2
2779	22	b3-wt	DR	3	2
2780	22	354	DR	3	2
2781	22	150	DR	3	2
2782	22	89	DR	3	2	2782	-26.1997	32.6002	3.8688	8.42644
2783	22	124	DR	3	2
2784	22	182	DR	3	2
2785	22	12	DR	3	2
2786	22	353	DR	3	2
2787	22	65	DR	3	2
2788	22	41	DR	3	2	2788	-32.4331	35.8527	5.0361	7.11914
2789	22	211	DR	3	2
2790	22	250	DR	3	2
2791	22	222	DR	3	2
2792	22	1	DR	3	2
2793	22	347	DR	3	2
2794	22	235	DR	3	2
2795	22	328	DR	3	2
2796	22	76	DR	3	2
2797	22	277	DR	3	2
2798	22	155	DR	3	2
2799	22	243	DR	3	2
2800	22	154	DR	3	2
2801	22	265	DR	3	2
2802	22	206	DR	3	2
2803	22	146	DR	3	2
2804	22	346	DR	3	2
2805	22	251	DR	3	2
2806	22	290	DR	3	2
2807	22	21	DR	3	2
2808	22	402	DR	3	2
2809	22	401	DR	3	2
2810	22	204	DR	3	2
2811	22	253	DR	3	2
2812	22	268	DR	3	2
2813	22	208	DR	3	2
2814	22	171	DR	3	2
2815	22	205	DR	3	2
2816	22	174	DR	3	2
2817	22	136	DR	3	2
2818	22	143	DR	3	2
2819	22	25	DR	3	2	2819	-26.9817	40.4148	5.6692	7.12884
2820	22	242	DR	3	2
2821	22	15	DR	3	2	2821	-26.9279	40.6238	4.9531	8.20169
2822	22	42	DR	3	2	2822	-27.0074	37.3577	4.3494	8.58916
2823	22	69	DR	3	2
2824	22	255	DR	3	2
2825	22	281	DR	3	2
2826	22	147	DR	3	2
2827	22	359	DR	3	2
2828	22	193	DR	3	2
2829	22	284	DR	3	2
2830	22	318	DR	3	2
2831	22	344	DR	3	2
2832	22	301	DR	3	2
2833	22	66	DR	3	2
2834	22	183	DR	3	2
2835	22	201	DR	3	2
2836	22	184	DR	3	2
2837	22	363	DR	3	2
2838	22	341	DR	3	2
2839	22	325	DR	3	2
2840	22	103	DR	3	2
2841	22	46	DR	3	2	2841	-27.8273	39.8036	4.9598	8.02524
2842	22	225	DR	3	2
2843	22	376	DR	3	2
2844	22	285	DR	3	2
2845	22	164	DR	3	2
2846	22	357	DR	3	2
2847	22	215	DR	3	2
2848	22	270	DR	3	2
2849	22	60	DR	3	2
2850	22	340	DR	3	2
2851	22	267	DR	3	2
2852	22	16	DR	3	2	2852	-27.853	40.8168	5.7378	7.11368
2853	22	248	DR	3	2
2854	22	373	DR	3	2
2855	22	190	DR	3	2
2856	22	176	DR	3	2
2857	22	7	DR	3	2	2857	-27.2918	40.4038	4.3833	9.21766
2858	22	311	DR	3	2
2859	22	264	DR	3	2
2860	22	187	DR	3	2
2861	22	331	DR	3	2
2862	22	223	DR	3	2
2863	22	63	DR	3	2
2864	22	115	DR	3	2
2865	22	2	DR	3	2	2865	-28.2532	39.037	4.6175	8.45415
2866	22	229	DR	3	2
2867	22	232	DR	3	2
2868	22	9	DR	3	2	2868	-26.8572	39.5546	3.4134	11.588
2869	22	380	DR	3	2
2870	22	52	DR	3	2	2870	-26.2832	37.9864	6.0361	6.2932
2871	22	ein194	DR	3	2
2872	22	199	DR	3	2
2873	22	259	DR	3	2
2874	22	228	DR	3	2
2875	22	308	DR	3	2
2876	22	288	DR	3	2
2877	22	80	DR	3	2
2878	22	ein90	DR	3	2
2879	22	36	DR	3	2
2880	22	18	DR	3	2	2880	-28.9821	39.6012	5.002	7.91708
2881	22	289	DR	3	2
2882	22	68	DR	3	2
2883	22	73	DR	3	2
2884	22	332	DR	3	2
2885	22	240	DR	3	2
2886	22	70	DR	3	2
2887	22	337	DR	3	2
2888	22	166	DR	3	2
2889	22	234	DR	3	2
2890	22	261	DR	3	2
2891	22	212	DR	3	2
2892	22	198	DR	3	2
2893	22	93	DR	3	2
2894	22	ein40	DR	3	2
2895	22	131	DR	3	2
2896	22	355	DR	3	2
2897	22	175	DR	3	2
2898	22	256	DR	3	2
2899	22	39	DR	3	2	2899	-28.268	40.0599	5.4567	7.34142
2900	22	339	DR	3	2
2901	22	31	DR	3	2	2901	-28.024	41.2108	5.205	7.91754
2902	22	300	DR	3	2
2903	22	360	DR	3	2
2904	22	30	DR	3	2	2904	-27.4956	40.9987	5.6978	7.19553
2905	23	ein40	NO	3	2
2906	23	9	NO	3	2
2907	23	ein194	NO	3	2
2908	23	41	NO	3	2	2908	-27.1726	36.9861	3.6303	10.1882
2909	23	303	NO	3	2
2910	23	332	NO	3	2
2911	23	277	NO	3	2
2912	23	301	NO	3	2
2913	23	36	NO	3	2	2913	-31.0874	35.6948	4.5747	7.80265
2914	23	190	NO	3	2
2915	23	199	NO	3	2
2916	23	182	NO	3	2
2917	23	166	NO	3	2
2918	23	198	NO	3	2
2919	23	208	NO	3	2
2920	23	150	NO	3	2
2921	23	53	NO	3	2	2921	-27.6013	39.0654	5.2122	7.49499
2922	23	65	NO	3	2
2923	23	184	NO	3	2
2924	23	251	NO	3	2
2925	23	80	NO	3	2
2926	23	376	NO	3	2
2927	23	265	NO	3	2
2928	23	284	NO	3	2
2929	23	282	NO	3	2
2930	23	103	NO	3	2
2931	23	225	NO	3	2
2932	23	339	NO	3	2
2933	23	359	NO	3	2
2934	23	213	NO	3	2
2935	23	311	NO	3	2
2936	23	164	NO	3	2
2937	23	250	NO	3	2
2938	23	73	NO	3	2
2939	23	204	NO	3	2
2940	23	290	NO	3	2
2941	23	207	NO	3	2
2942	23	52	NO	3	2	2942	-27.1179	39.6997	4.9751	7.97968
2943	23	300	NO	3	2
2944	23	174	NO	3	2
2945	23	60	NO	3	2
2946	23	402	NO	3	2
2947	23	256	NO	3	2
2948	23	222	NO	3	2
2949	23	183	NO	3	2
2950	23	18	NO	3	2	2950	-28.5338	40.5121	4.989	8.12029
2951	23	171	NO	3	2
2952	23	373	NO	3	2
2953	23	211	NO	3	2
2954	23	228	NO	3	2
2955	23	229	NO	3	2
2956	23	ein90	NO	3	2
2957	23	253	NO	3	2
2958	23	337	NO	3	2
2959	23	223	NO	3	2
2960	23	39	NO	3	2	2960	-27.8353	39.3448	5.2149	7.54469
2961	23	340	NO	3	2
2962	23	131	NO	3	2
2963	23	355	NO	3	2
2964	23	66	NO	3	2
2965	23	206	NO	3	2
2966	23	380	NO	3	2
2967	23	63	NO	3	2
2968	23	7	NO	3	2	2968	-27.6597	41.4081	6.0099	6.88998
2969	23	193	NO	3	2
2970	23	235	NO	3	2
2971	23	248	NO	3	2
2972	23	270	NO	3	2
2973	23	155	NO	3	2
2974	23	147	NO	3	2
2975	23	70	NO	3	2
2976	23	42	NO	3	2	2976	-28.3039	39.487	4.6648	8.46489
2977	23	201	NO	3	2
2978	23	76	NO	3	2
2979	23	31	NO	3	2	2979	-28.4576	38.9378	4.5364	8.58341
2980	23	308	NO	3	2
2981	23	318	NO	3	2
2982	23	69	NO	3	2
2983	23	259	NO	3	2
2984	23	b3-wt	NO	3	2
2985	23	25	NO	3	2	2985	-27.8964	39.4912	5.0218	7.86395
2986	23	146	NO	3	2
2987	23	30	NO	3	2	2987	-28.0082	38.0572	4.7656	7.98582
2988	23	16	NO	3	2	2988	-28.4249	40.3324	4.4223	9.12023
2989	23	353	NO	3	2
2990	23	12	NO	3	2	2990	-31.0824	37.3863	5.4335	6.88071
2991	23	242	NO	3	2
2992	23	325	NO	3	2
2993	23	205	NO	3	2
2994	23	46	NO	3	2	2994	-27.3212	37.5491	3.99	9.4108
2995	23	261	NO	3	2
2996	23	328	NO	3	2
2997	23	347	NO	3	2
2998	23	255	NO	3	2
2999	23	154	NO	3	2
3000	23	341	NO	3	2
3001	23	1	NO	3	2	3001	-28.6319	40.5362	5.7387	7.06365
3002	23	124	NO	3	2
3003	23	21	NO	3	2	3003	-27.7346	40.7843	5.2226	7.80919
3004	23	2	NO	3	2
3005	23	288	NO	3	2
3006	23	289	NO	3	2
3007	23	401	NO	3	2
3008	23	68	NO	3	2
3009	23	234	NO	3	2
3010	23	143	NO	3	2
3011	23	232	NO	3	2
3012	23	344	NO	3	2
3013	23	212	NO	3	2
3014	23	215	NO	3	2
3015	23	136	NO	3	2
3016	23	268	NO	3	2
3017	23	346	NO	3	2
3018	23	360	NO	3	2
3019	23	89	NO	3	2	3019	-27.538	36.7746	3.6507	10.0733
3020	23	354	NO	3	2
3021	23	115	NO	3	2
3022	23	281	NO	3	2
3023	23	357	NO	3	2
3024	23	331	NO	3	2
3025	23	93	NO	3	2
3026	23	23	NO	3	2	3026	-25.8333	38.2123	5.0702	7.53665
3027	23	243	NO	3	2
3028	23	267	NO	3	2
3029	23	175	NO	3	2
3030	23	15	NO	3	2	3030	-27.4713	42.1295	4.4313	9.50725
3031	23	187	NO	3	2
3032	23	240	NO	3	2
3033	23	363	NO	3	2
3034	23	285	NO	3	2
3035	23	264	NO	3	2
3036	23	176	NO	3	2
3169	25	25	DR	3	2
3170	25	225	DR	3	2
3171	25	253	DR	3	2
3172	25	376	DR	3	2
3173	25	268	DR	3	2
3174	25	250	DR	3	2
3175	25	344	DR	3	2
3176	25	147	DR	3	2
3177	25	339	DR	3	2
3178	25	303	DR	3	2
3179	25	9	DR	3	2
3180	25	355	DR	3	2
3181	25	289	DR	3	2
3182	25	7	DR	3	2
3183	25	41	DR	3	2
3184	25	166	DR	3	2
3185	25	270	DR	3	2
3186	25	232	DR	3	2
3187	25	184	DR	3	2
3188	25	65	DR	3	2
3189	25	328	DR	3	2
3190	25	42	DR	3	2
3191	25	265	DR	3	2
3192	25	341	DR	3	2
3193	25	143	DR	3	2
3194	25	363	DR	3	2
3195	25	63	DR	3	2
3196	25	b3-wt	DR	3	2
3197	25	223	DR	3	2
3198	25	208	DR	3	2
3199	25	201	DR	3	2
3200	25	284	DR	3	2
3201	25	243	DR	3	2
3202	25	68	DR	3	2
3203	25	285	DR	3	2
3204	25	187	DR	3	2
3205	25	31	DR	3	2
3206	25	281	DR	3	2
3207	25	103	DR	3	2
3208	25	136	DR	3	2
3209	25	259	DR	3	2
3210	25	346	DR	3	2
3211	25	290	DR	3	2
3212	25	115	DR	3	2
3213	25	89	DR	3	2
3214	25	311	DR	3	2
3215	25	380	DR	3	2
3216	25	46	DR	3	2
3217	25	124	DR	3	2
3218	25	211	DR	3	2
3219	25	80	DR	3	2
3220	25	198	DR	3	2
3221	25	69	DR	3	2
3222	25	255	DR	3	2
3223	25	215	DR	3	2
3224	25	251	DR	3	2
3225	25	146	DR	3	2
3226	25	340	DR	3	2
3227	25	183	DR	3	2
3228	25	360	DR	3	2
3229	25	235	DR	3	2
3230	25	205	DR	3	2
3231	25	373	DR	3	2
3232	25	154	DR	3	2
3233	25	354	DR	3	2
3234	25	325	DR	3	2
3235	25	347	DR	3	2
3236	25	190	DR	3	2
3237	25	171	DR	3	2
3238	25	73	DR	3	2
3239	25	76	DR	3	2
3240	25	16	DR	3	2
3241	25	282	DR	3	2
3242	25	240	DR	3	2
3243	25	308	DR	3	2
3244	25	277	DR	3	2
3245	25	150	DR	3	2
3246	25	155	DR	3	2
3247	25	229	DR	3	2
3248	25	359	DR	3	2
3249	25	222	DR	3	2
3250	25	193	DR	3	2
3251	25	234	DR	3	2
3252	25	39	DR	3	2
3253	25	206	DR	3	2
3254	25	ein40	DR	3	2
3255	25	242	DR	3	2
3256	25	199	DR	3	2
3257	25	357	DR	3	2
3258	25	318	DR	3	2
3259	25	207	DR	3	2
3260	25	337	DR	3	2
3261	25	70	DR	3	2
3262	25	176	DR	3	2
3263	25	15	DR	3	2
3264	25	131	DR	3	2
3265	25	36	DR	3	2
3266	25	174	DR	3	2
3267	25	60	DR	3	2
3268	25	2	DR	3	2
3269	25	ein194	DR	3	2
3270	25	1	DR	3	2
3271	25	53	DR	3	2
3272	25	21	DR	3	2
3273	25	401	DR	3	2
3274	25	18	DR	3	2
3275	25	332	DR	3	2
3276	25	175	DR	3	2
3277	25	204	DR	3	2
3278	25	264	DR	3	2
3279	25	402	DR	3	2
3280	25	248	DR	3	2
3281	25	182	DR	3	2
3282	25	288	DR	3	2
3283	25	ein90	DR	3	2
3284	25	267	DR	3	2
3285	25	12	DR	3	2
3286	25	256	DR	3	2
3287	25	213	DR	3	2
3288	25	52	DR	3	2
3289	25	228	DR	3	2
3290	25	300	DR	3	2
3291	25	261	DR	3	2
3292	25	331	DR	3	2
3293	25	301	DR	3	2
3294	25	23	DR	3	2
3295	25	93	DR	3	2
3296	25	164	DR	3	2
3297	25	30	DR	3	2
3298	25	353	DR	3	2
3299	25	66	DR	3	2
3300	25	212	DR	3	2
3433	27	190	NO	3	2
3434	27	198	NO	3	2
3435	27	268	NO	3	2
3436	27	89	NO	3	2
3437	27	215	NO	3	2
3438	27	174	NO	3	2
3439	27	225	NO	3	2
3440	27	30	NO	3	2
3441	27	360	NO	3	2
3442	27	264	NO	3	2
3443	27	12	NO	3	2
3444	27	93	NO	3	2
3445	27	205	NO	3	2
3446	27	285	NO	3	2
3447	27	256	NO	3	2
3448	27	39	NO	3	2
3449	27	228	NO	3	2
3450	27	21	NO	3	2
3451	27	235	NO	3	2
3452	27	147	NO	3	2
3453	27	354	NO	3	2
3454	27	7	NO	3	2
3455	27	193	NO	3	2
3456	27	357	NO	3	2
3457	27	103	NO	3	2
3458	27	206	NO	3	2
3459	27	347	NO	3	2
3460	27	380	NO	3	2
3461	27	270	NO	3	2
3462	27	207	NO	3	2
3463	27	201	NO	3	2
3464	27	131	NO	3	2
3465	27	143	NO	3	2
3466	27	341	NO	3	2
3467	27	41	NO	3	2
3468	27	175	NO	3	2
3469	27	150	NO	3	2
3470	27	340	NO	3	2
3471	27	281	NO	3	2
3472	27	232	NO	3	2
3473	27	318	NO	3	2
3474	27	124	NO	3	2
3475	27	184	NO	3	2
3476	27	146	NO	3	2
3477	27	76	NO	3	2
3478	27	46	NO	3	2
3479	27	331	NO	3	2
3480	27	229	NO	3	2
3481	27	ein194	NO	3	2
3482	27	373	NO	3	2
3483	27	363	NO	3	2
3484	27	301	NO	3	2
3485	27	261	NO	3	2
3486	27	213	NO	3	2
3487	27	223	NO	3	2
3488	27	265	NO	3	2
3489	27	23	NO	3	2
3490	27	376	NO	3	2
3491	27	240	NO	3	2
3492	27	18	NO	3	2
3493	27	31	NO	3	2
3494	27	ein90	NO	3	2
3495	27	182	NO	3	2
3496	27	171	NO	3	2
3497	27	346	NO	3	2
3498	27	339	NO	3	2
3499	27	303	NO	3	2
3500	27	359	NO	3	2
3501	27	222	NO	3	2
3502	27	288	NO	3	2
3503	27	2	NO	3	2
3504	27	208	NO	3	2
3505	27	60	NO	3	2
3506	27	183	NO	3	2
3507	27	259	NO	3	2
3508	27	308	NO	3	2
3509	27	337	NO	3	2
3510	27	73	NO	3	2
3511	27	332	NO	3	2
3512	27	248	NO	3	2
3513	27	401	NO	3	2
3514	27	176	NO	3	2
3515	27	328	NO	3	2
3516	27	166	NO	3	2
3517	27	66	NO	3	2
3518	27	311	NO	3	2
3519	27	b3-wt	NO	3	2
3520	27	ein40	NO	3	2
3521	27	65	NO	3	2
3522	27	164	NO	3	2
3523	27	68	NO	3	2
3524	27	255	NO	3	2
3525	27	63	NO	3	2
3526	27	242	NO	3	2
3527	27	115	NO	3	2
3528	27	154	NO	3	2
3529	27	250	NO	3	2
3530	27	70	NO	3	2
3531	27	199	NO	3	2
3532	27	36	NO	3	2
3533	27	211	NO	3	2
3534	27	282	NO	3	2
3535	27	251	NO	3	2
3536	27	1	NO	3	2
3537	27	42	NO	3	2
3538	27	289	NO	3	2
3539	27	187	NO	3	2
3540	27	344	NO	3	2
3541	27	300	NO	3	2
3542	27	277	NO	3	2
3543	27	52	NO	3	2
3544	27	284	NO	3	2
3545	27	155	NO	3	2
3546	27	69	NO	3	2
3547	27	136	NO	3	2
3548	27	325	NO	3	2
3549	27	9	NO	3	2
3550	27	253	NO	3	2
3551	27	243	NO	3	2
3552	27	353	NO	3	2
3553	27	16	NO	3	2
3554	27	212	NO	3	2
3555	27	25	NO	3	2
3556	27	355	NO	3	2
3557	27	267	NO	3	2
3558	27	15	NO	3	2
3559	27	402	NO	3	2
3560	27	53	NO	3	2
3561	27	80	NO	3	2
3562	27	234	NO	3	2
3563	27	290	NO	3	2
3564	27	204	NO	3	2
3697	29	281	NO	4	2
3698	29	9	NO	4	2	3698	-26.509	37.2129	5.4253	6.85914
3699	29	337	NO	4	2
3700	29	265	NO	4	2
3701	29	223	NO	4	2
3702	29	46	NO	4	2	3702	-27.1988	38.8416	4.6617	8.33207
3703	29	264	NO	4	2
3704	29	124	NO	4	2
3705	29	103	NO	4	2
3706	29	201	NO	4	2
3707	29	251	NO	4	2
3708	29	331	NO	4	2
3709	29	303	NO	4	2
3710	29	311	NO	4	2
3711	29	184	NO	4	2
3712	29	340	NO	4	2
3713	29	68	NO	4	2
3714	29	ein40	NO	4	2
3715	29	248	NO	4	2
3716	29	344	NO	4	2
3717	29	282	NO	4	2
3718	29	199	NO	4	2
3719	29	36	NO	4	2	3719	-30.4717	36.9643	5.6522	6.53981
3720	29	229	NO	4	2
3721	29	53	NO	4	2	3721	-26.1948	36.9989	5.0277	7.35901
3722	29	18	NO	4	2	3722	-28.0933	40.2586	5.602	7.18646
3723	29	174	NO	4	2
3724	29	235	NO	4	2
3725	29	318	NO	4	2
3726	29	355	NO	4	2
3727	29	147	NO	4	2
3728	29	250	NO	4	2
3729	29	52	NO	4	2	3729	-26.2565	38.7982	6.1965	6.26131
3730	29	60	NO	4	2
3731	29	347	NO	4	2
3732	29	332	NO	4	2
3733	29	240	NO	4	2
3734	29	373	NO	4	2
3735	29	115	NO	4	2
3736	29	213	NO	4	2
3737	29	183	NO	4	2
3738	29	300	NO	4	2
3739	29	376	NO	4	2
3740	29	401	NO	4	2
3741	29	225	NO	4	2
3742	29	73	NO	4	2
3743	29	146	NO	4	2
3744	29	41	NO	4	2	3744	-28.2575	46.1288	6.4164	7.1892
3745	29	2	NO	4	2
3746	29	402	NO	4	2
3747	29	150	NO	4	2
3748	29	261	NO	4	2
3749	29	190	NO	4	2
3750	29	205	NO	4	2
3751	29	80	NO	4	2
3752	29	267	NO	4	2
3753	29	215	NO	4	2
3754	29	171	NO	4	2
3755	29	359	NO	4	2
3756	29	212	NO	4	2
3757	29	234	NO	4	2
3758	29	143	NO	4	2
3759	29	228	NO	4	2
3760	29	363	NO	4	2
3761	29	1	NO	4	2	3761	-29.7135	39.6188	5.5954	7.0806
3762	29	256	NO	4	2
3763	29	182	NO	4	2
3764	29	353	NO	4	2
3765	29	380	NO	4	2
3766	29	166	NO	4	2
3767	29	243	NO	4	2
3768	29	222	NO	4	2
3769	29	290	NO	4	2
3770	29	346	NO	4	2
3771	29	325	NO	4	2
3772	29	357	NO	4	2
3773	29	ein90	NO	4	2
3774	29	308	NO	4	2
3775	29	21	NO	4	2	3775	-28.428	38.7024	5.6178	6.88924
3776	29	176	NO	4	2
3777	29	154	NO	4	2
3778	29	16	NO	4	2	3778	-27.3811	40.5912	4.9439	8.21037
3779	29	268	NO	4	2
3780	29	131	NO	4	2
3781	29	187	NO	4	2
3782	29	206	NO	4	2
3783	29	284	NO	4	2
3784	29	270	NO	4	2
3785	29	301	NO	4	2
3786	29	ein194	NO	4	2
3787	29	7	NO	4	2	3787	-27.3821	38.5449	5.576	6.91265
3788	29	12	NO	4	2	3788	-31.7004	37.4671	6.0436	6.19947
3789	29	360	NO	4	2
3790	29	208	NO	4	2
3791	29	328	NO	4	2
3792	29	255	NO	4	2
3793	29	76	NO	4	2
3794	29	207	NO	4	2
3795	29	69	NO	4	2
3796	29	198	NO	4	2
3797	29	277	NO	4	2
3798	29	23	NO	4	2	3798	-27.0992	36.3434	5.6678	6.41226
3799	29	354	NO	4	2
3800	29	155	NO	4	2
3801	29	31	NO	4	2
3802	29	42	NO	4	2
3803	29	211	NO	4	2
3804	29	285	NO	4	2
3805	29	341	NO	4	2
3806	29	63	NO	4	2
3807	29	289	NO	4	2
3808	29	339	NO	4	2
3809	29	39	NO	4	2	3809	-29.0196	36.7558	5.2631	6.98368
3810	29	242	NO	4	2
3811	29	288	NO	4	2
3812	29	175	NO	4	2
3813	29	65	NO	4	2
3814	29	93	NO	4	2
3815	29	70	NO	4	2
3816	29	15	NO	4	2	3816	-26.9956	40.1693	5.8935	6.81586
3817	29	89	NO	4	2
3818	29	25	NO	4	2
3819	29	193	NO	4	2
3820	29	30	NO	4	2	3820	-31.1002	33.1913	4.5128	7.35492
3821	29	136	NO	4	2
3822	29	232	NO	4	2
3823	29	66	NO	4	2
3824	29	259	NO	4	2
3825	29	b3-wt	NO	4	2
3826	29	253	NO	4	2
3827	29	204	NO	4	2
3828	29	164	NO	4	2
3829	30	68	DR	4	2
3830	30	264	DR	4	2
3831	30	281	DR	4	2
3832	30	187	DR	4	2
3833	30	373	DR	4	2
3834	30	268	DR	4	2
3835	30	143	DR	4	2
3836	30	16	DR	4	2
3837	30	290	DR	4	2
3838	30	303	DR	4	2
3839	30	401	DR	4	2
3840	30	228	DR	4	2
3841	30	341	DR	4	2
3842	30	282	DR	4	2
3843	30	250	DR	4	2
3844	30	232	DR	4	2
3845	30	ein40	DR	4	2
3846	30	207	DR	4	2
3847	30	332	DR	4	2
3848	30	182	DR	4	2
3849	30	171	DR	4	2
3850	30	174	DR	4	2
3851	30	211	DR	4	2
3852	30	380	DR	4	2
3853	30	164	DR	4	2
3854	30	63	DR	4	2
3855	30	208	DR	4	2
3856	30	52	DR	4	2	3856	-26.6343	38.591	3.8661	9.98189
3857	30	261	DR	4	2
3858	30	355	DR	4	2
3859	30	360	DR	4	2
3860	30	18	DR	4	2	3860	-28.3945	41.8428	5.5259	7.57212
3861	30	242	DR	4	2
3862	30	131	DR	4	2
3863	30	289	DR	4	2
3864	30	359	DR	4	2
3865	30	243	DR	4	2
3866	30	300	DR	4	2
3867	30	183	DR	4	2
3868	30	69	DR	4	2
3869	30	184	DR	4	2
3870	30	39	DR	4	2	3870	-28.4003	40.6577	2.928	13.8858
3871	30	402	DR	4	2
3872	30	277	DR	4	2
3873	30	201	DR	4	2
3874	30	255	DR	4	2
3875	30	66	DR	4	2
3876	30	103	DR	4	2
3877	30	147	DR	4	2
3878	30	30	DR	4	2	3878	-27.6695	40.9234	6.5885	6.21134
3879	30	41	DR	4	2	3879	-31.1639	38.5552	4.9735	7.75213
3880	30	124	DR	4	2
3881	30	12	DR	4	2	3881	-28.0668	41.585	3.7904	10.9711
3882	30	7	DR	4	2	3882	-26.9789	41.3809	5.08	8.14584
3883	30	146	DR	4	2
3884	30	267	DR	4	2
3885	30	331	DR	4	2
3886	30	190	DR	4	2
3887	30	21	DR	4	2	3887	-28.5208	41.3166	4.2295	9.76867
3888	30	340	DR	4	2
3889	30	1	DR	4	2	3889	-28.746	40.1817	4.172	9.63128
3890	30	42	DR	4	2	3890	-26.8575	40.5048	4.3238	9.36787
3891	30	154	DR	4	2
3892	30	363	DR	4	2
3893	30	150	DR	4	2
3894	30	346	DR	4	2
3895	30	301	DR	4	2
3896	30	ein194	DR	4	2
3897	30	36	DR	4	2	3897	-30.8131	38.8309	4.817	8.06122
3898	30	318	DR	4	2
3899	30	354	DR	4	2
3900	30	253	DR	4	2
3901	30	339	DR	4	2
3902	30	223	DR	4	2
3903	30	31	DR	4	2	3903	-27.5866	41.0777	4.9918	8.22904
3904	30	b3-wt	DR	4	2
3905	30	155	DR	4	2
3906	30	166	DR	4	2
3907	30	251	DR	4	2
3908	30	212	DR	4	2
3909	30	270	DR	4	2
3910	30	234	DR	4	2
3911	30	213	DR	4	2
3912	30	205	DR	4	2
3913	30	53	DR	4	2	3913	-26.445	37.4236	4.0313	9.28326
3914	30	240	DR	4	2
3915	30	23	DR	4	2	3915	-27.1771	38.8584	2.6899	14.446
3916	30	206	DR	4	2
3917	30	325	DR	4	2
3918	30	285	DR	4	2
3919	30	347	DR	4	2
3920	30	284	DR	4	2
3921	30	337	DR	4	2
3922	30	80	DR	4	2
3923	30	265	DR	4	2
3924	30	193	DR	4	2
3925	30	115	DR	4	2
3926	30	9	DR	4	2	3926	-26.5708	40.2725	4.9574	8.12372
3927	30	70	DR	4	2
3928	30	25	DR	4	2	3928	-26.3054	38.6314	4.1356	9.34118
3929	30	175	DR	4	2
3930	30	136	DR	4	2
3931	30	225	DR	4	2
3932	30	353	DR	4	2
3933	30	2	DR	4	2
3934	30	176	DR	4	2
3935	30	65	DR	4	2
3936	30	376	DR	4	2
3937	30	248	DR	4	2
3938	30	89	DR	4	2	3938	-27.04	35.2726	3.9508	8.92796
3939	30	ein90	DR	4	2
3940	30	15	DR	4	2	3940	-27.1152	42.0667	5.0465	8.33582
3941	30	199	DR	4	2
3942	30	76	DR	4	2
3943	30	308	DR	4	2
3944	30	344	DR	4	2
3945	30	288	DR	4	2
3946	30	311	DR	4	2
3947	30	222	DR	4	2
3948	30	198	DR	4	2
3949	30	204	DR	4	2
3950	30	259	DR	4	2
3951	30	46	DR	4	2
3952	30	229	DR	4	2
3953	30	215	DR	4	2
3954	30	256	DR	4	2
3955	30	60	DR	4	2
3956	30	357	DR	4	2
3957	30	328	DR	4	2
3958	30	93	DR	4	2
3959	30	73	DR	4	2
3960	30	235	DR	4	2
4225	33	256	DR	4	2
4226	33	211	DR	4	2
4227	33	270	DR	4	2
4228	33	198	DR	4	2
4229	33	360	DR	4	2
4230	33	1	DR	4	2
4231	33	143	DR	4	2
4232	33	248	DR	4	2
4233	33	103	DR	4	2
4234	33	9	DR	4	2
4235	33	347	DR	4	2
4236	33	303	DR	4	2
4237	33	204	DR	4	2
4238	33	124	DR	4	2
4239	33	289	DR	4	2
4240	33	199	DR	4	2
4241	33	331	DR	4	2
4242	33	89	DR	4	2
4243	33	268	DR	4	2
4244	33	7	DR	4	2
4245	33	380	DR	4	2
4246	33	131	DR	4	2
4247	33	402	DR	4	2
4248	33	346	DR	4	2
4249	33	30	DR	4	2
4250	33	66	DR	4	2
4251	33	23	DR	4	2
4252	33	76	DR	4	2
4253	33	264	DR	4	2
4254	33	46	DR	4	2
4255	33	25	DR	4	2
4256	33	213	DR	4	2
4257	33	228	DR	4	2
4258	33	53	DR	4	2
4259	33	284	DR	4	2
4260	33	354	DR	4	2
4261	33	265	DR	4	2
4262	33	205	DR	4	2
4263	33	80	DR	4	2
4264	33	146	DR	4	2
4265	33	250	DR	4	2
4266	33	174	DR	4	2
4267	33	290	DR	4	2
4268	33	187	DR	4	2
4269	33	68	DR	4	2
4270	33	242	DR	4	2
4271	33	373	DR	4	2
4272	33	190	DR	4	2
4273	33	164	DR	4	2
4274	33	255	DR	4	2
4275	33	150	DR	4	2
4276	33	52	DR	4	2
4277	33	201	DR	4	2
4278	33	206	DR	4	2
4279	33	328	DR	4	2
4280	33	301	DR	4	2
4281	33	353	DR	4	2
4282	33	b3-wt	DR	4	2
4283	33	15	DR	4	2
4284	33	182	DR	4	2
4285	33	208	DR	4	2
4286	33	243	DR	4	2
4287	33	339	DR	4	2
4288	33	341	DR	4	2
4289	33	147	DR	4	2
4290	33	401	DR	4	2
4291	33	176	DR	4	2
4292	33	251	DR	4	2
4293	33	39	DR	4	2
4294	33	ein40	DR	4	2
4295	33	234	DR	4	2
4296	33	2	DR	4	2
4297	33	277	DR	4	2
4298	33	41	DR	4	2
4299	33	ein194	DR	4	2
4300	33	376	DR	4	2
4301	33	136	DR	4	2
4302	33	171	DR	4	2
4303	33	261	DR	4	2
4304	33	12	DR	4	2
4305	33	281	DR	4	2
4306	33	235	DR	4	2
4307	33	240	DR	4	2
4308	33	166	DR	4	2
4309	33	193	DR	4	2
4310	33	212	DR	4	2
4311	33	288	DR	4	2
4312	33	300	DR	4	2
4313	33	340	DR	4	2
4314	33	359	DR	4	2
4315	33	232	DR	4	2
4316	33	ein90	DR	4	2
4317	33	16	DR	4	2
4318	33	357	DR	4	2
4319	33	332	DR	4	2
4320	33	308	DR	4	2
4321	33	154	DR	4	2
4322	33	65	DR	4	2
4323	33	60	DR	4	2
4324	33	229	DR	4	2
4325	33	344	DR	4	2
4326	33	337	DR	4	2
4327	33	36	DR	4	2
4328	33	207	DR	4	2
4329	33	225	DR	4	2
4330	33	63	DR	4	2
4331	33	115	DR	4	2
4332	33	222	DR	4	2
4333	33	175	DR	4	2
4334	33	311	DR	4	2
4335	33	73	DR	4	2
4336	33	184	DR	4	2
4337	33	253	DR	4	2
4338	33	282	DR	4	2
4339	33	69	DR	4	2
4340	33	285	DR	4	2
4341	33	31	DR	4	2
4342	33	21	DR	4	2
4343	33	93	DR	4	2
4344	33	267	DR	4	2
4345	33	215	DR	4	2
4346	33	259	DR	4	2
4347	33	183	DR	4	2
4348	33	155	DR	4	2
4349	33	363	DR	4	2
4350	33	223	DR	4	2
4351	33	318	DR	4	2
4352	33	355	DR	4	2
4353	33	18	DR	4	2
4354	33	70	DR	4	2
4355	33	325	DR	4	2
4356	33	42	DR	4	2
4489	35	193	NO	4	2
4490	35	53	NO	4	2	4490	-27.1248	36.2792	4.8761	7.44021
4491	35	331	NO	4	2
4492	35	60	NO	4	2
4493	35	199	NO	4	2
4494	35	182	NO	4	2
4495	35	16	NO	4	2	4495	-27.8696	39.0957	4.8926	7.99078
4496	35	103	NO	4	2
4497	35	301	NO	4	2
4498	35	183	NO	4	2
4499	35	264	NO	4	2
4500	35	204	NO	4	2
4501	35	93	NO	4	2
4502	35	25	NO	4	2
4503	35	143	NO	4	2
4504	35	318	NO	4	2
4505	35	344	NO	4	2
4506	35	ein194	NO	4	2
4507	35	46	NO	4	2	4507	-28.4598	37.3293	6.065	6.15487
4508	35	341	NO	4	2
4509	35	73	NO	4	2
4510	35	255	NO	4	2
4511	35	339	NO	4	2
4512	35	259	NO	4	2
4513	35	267	NO	4	2
4514	35	174	NO	4	2
4515	35	256	NO	4	2
4516	35	150	NO	4	2
4517	35	184	NO	4	2
4518	35	175	NO	4	2
4519	35	311	NO	4	2
4520	35	21	NO	4	2	4520	-28.2867	40.9751	5.1542	7.94985
4521	35	147	NO	4	2
4522	35	b3-wt	NO	4	2
4523	35	23	NO	4	2	4523	-26.0927	37.8419	6.5217	5.80246
4524	35	41	NO	4	2	4524	-31.2281	34.7153	4.2333	8.20053
4525	35	190	NO	4	2
4526	35	281	NO	4	2
4527	35	380	NO	4	2
4528	35	207	NO	4	2
4529	35	284	NO	4	2
4530	35	376	NO	4	2
4531	35	225	NO	4	2
4532	35	69	NO	4	2
4533	35	401	NO	4	2
4534	35	124	NO	4	2
4535	35	290	NO	4	2
4536	35	76	NO	4	2
4537	35	36	NO	4	2
4538	35	2	NO	4	2
4539	35	ein40	NO	4	2
4540	35	240	NO	4	2
4541	35	63	NO	4	2
4542	35	1	NO	4	2
4543	35	251	NO	4	2
4544	35	136	NO	4	2
4545	35	303	NO	4	2
4546	35	154	NO	4	2
4547	35	213	NO	4	2
4548	35	328	NO	4	2
4549	35	229	NO	4	2
4550	35	206	NO	4	2
4551	35	337	NO	4	2
4552	35	346	NO	4	2
4553	35	201	NO	4	2
4554	35	31	NO	4	2	4554	-26.739	40.0343	4.9536	8.08186
4555	35	288	NO	4	2
4556	35	12	NO	4	2	4556	-30.3972	32.8429	4.5168	7.27128
4557	35	70	NO	4	2
4558	35	171	NO	4	2
4559	35	166	NO	4	2
4560	35	261	NO	4	2
4561	35	66	NO	4	2
4562	35	282	NO	4	2
4563	35	325	NO	4	2
4564	35	232	NO	4	2
4565	35	363	NO	4	2
4566	35	9	NO	4	2	4566	-27.749	39.5768	6.5645	6.02891
4567	35	353	NO	4	2
4568	35	198	NO	4	2
4569	35	212	NO	4	2
4570	35	205	NO	4	2
4571	35	289	NO	4	2
4572	35	360	NO	4	2
4573	35	253	NO	4	2
4574	35	208	NO	4	2
4575	35	234	NO	4	2
4576	35	176	NO	4	2
4577	35	235	NO	4	2
4578	35	65	NO	4	2
4579	35	ein90	NO	4	2
4580	35	243	NO	4	2
4581	35	52	NO	4	2	4581	-26.6443	38.7658	5.184	7.47797
4582	35	15	NO	4	2	4582	-26.4727	40.1949	6.1999	6.48315
4583	35	300	NO	4	2
4584	35	80	NO	4	2
4585	35	131	NO	4	2
4586	35	373	NO	4	2
4587	35	347	NO	4	2
4588	35	115	NO	4	2
4589	35	39	NO	4	2	4589	-26.6177	35.0053	5.4102	6.47024
4590	35	354	NO	4	2
4591	35	18	NO	4	2	4591	-27.6479	39.1463	5.6205	6.96491
4592	35	265	NO	4	2
4593	35	402	NO	4	2
4594	35	42	NO	4	2
4595	35	285	NO	4	2
4596	35	355	NO	4	2
4597	35	146	NO	4	2
4598	35	68	NO	4	2
4599	35	223	NO	4	2
4600	35	332	NO	4	2
4601	35	215	NO	4	2
4602	35	270	NO	4	2
4603	35	30	NO	4	2	4603	-26.8091	37.1187	5.3241	6.97183
4604	35	222	NO	4	2
4605	35	187	NO	4	2
4606	35	359	NO	4	2
4607	35	248	NO	4	2
4608	35	277	NO	4	2
4609	35	228	NO	4	2
4610	35	268	NO	4	2
4611	35	7	NO	4	2
4612	35	308	NO	4	2
4613	35	164	NO	4	2
4614	35	250	NO	4	2
4615	35	211	NO	4	2
4616	35	357	NO	4	2
4617	35	340	NO	4	2
4618	35	242	NO	4	2
4619	35	155	NO	4	2
4620	35	89	NO	4	2	4620	-27.5215	39.7069	5.058	7.85032
4621	36	208	DR	4	2
4622	36	261	DR	4	2
4623	36	207	DR	4	2
4624	36	ein194	DR	4	2
4625	36	23	DR	4	2	4625	-26.7163	40.5025	5.2458	7.72094
4626	36	175	DR	4	2
4627	36	206	DR	4	2
4628	36	150	DR	4	2
4629	36	69	DR	4	2
4630	36	9	DR	4	2	4630	-26.9877	41.1255	5.8347	7.04843
4631	36	73	DR	4	2
4632	36	131	DR	4	2
4633	36	223	DR	4	2
4634	36	308	DR	4	2
4635	36	70	DR	4	2
4636	36	288	DR	4	2
4637	36	15	DR	4	2	4637	-26.7091	39.7578	5.6047	7.09365
4638	36	339	DR	4	2
4639	36	204	DR	4	2
[truncated: 113 more rows]

## Sheet: main
plant	block	Line	TRT	Quad	GH	Plantdate	fl date	daysPtoF	H20 in pot	H20 outside of pot	IRGA notes	field notes	C or M	IRGAdaynum	IRGAdate	date	IRGAID	time	timenum	timebin	Photo	Cond	Ci	Trmmol	VpdL	Tair	Tleaf	Fo'	Fm'	Fs	Fv'/Fm'	WUE_Ags	notes	abovebiomass	belowbiomass	roottoshoot	totalbiomass	scandate	leaf-dry	area	leaf notes	SLA	LMA	Height	BR Fruit	AM Fruit	totalfruit
1	1	328	DR	1	1	2010-06-08	2010-07-17	39	4.3	7.5			C	40384	Jul 25 2010	Sun Jul 25 2010 08:48:08	PSC-1283	1899-12-31 08:49:58	0.368032	3	9.07	0.119	261	2	1.3	24.59	25.74	167.9	269.3	216.1	0.376	76.2185		7.93	0.27	0.0340479	8.2	2010-07-25	0.0353	8.553		242.295	41.2721	25.5	.	.	68
2	1	136	DR	1	1	2010-06-08	2010-07-14	36	1.3	9.3			C	40380	Jul 21 2010	Wed Jul 21 2010 10:09:08	PSC-2900	1899-12-31 10:17:10	0.428588	3	23.9	0.268	226	5.67	1.64	22.98	25.95	330.8	629.1	462.1	0.474	89.1791		3.72	0.13	0.0349462	3.85	2010-07-21	0.0486	6.649		136.811	73.0937	31.9	.	.	63
3	1	234	DR	1	1	2010-06-08	na	na				dead	C	.	.	.	.	.	.	.	.	.	.	.	.	.	.	.	.	.	.	.		.	.	.	.	.	.	.		.		.	.	.	.
4	1	340	DR	1	1	2010-06-08	2010-07-08	30	4.8	15.9	didn't IRGA-too small?		C	.	.	.	.	.	.	.	.	.	.	.	.	.	.	.	.	.	.	.		.	.	.	.	2010-07-10	0.0406	8.992		221.478	45.1512	31.7	.	.	107
5	1	205	DR	1	1	2010-06-08	2010-07-13	35	2.6	6			C	40377	Jul 18 2010	Sun Jul 18 2010 12:00:56	PSC-2900	1899-12-31 12:02:35	0.501794	5	23.5	0.262	226	5.32	1.58	22.24	26.09	273.4	493.4	355.7	0.446	89.6947		14	0.44	0.0314286	14.44	2010-07-18	0.0959	16.445		171.481	58.3156	36.4	.	.	104
6	1	213	DR	1	1	2010-06-08	2010-07-14	36	0.9	2.1			C	40380	Jul 21 2010	Wed Jul 21 2010 10:00:33	PSC-2900	1899-12-31 10:07:32	0.421898	3	31	0.58	278	10.2	1.42	30.91	25.95	280.7	557.9	391.6	0.497	53.4483		5.48	0.25	0.0456204	5.73	2010-07-21	0.0456	.	scan missing	.		33.4	.	.	63
7	1	42	DR	1	1	2010-06-08	2010-07-12	34	na	na	too small to IRGA		C	.	.	.	.	.	.	.	.	.	.	.	.	.	.	.	.	.	.	.		2.36	0.11	0.0466102	2.47	2010-07-18	0.0417	6.675		160.072	62.4719	21.3	.	.	51
8	1	290	DR	1	1	2010-06-08	2010-07-12	34	8.2	15.4			C	40377	Jul 18 2010	Sun Jul 18 2010 09:56:10	PSC-2900	1899-12-31 09:56:40	0.414352	2	30.8	0.318	211	4.88	1.2	21.89	25.74	301.3	591.7	415.9	0.491	96.8553		7.57	0.33	0.0435931	7.9	2010-07-18	0.0872	13.385		153.498	65.1476	48.9	.	.	84
9	1	215	DR	1	1	2010-06-08	na	na					C	.	.	.	.	.	.	.	.	.	.	.	.	.	.	.	.	.	.	.		.	.	.	.	.	.	.		.		.	.	.	.
10	1	402	DR	1	1	2010-06-08	2010-07-08	30	10.5	16.1			C	40369	Jul 10 2010	Sat Jul 10 2010 08:45:33	PSC-1283	1899-12-31 09:00:43	0.375498	4	14.5	0.159	234	2.72	1.32	25.2	26.18	154.9	302.8	212.2	0.488	91.195		2.18	0.11	0.0504587	2.29	2010-07-10	0.0437	8.838		202.243	49.4456	18.5	.	.	31
11	1	15	DR	1	1	2010-06-08	2010-07-14	36	0.8	2.2			C	40380	Jul 21 2010	Wed Jul 21 2010 09:44:29	PSC-2900	1899-12-31 09:50:13	0.409873	2	14.1	0.239	282	4.76	1.55	25.09	26.03	231.1	466.2	354.3	0.504	58.9958		6.95	0.3	0.0431655	7.25	2010-07-21	0.038	7.01		184.474	54.2083	36.4	.	.	45
12	1	281	DR	1	1	2010-06-08	2010-07-22	44	7.3	8.5			C	40386	Jul 27 2010	Tue Jul 27 2010 06:37:08	PSC-1283	1899-12-31 06:47:37	0.283067	1	12.4	0.166	256	4.09	1.9	27.49	25.94	217	428.4	311.2	0.494	74.6988		1.56	0.04	0.025641	1.6	2010-07-27	0.0506	7.615		150.494	66.4478	15.4	.	.	4
13	1	223	DR	1	1	2010-06-08	2010-07-15	37	na	na			C	40377	Jul 18 2010	Sun Jul 18 2010 10:16:26	PSC-2900	1899-12-31 10:16:33	0.42816	3	26.8	0.329	238	5.11	1.22	21.57	25.79	257.4	523	366.6	0.508	81.459		.	.	.	.			.		.		.	.	.	.
14	1	331	DR	1	1	2010-06-08	2010-07-12	34	8.9	12.4			C	40377	Jul 18 2010	Sun Jul 18 2010 10:23:52	PSC-2900	1899-12-31 10:28:48	0.436667	3	22.8	0.351	268	5.38	1.2	22.49	26.06	265.7	480.4	356.7	0.447	64.9573		3.34	0.13	0.0389222	3.47	2010-07-18	0.0506	12.55		248.024	40.3187	20.7	.	.	22
15	1	171	DR	1	1	2010-06-08	na	na				6/25-never germ	C	.	.	.	.	.	.	.	.	.	.	.	.	.	.	.	.	.	.	.		.	.	.	.	.		.		.		.	.	.	.
16	1	41	DR	1	1	2010-06-08	2010-07-12	34	na	na	too small to IRGA		C	.	.	.	.	.	.	.	.	.	.	.	.	.	.	.	.	.	.	.		.	.	.	.	2010-07-18	0.0063	1.411		223.968	44.6492	8	.	.	12
17	1	264	DR	1	1	2010-06-08	2010-07-12	34	na	na	too small to IRGA		C	.	.	.	.	.	.	.	.	.	.	.	.	.	.	.	.	.	.	.		.	.	.	.	2010-07-18	0.0219	4.214		192.42	51.9696	16.4	.	.	0
18	1	184	DR	1	1	2010-06-08	2010-07-13	35	10.8	17.8			C	40377	Jul 18 2010	Sun Jul 18 2010 11:27:56	PSC-2900	1899-12-31 11:28:12	0.477917	4	24.7	0.326	248	5.75	1.38	23.86	25.91	190.9	376.4	258.9	0.493	75.7669		7.05	0.1481	0.0210071	7.1981	2010-07-18	0.0329	6.539		198.754	50.3135	19.4	.	.	79
19	1	190	DR	1	1	2010-06-08	2010-07-13	35	6.7	13.3			C	40377	Jul 18 2010	Sun Jul 18 2010 11:16:09	PSC-2900	1899-12-31 11:19:09	0.471632	4	35.3	0.5	250	7.66	1.22	23.78	25.73	331.2	689.8	488.2	0.52	70.6		12.94	0.3969	0.0306723	13.3369	2010-07-18	0.1017	17.326		170.364	58.6979	41.1	.	.	137
20	1	277	DR	1	1	2010-06-08	2010-07-08	30	8.6	17.3			C	40369	Jul 10 2010	Sat Jul 10 2010 08:17:18	PSC-1283	1899-12-31 08:30:40	0.35463	3	26.9	0.347	245	5.42	1.23	25.78	25.96	241.7	504	339.9	0.52	77.5216		10.97	0.47	0.0428441	11.44	2010-07-10	0.078	14.627		187.526	53.326	32.6	.	.	170
21	1	243	DR	1	1	2010-06-08	2010-07-12	34	7.4	9.7			C	40377	Jul 18 2010	Sun Jul 18 2010 11:10:09	PSC-2900	1899-12-31 11:10:58	0.465949	4	27.4	0.324	233	5.65	1.37	21.8	25.83	240.2	430.7	303.8	0.442	84.5679		14.03	0.31	0.0220955	14.34	2010-07-17	0.0873	13.601		155.796	64.1865	35.8	.	.	149
22	1	46	DR	1	1	2010-06-08	e	na					C	40371	Jul 12 2010	Mon Jul 12 2010 08:42:41	PSC-2784	1899-12-31 08:45:26	0.364884	2	34.7	0.457	225	9.51	1.64	27.94	26.15	461.2	780.6	640.8	0.409	75.93		13.07	0.38	0.0290742	13.45	2010-07-12	0.07	12.163		173.757	57.5516	36.3	.	.	111
23	1	285	DR	1	1	2010-06-08	2010-07-10	32	11.2	12.1			C	40371	Jul 12 2010	Mon Jul 12 2010 08:40:31	PSC-2784	1899-12-31 08:40:42	0.361597	2	20.5	0.211	207	5.38	1.97	27.14	26.12	457.4	734.5	591.9	0.377	97.1564		3.78	0.09	0.0238095	3.87	2010-07-12	0.0836	11.925		142.644	70.1048	25.9	.	.	83
24	1	259	DR	1	1	2010-06-08	e	na			heavily fruiting-skipped		C	.	.	.	.	.	.	.	.	.	.	.	.	.	.	.	.	.	.	.		22.99	0.75	0.0326229	23.74	2010-07-23	0.1042	14.496		139.117	71.8819	32.7	.	.	81
25	1	288	DR	1	1	2010-06-08	2010-07-14	36	6.1	8.9			C	40380	Jul 21 2010	Wed Jul 21 2010 09:12:58	PSC-2900	1899-12-31 09:21:53	0.390197	2	7.24	0.0706	218	1.8	1.95	27.18	25.95	121.5	225.9	180.7	0.462	102.55		3.45	0.13	0.0376812	3.58	2010-07-21	0.0419	8.535	deleted extra 25 scan from 8th	203.699	49.092	17.5	.	.	58
26	1	66	DR	1	1	2010-06-08	2010-07-12	34	6.2	11.4			C	40377	Jul 18 2010	Sun Jul 18 2010 10:38:26	PSC-2900	1899-12-31 10:41:18	0.445347	3	21.7	0.331	267	6.01	1.42	23.85	26.2	229	465.7	336.5	0.508	65.5589		19.75	0.36	0.0182278	20.11	2010-07-18	0.0909	15.899		174.906	57.1734	51.3	.	.	169
27	1	301	DR	1	1	2010-06-08	2010-07-12	34	na	na	broken stem		C	.	.	.	.	.	.	.	.	.	.	.	.	.	.	.	.	.	.	.		.	.	.	.	2010-07-18	0.0241	4.788		198.672	50.3342	.	.	.	.
28	1	9	DR	1	1	2010-06-08	2010-07-12	34	7.3	11.2			C	40377	Jul 18 2010	Sun Jul 18 2010 10:53:06	PSC-2900	1899-12-31 10:53:48	0.454028	3	12	0.162	261	3.25	1.55	21.94	25.96	231.4	391.3	293.6	0.409	74.0741		4.66	0.0618	0.0132618	4.7218	2010-07-18	0.0739	11.003		148.89	67.1635	31.6	.	.	60
29	1	268	DR	1	1	2010-06-08	2010-07-08	30	6.2	14.8			C	40369	Jul 10 2010	Sat Jul 10 2010 08:08:29	PSC-1283	1899-12-31 08:08:45	0.33941	3	32.3	0.369	223	6.86	1.46	25.89	25.97	337.3	623.4	448.7	0.459	87.5339		8.31	0.1332	0.0160289	8.4432	2010-07-10	0.0756	11.915		157.606	63.4494	26.9	.	.	98
30	1	344	DR	1	1	2010-06-08	2010-07-11	33	6.7	10.4			C	40372	Jul 13 2010	Tue Jul 13 2010 11:21:04	PSC-2784	1899-12-31 11:21:41	0.473391	5	23.6	0.268	227	5.68	1.64	23.23	26.07	358.6	605.6	465.5	0.408	88.0597		17.86	0.49	0.0274356	18.35	2010-07-13	0.1348	16.577		122.975	81.3175	44	.	.	246
31	1	68	DR	1	1	2010-06-08	2010-07-14	36	5.4	2.7			C	40380	Jul 21 2010	Wed Jul 21 2010 08:58:31	PSC-2900	1899-12-31 09:01:12	0.375833	2	7.41	0.13	288	3.03	1.8	28	25.95	91	174.3	139	0.478	57		11.28	0.598	0.0530142	11.878	2010-07-21	0.1313	19.41		147.829	67.6455	50.9	.	.	183
32	1	289	DR	1	1	2010-06-08	2010-07-15	37	na	na			C	40371	Jul 12 2010	Mon Jul 12 2010 08:02:25	PSC-2784	1899-12-31 08:06:22	0.337755	2	46.4	0.527	207	11.7	1.77	29.16	25.93	450.6	803.7	619.5	0.439	88.0455		20.72	0.54	0.0260618	21.26	2010-07-12	0.1864	25.517		136.894	73.0493	43.9	.	.	204
33	1	80	DR	1	1	2010-06-08	2010-07-10	32	10.9	11.5			C	40371	Jul 12 2010	Mon Jul 12 2010 08:11:31	PSC-2784	1899-12-31 08:12:10	0.341782	2	48.5	0.544	204	12.1	1.77	29.68	26.19	474.2	911.6	691.6	0.48	89.1544		13.38	0.6	0.044843	13.98	2010-07-12	0.1486	19.799		133.237	75.0543	44.2	.	.	113
34	1	346	DR	1	1	2010-06-08	e	na			heavily fruiting-skipped		C	.	.	.	.	.	.	.	.	.	.	.	.	.	.	.	.	.	.	.		21.19	0.548	0.0258613	21.738	2010-07-23	0.1661	22.103		133.07	75.1482	46	.	.	200
35	1	199	DR	1	1	2010-06-08	2010-07-12	34	na	na	too small to IRGA		C	.	.	.	.	.	.	.	.	.	.	.	.	.	.	.	.	.	.	.		4.45	0.1517	0.0340899	4.6017	2010-07-18	0.0255	3.892		152.627	65.519	27.3	.	.	48
36	1	147	DR	1	1	2010-06-08	2010-07-13	35	1.9	9.2			C	40377	Jul 18 2010	Sun Jul 18 2010 12:10:12	PSC-2900	1899-12-31 12:11:35	0.508044	5	34.1	0.453	240	8.26	1.45	23.15	25.88	303.6	631.8	428.6	0.52	75.2759		12.08	0.57	0.0471854	12.65	2010-07-18	0.0789	12.174		154.297	64.8103	35.3	.	.	159
37	1	376	DR	1	1	2010-06-08	2010-07-13	35	5.5	10.2			C	40377	Jul 18 2010	Sun Jul 18 2010 12:07:14	PSC-2900	1899-12-31 12:07:42	0.505347	5	21.4	0.328	266	6.27	1.5	23.14	25.78	190.3	390.6	268.6	0.513	65.2439		7.01	0.1716	0.0244793	7.1816	2010-07-18	0.0562	8.602		153.06	65.3336	50	.	.	104
38	1	36	DR	1	1	2010-06-08	2010-07-11	33	10.8	16.6	too small to IRGA		C	.	.	.	.	.	.	.	.	.	.	.	.	.	.	.	.	.	.	.		0.73	0.0592	0.0810959	0.7892	2010-07-13	0.0141	2.222		157.589	63.4563	14.8	.	.	18
39	1	193	DR	1	1	2010-06-08	2010-07-11	33	6.6	10.1			C	40372	Jul 13 2010	Tue Jul 13 2010 10:37:46	PSC-2784	1899-12-31 10:50:47	0.451933	4	16.6	0.218	253	4.63	1.64	22.95	26.3	188.5	328	252.3	0.425	76.1468		7.49	0.351	0.0468625	7.841	2010-07-13	0.0739	10.461		141.556	70.6433	33.7	.	.	82
40	1	2	DR	1	1	2010-06-08	2010-07-13	35	3.5	7.8			C	40377	Jul 18 2010	Sun Jul 18 2010 11:47:31	PSC-2900	1899-12-31 11:56:56	0.49787	4	28.2	0.335	231	6.31	1.48	21.67	26.19	322	577.8	432.8	0.443	84.1791		10.16	0.73	0.0718504	10.89	2010-07-18	0.1168	20.399		174.649	57.2577	41.6	.	.	85
41	1	211	DR	1	1	2010-06-08	na	na					C	.	.	.	.	.	.	.	.	.	.	.	.	.	.	.	.	.	.	.		0.29	0.0316	0.108966	0.3216	.	.	.		.		7.5	.	.	0
42	1	341	DR	1	1	2010-06-08	2010-07-14	36	2.2	2.3			C	40380	Jul 21 2010	Wed Jul 21 2010 09:54:36	PSC-2900	1899-12-31 09:58:51	0.415868	2	22.4	0.296	248	6.14	1.62	26.63	26.25	214	473.4	339.3	0.548	75.6757		2.53	0.14	0.055336	2.67	2010-07-21	0.0455	7.899		173.604	57.6022	22.6	.	.	33
43	1	261	DR	1	1	2010-06-08	2010-07-19	41	3.5	1.9			C	40386	Jul 27 2010	Tue Jul 27 2010 06:48:37	PSC-1283	1899-12-31 07:18:42	0.304653	2	7.36	0.102	268	1.68	1.25	25.6	25.94	212.6	284.8	242.9	0.254	72.1569		2.47	0.23	0.0931174	2.7	2010-07-27	0.0401	8.668		216.16	46.2621	10.8	.	.	4
44	1	164	DR	1	1	2010-06-08	2010-07-08	30	7.3	13.5			C	40369	Jul 10 2010	Sat Jul 10 2010 08:36:59	PSC-1283	1899-12-31 08:44:36	0.364306	3	33.7	0.373	220	5.76	1.21	25.34	26.01	265.1	551.5	361	0.519	90.3485		5.74	0.08	0.0139373	5.82	2010-07-10	0.0385	8.275		214.935	46.5257	30.8	.	.	50
45	1	232	DR	1	1	2010-06-08	2010-07-13	35	3	5.7			C	40377	Jul 18 2010	Sun Jul 18 2010 11:44:10	PSC-2900	1899-12-31 11:44:18	0.489097	4	29.8	0.512	273	8.09	1.26	23.16	25.85	267	522.3	371.7	0.489	58.2031		8.87	0.31	0.0349493	9.18	2010-07-18	0.0863	14.467		167.636	59.653	48.3	.	.	151
46	1	7	DR	1	1	2010-06-08	2010-07-11	33	5.3	17.4			C	40372	Jul 13 2010	Tue Jul 13 2010 10:58:42	PSC-2784	1899-12-31 10:59:52	0.458241	4	17.5	0.219	246	4.73	1.66	24.07	26.65	262.6	445.7	346.7	0.411	79.9087		8.31	0.3	0.0361011	8.61	2010-07-13	0.0529	7.514		142.042	70.4019	39.8	.	.	66
47	1	222	DR	1	1	2010-06-08	2010-07-14	36	1.4	1.4			C	40380	Jul 21 2010	Wed Jul 21 2010 09:34:10	PSC-2900	1899-12-31 09:41:39	0.403924	2	39.1	0.633	257	10.5	1.34	28.19	26	329.2	700.2	478.9	0.53	61.7694		11.72	0.54	0.0460751	12.26	2010-07-21	0.0477	8.038		168.512	59.3431	36.8	.	.	184
48	1	206	DR	1	1	2010-06-08	2010-07-15	37	2.6	6.4			C	40382	Jul 23 2010	Fri Jul 23 2010 09:16:09	PSC-2959	1899-12-31 09:16:14	0.386273	2	24.1	0.362	262	6.77	1.47	29.93	25.9	460.8	887.4	697.6	0.481	66.5746		10.17	0.5796	0.0569912	10.7496	2010-07-23	0.1289	20.667		160.334	62.37	28.8	.	.	89
49	1	337	DR	1	1	2010-06-08	na	na				mutant Dead 7/20/10	C	.	.	.	.	.	.	.	.	.	.	.	.	.	.	.	.	.	.	.		.	.	.	.	.	.	.		.		.	.	.	.
50	1	ein40	DR	1	1	2010-06-08	2010-07-08	30			ein-not measured		C	.	.	.	.	.	.	.	.	.	.	.	.	.	.	.	.	.	.	.		.	.	.	.	.	.	.		.		.	.	.	.
51	1	76	DR	1	1	2010-06-08	2010-07-13	35			heavily fruiting-skipped	Estimated Flowering date	C	.	.	.	.	.	.	.	.	.	.	.	.	.	.	.	.	.	.	.		9.38	0.56	0.0597015	9.94	2010-07-23	0.0794	13.412		168.917	59.2007	26.7	.	.	88
52	1	1	DR	1	1	2010-06-08	2010-07-15	37	5.1	10.8			C	40382	Jul 23 2010	Fri Jul 23 2010 08:50:25	PSC-2959	1899-12-31 09:00:13	0.37515	2	22.7	0.305	250	6.22	1.59	27.65	26	460.8	887.4	697.6	0.481	74.4262		.	.	.	.	2010-07-23	0.1131	21.787		192.635	51.9117	.	.	.	.
53	1	ein194	DR	1	1	2010-06-08	na	na			ein-not measured	dead on 7/17 "Death Census"	C	.	.	.	.	.	.	.	.	.	.	.	.	.	.	.	.	.	.	.		.	.	.	.	.	.	.		.		.	.	.	.
54	1	ein90	DR	1	1	2010-06-08	na	na			ein-not measured	6/25-never germ	C	.	.	.	.	.	.	.	.	.	.	.	.	.	.	.	.	.	.	.		.	.	.	.	.	.	.		.		.	.	.	.
55	1	253	DR	1	1	2010-06-08	2010-07-13	35	6.7	14.6			C	40377	Jul 18 2010	Sun Jul 18 2010 11:38:42	PSC-2900	1899-12-31 11:39:10	0.485532	4	15.5	0.373	310	6.22	1.31	23.3	25.95	269.4	359.3	313.2	0.25	41.555		1.71	0.16	0.0935673	1.87	2010-07-18	0.0476	9.497		199.517	50.1211	12.9	.	.	17
56	1	175	DR	1	1	2010-06-08	na	na				6/21-VS; dead on 7/17 "Death Census"	C	.	.	.	.	.	.	.	.	.	.	.	.	.	.	.	.	.	.	.		.	.	.	.	.	.	.		.		.	.	.	.
57	1	69	DR	1	1	2010-06-08	2010-07-18	40	0.6	4.8		bolt was 7/10/01	C	40386	Jul 27 2010	Tue Jul 27 2010 09:16:53	PSC-2900	1899-12-31 09:18:45	0.388021	2	3.55	0.0539	279	1.16	1.65	25.9	25.93	52.4	91.4	68.7	0.427	65.8627		12.02	0.46	0.0382696	12.48	2010-07-27	0.0486	10.634		218.807	45.7025	45.9	.	.	213
58	1	198	DR	1	1	2010-06-08	2010-07-19	41	1.7	3.2			C	40386	Jul 27 2010	Tue Jul 27 2010 09:10:15	PSC-2900	1899-12-31 09:15:59	0.3861	2	14.6	0.187	251	3.88	1.61	24.64	26.27	409.1	535.8	480.2	0.237	78.0749		0.9	0.12	0.133333	1.02	2010-07-27	0.0384	8.616		224.375	44.5682	13.4	.	.	11
59	1	360	DR	1	1	2010-06-08	2010-07-11	33	8.5	17.5			C	40372	Jul 13 2010	Tue Jul 13 2010 11:06:48	PSC-2784	1899-12-31 11:15:23	0.469016	5	38.7	0.602	254	10.1	1.34	23.68	25.84	493.4	826.5	643.4	0.403	64.2857		9.07	0.56	0.061742	9.63	2010-07-13	0.121	17.752		146.711	68.1613	29.7	.	.	282
60	1	39	DR	1	1	2010-06-08	na	na				7/6-dead	C	.	.	.	.	.	.	.	.	.	.	.	.	.	.	.	.	.	.	.		.	.	.	.	.	.	.		.		.	.	.	.
61	1	60	DR	1	1	2010-06-08	2010-07-16	38	3.9	14.4		6/21-VS	C	40384	Jul 25 2010	Sun Jul 25 2010 11:02:43	PSC-2900	1899-12-31 11:08:00	0.463889	4	14.8	0.214	261	3.85	1.4	23.37	26.17	125.3	258.1	180.5	0.514	69.1589		8.86	0.2	0.0225734	9.06	2010-07-25	0.0601	7.067		117.587	85.0432	33.4	.	.	160
62	1	207	DR	1	1	2010-06-08	na	na				6/25-died after germ	C	.	.	.	.	.	.	.	.	.	.	.	.	.	.	.	.	.	.	.		.	.	.	.	.	.	.		.		.	.	.	.
63	1	52	DR	1	1	2010-06-08	2010-07-12	34	1.6	7			C	40377	Jul 18 2010	Sun Jul 18 2010 10:57:55	PSC-2900	1899-12-31 11:01:07	0.459109	4	33.4	0.468	248	8.05	1.37	23.99	25.88	257.9	568.9	372.7	0.547	71.3675		13.06	0.45	0.0344564	13.51	2010-07-18	0.0868	11.604		133.687	74.8018	18.3	.	.	75
64	1	143	DR	1	1	2010-06-08	na	na				7/6-died in field	C	.	.	.	.	.	.	.	.	.	.	.	.	.	.	.	.	.	.	.		.	.	.	.	.	.	.		.		.	.	.	.
65	1	65	DR	1	1	2010-06-08	na	na				dead on 7/17 "Death Census"	C	.	.	.	.	.	.	.	.	.	.	.	.	.	.	.	.	.	.	.		.	.	.	.	.	.	.		.		.	.	.	.
66	1	166	DR	1	1	2010-06-08	na	na				7/6-died in field	C	.	.	.	.	.	.	.	.	.	.	.	.	.	.	.	.	.	.	.		.	.	.	.	.	.	.		.		.	.	.	.
67	1	212	DR	1	1	2010-06-08	2010-07-27	49	1.7	4.3			C	40388	Jul 29 2010	Thr Jul 29 2010 08:30:57	PSC-2959	1899-12-31 08:31:39	0.355312	1	22.1	0.213	201	4.93	1.8	28.34	25.87	350.3	699.7	486.8	0.499	103.756		4.12	0.2013	0.0488592	4.3213	2010-07-29	0.0465	7.695		165.484	60.4288	16.4	.	.	9
68	1	131	DR	1	1	2010-06-08	na	na					C	.	.	.	.	.	.	.	.	.	.	.	.	.	.	.	.	.	.	.		.	.	.	.	.	.	.		.		.	.	.	.
69	1	124	DR	1	1	2010-06-08	2010-07-28	50	na	na	too small to IRGA		C	.	.	.	.	.	.	.	.	.	.	.	.	.	.	.	.	.	.	.		1.07	0.07	0.0654206	1.14	2010-07-30	0.0265	3.83		144.528	69.1906	7.6	.	.	2
70	1	355	DR	1	1	2010-06-08	2010-07-28	50	na	na	too small to IRGA	6/21-VS	C	.	.	.	.	.	.	.	.	.	.	.	.	.	.	.	.	.	.	.		0.94	0.09	0.0957447	1.03	2010-07-30	0.0205	4.281		208.829	47.886	7.2	.	.	0
71	1	30	DR	1	1	2010-06-08	2010-07-25	47				6/21-VS	C	40386	Jul 27 2010	Tue Jul 27 2010 09:52:10	PSC-2900	1899-12-31 09:54:51	0.41309	2	16.6	0.272	280	4.31	1.23	25.29	26.06	96.7	220.8	142.3	0.562	61.0294		1.3	0.06	0.0461538	1.36	2010-07-27	0.0209	3.944		188.708	52.9919	19.6	.	.	18
72	1	380	DR	1	1	2010-06-08	na	na				6/25-never germ	C	.	.	.	.	.	.	.	.	.	.	.	.	.	.	.	.	.	.	.		.	.	.	.	.	.	.		.		.	.	.	.
73	1	318	DR	1	1	2010-06-08	2010-07-11	33	5.4	16.3			C	40372	Jul 13 2010	Tue Jul 13 2010 12:07:38	PSC-2784	1899-12-31 12:08:21	0.505799	6	37.3	0.561	252	10.2	1.45	23.37	26.18	517.2	919.5	720.7	0.438	66.4884		8.79	0.4548	0.0517406	9.2448	2010-07-13	0.071	10.545		148.521	67.3305	31.4	.	.	98
74	1	204	DR	1	1	2010-06-08	2010-07-10	32	4.8	7.6			C	40371	Jul 12 2010	Mon Jul 12 2010 09:03:19	PSC-2784	1899-12-31 09:03:24	0.377361	3	33.4	0.351	197	7.96	1.77	27.36	25.96	380.6	702.1	539.6	0.458	95.1567		9.51	0.44	0.0462671	9.95	2010-07-12	0.131	19.02		145.191	68.8749	32.2	.	.	70
75	1	150	DR	1	1	2010-06-08	2010-07-10	32	4	10.4			C	40371	Jul 12 2010	Mon Jul 12 2010 09:09:56	PSC-2784	1899-12-31 09:10:03	0.381979	3	26	0.309	222	7.28	1.83	26.7	25.89	431.2	709	581.9	0.392	84.1424		6.89	0.29	0.04209	7.18	2010-07-12	0.0622	8.908		143.215	69.8249	38.8	.	.	100
76	1	182	DR	1	1	2010-06-08	2010-07-12	34	3.5	8.1			C	40377	Jul 18 2010	Sun Jul 18 2010 09:45:36	PSC-2900	1899-12-31 09:47:00	0.407639	2	31.8	0.442	248	7.36	1.32	26.33	25.9	252.7	511.8	360	0.506	71.9457		11.84	0.6734	0.056875	12.5134	2010-07-18	0.1005	12.747		126.836	78.8421	54.6	.	.	157
77	1	353	DR	1	1	2010-06-08	2010-07-08	30	6.9	13.1			C	40369	Jul 10 2010	Sat Jul 10 2010 09:13:26	PSC-1283	1899-12-31 09:13:51	0.384618	4	37.3	0.523	246	8.44	1.29	26.66	25.9	271	555.1	371.5	0.512	71.3193		18.9	0.73	0.0386243	19.63	2010-07-10	0.0713	15.641		219.369	45.5853	51.5	.	.	306
78	1	357	DR	1	1	2010-06-08	2010-07-14	36	0.8	2.3			C	40380	Jul 21 2010	Wed Jul 21 2010 09:51:25	PSC-2900	1899-12-31 09:53:30	0.412153	2	22.6	0.357	268	6.7	1.47	27.29	25.9	186.4	403.9	280.8	0.538	63.3053		6	0.51	0.085	6.51	2010-07-21	0.0421	8.208		194.964	51.2914	30.3	.	.	64
79	1	176	DR	1	1	2010-06-08	2010-07-15	37	4.6	6.2			C	40382	Jul 23 2010	Fri Jul 23 2010 09:34:30	PSC-2959	1899-12-31 09:40:03	0.402813	2	37	0.508	244	7.26	1.14	28.04	25.91	400.9	794.2	546	0.495	72.8346		10.94	0.61	0.0557587	11.55	2010-07-23	0.1005	15.1		150.249	66.5563	40.1	.	.	98
80	1	373	DR	1	1	2010-06-08	2010-07-13	35	3.8	5.9			C	40377	Jul 18 2010	Sun Jul 18 2010 12:26:24	PSC-2900	1899-12-31 12:28:02	0.519468	5	29.1	0.313	215	7.08	1.77	22.23	26.15	343.9	656.8	483.1	0.476	92.9712		5.58	0.39	0.0698925	5.97	2010-07-18	0.0893	11.355		127.156	78.6438	31.7	.	.	66
81	1	183	DR	1	1	2010-06-08	2010-07-14	36	0	0.3			C	40380	Jul 21 2010	Wed Jul 21 2010 09:23:51	PSC-2900	1899-12-31 09:32:52	0.397824	2	41.3	0.494	220	9.22	1.49	27.32	26.12	333.5	719	493.5	0.536	83.6032		8.56	0.41	0.0478972	8.97	2010-07-21	0.0769	10.915		141.938	70.4535	40.2	.	.	152
82	1	339	DR	1	1	2010-06-08	2010-07-10	32	8	14.1			C	40371	Jul 12 2010	Mon Jul 12 2010 08:48:33	PSC-2784	1899-12-31 08:56:08	0.372315	2	36.9	0.481	222	9.63	1.58	27.4	25.81	415.8	695.2	557.1	0.402	76.7152		8.86	0.34	0.0383747	9.2	2010-07-12	0.1511	22.513		148.994	67.1168	43.9	.	.	70
83	1	250	DR	1	1	2010-06-08	2010-07-10	32	6.4	16.5			C	40371	Jul 12 2010	Mon Jul 12 2010 09:16:06	PSC-2784	1899-12-31 09:16:26	0.386412	3	36.7	0.44	211	9.17	1.64	26.45	25.73	431.2	709	581.9	0.392	83.4091		10.25	0.18	0.017561	10.43	2010-07-12	0.074	11.35		153.378	65.1982	47.2	.	.	113
84	1	70	DR	1	1	2010-06-08	2010-07-15	37	16.9	20			C	40382	Jul 23 2010	Fri Jul 23 2010 09:24:47	PSC-2959	1899-12-31 09:26:47	0.3936	2	24.3	0.283	232	5.42	1.49	27.92	25.94	350.1	706.9	494.7	0.505	85.8657		1.84	0.07	0.0380435	1.91	2010-07-23	0.0351	5.742		163.59	61.1285	22.1	.	.	36
85	1	18	DR	1	1	2010-06-08	2010-07-13	35	2.4	10.3			C	40377	Jul 18 2010	Sun Jul 18 2010 12:35:29	PSC-2900	1899-12-31 12:39:21	0.527326	5	30.1	0.388	239	8.44	1.72	25.37	25.94	300.7	557.2	396.7	0.46	77.5773		5.88	0.38	0.0646259	6.26	2010-07-18	0.0897	11.077		123.489	80.9786	33.1	.	.	42
86	1	174	DR	1	1	2010-06-08	2010-07-19	41	3.8	5.3			C	40386	Jul 27 2010	Tue Jul 27 2010 08:50:34	PSC-2900	1899-12-31 09:08:00	0.380556	2	16.3	0.161	213	3.45	1.65	24.28	26.04	302.6	444.3	375.5	0.319	101.242		1.13	0.05	0.0442478	1.18	2010-07-27	0.0284	5.192		182.817	54.6995	13.2	.	.	15
87	1	53	DR	1	1	2010-06-08	2010-07-10	32	6.7	15.5			C	40371	Jul 12 2010	Mon Jul 12 2010 08:22:47	PSC-2784	1899-12-31 08:25:12	0.350833	2	42.5	0.483	211	10.8	1.78	28.51	25.7	474.2	911.6	691.6	0.48	87.9917		15.8	0.6697	0.0423861	16.4697	2010-07-12	0.1072	16.247		151.558	65.9814	37.6	.	.	.
88	1	332	DR	1	1	2010-06-08	2010-07-08	30	9.2	17.7			C	40369	Jul 10 2010	Sat Jul 10 2010 07:52:00	PSC-1283	1899-12-31 07:53:50	0.329051	2	42.9	0.525	221	10.8	1.64	29.39	26.22	311.4	678.6	433.4	0.541	81.7143		18.31	0.58	0.0316767	18.89	2010-07-10	0.0958	17.666		184.405	54.2285	41	.	.	136
89	1	270	DR	1	1	2010-06-08	2010-07-10	32	7.6	20.3			C	40371	Jul 12 2010	Mon Jul 12 2010 07:51:08	PSC-2784	1899-12-31 07:56:41	0.33103	1	43.2	0.414	184	10.2	1.93	29.09	26.11	452.1	811.7	621.8	0.443	104.348		14.34	0.63	0.0439331	14.97	2010-07-12	0.1232	18.518		150.308	66.5299	40.8	.	.	91
90	1	359	DR	1	1	2010-06-08	2010-07-13	35	6.2	7.6			C	40377	Jul 18 2010	Sun Jul 18 2010 12:54:49	PSC-2900	1899-12-31 13:02:35	0.543461	6	22.5	0.379	273	8.17	1.7	23	26.35	399.3	555	464.7	0.281	59.3668		1.9	0.1057	0.0556316	2.0057	2010-07-18	0.0448	7.98		178.125	56.1404	27.1	.	.	23
91	1	93	DR	1	1	2010-06-08	e	na			heavily fruiting-skipped		C	.	.	.	.	.	.	.	.	.	.	.	.	.	.	.	.	.	.	.		14.41	0.5332	0.0370021	14.9432	2010-07-23	0.0749	13.312		177.73	56.265	39.9	.	.	128
92	1	284	DR	1	1	2010-06-08	2010-07-14	36	6.3	9			C	40380	Jul 21 2010	Wed Jul 21 2010 09:02:35	PSC-2900	1899-12-31 09:11:09	0.382743	2	37.5	0.477	231	10.1	1.68	32.47	26.69	322.5	703.9	470.5	0.542	78.6164		9.53	0.4691	0.0492235	9.9991	2010-07-21	0.1217	17.442		143.32	69.7741	23.7	.	.	191
93	1	146	DR	1	1	2010-06-08	2010-07-11	33	12	15.6			C	40372	Jul 13 2010	Tue Jul 13 2010 11:45:42	PSC-2784	1899-12-31 11:51:44	0.494259	5	12.7	0.25	295	5.38	1.66	23.23	26.06	530.9	687.3	604.9	0.228	50.8		4.05	0.23	0.0567901	4.28	2010-07-13	0.0789	11.116		140.887	70.9788	28	.	.	30
94	1	115	DR	1	1	2010-06-08	na	na				dead on 7/17 "Death Census"	C	.	.	.	.	.	.	.	.	.	.	.	.	.	.	.	.	.	.	.		0.06	0.0097	0.161667	0.0697	.	.	.		.		2.5	.	.	0
95	1	155	DR	1	1	2010-06-08	2010-07-17	39	2.7	4.6			C	40384	Jul 25 2010	Sun Jul 25 2010 11:09:12	PSC-2900	1899-12-31 11:17:07	0.47022	4	33.9	0.555	254	7.46	1.08	23.64	25.91	327	671.6	459.4	0.513	61.0811		38.89	1.3618	0.0350167	40.2518	2010-07-25	0.0878	12.669		144.294	69.303	45	.	.	.
96	1	23	DR	1	1	2010-06-08	2010-07-15	37	3.5	3.9			C	40382																				3.48	0.14	0.0402299	3.62	2010-07-23	0.0403	7.416		184.02	54.342	32.5	.	.	36
97	1	265	DR	1	1	2010-06-08	2010-07-12	34	6.8	7.5			C	40377	Jul 18 2010	Sun Jul 18 2010 09:09:43	PSC-2900	1899-12-31 09:16:08	0.386204	2	32.9	0.412	235	7.34	1.41	26.54	25.9	214.1	446.2	298.8	0.52	79.8544		10.74	0.3675	0.0342179	11.1075	2010-07-18	0.0535	8.374		156.523	63.8882	35	.	.	109
98	1	154	DR	1	1	2010-06-08	2010-07-14	36	3.4	1.2			C	40380	Jul 21 2010	Wed Jul 21 2010 08:29:54	PSC-2900	1899-12-31 08:45:42	0.365069	1	29.8	0.376	236	7.71	1.61	28.79	26.24	306.2	612.5	446	0.5	79.2553		5.71	0.13	0.0227671	5.84	2010-07-21	0.0787	12.135		154.193	64.8537	25.2	.	.	75
99	1	31	DR	1	1	2010-06-08	2010-07-11	33	9.3	11.6			C	40372	Jul 13 2010	Tue Jul 13 2010 11:28:13	PSC-2784	1899-12-31 11:32:19	0.480775	5	36.3	0.533	249	9.78	1.46	23.48	26.26	477.4	792.8	623.9	0.398	68.1051		9.25	0.24	0.0259459	9.49	2010-07-13	0.0981	13.39		136.493	73.2636	30.5	.	.	92
100	1	255	DR	1	1	2010-06-08	2010-07-12	34	na	na	dead		C	.	.	.	.	.	.	.	.	.	.	.	.	.	.	.	.	.	.	.		.	.	.	.	.	.	.		.		.	.	.	.
101	1	228	DR	1	1	2010-06-08	2010-07-12	34	3.4	10.1			C	40377	Jul 18 2010	Sun Jul 18 2010 08:59:02	PSC-2900	1899-12-31 09:04:18	0.377986	2	17.8	0.201	233	4.15	1.6	24.81	25.8	289.4	531.9	379.9	0.456	88.5572		4.05	0.15	0.037037	4.2	2010-07-18	0.0911	12.29		134.907	74.1253	17	.	.	21
102	1	16	DR	1	1	2010-06-08	2010-07-17	39	2.6	5.2			C	40384	Jul 25 2010	Sun Jul 25 2010 10:36:51	PSC-2900	1899-12-31 11:01:11	0.459155	4	28.9	0.223	151	4.01	1.39	20.99	26.3	303.7	519.4	413.7	0.415	129.596		6.22	0.19	0.0305466	6.41	2010-07-25	0.0505	8.144		161.267	62.0088	25.3	.	.	52
103	1	89	DR	1	1	2010-06-08	2010-07-17	39	4.9	9.4			C	40384	Jul 25 2010	Sun Jul 25 2010 08:42:40	PSC-1283	1899-12-31 08:47:18	0.366181	3	8.92	0.0745	192	1.34	1.37	22.68	25.72	124.8	241.2	167.4	0.483	119.732		3.33	0.16	0.048048	3.49	2010-07-25	0.0506	6.29		124.308	80.4452	21.6	.	.	24
104	1	187	DR	1	1	2010-06-08	2010-07-10	32	9.4	18.9			C	40371	Jul 12 2010	Mon Jul 12 2010 09:19:17	PSC-2784	1899-12-31 09:25:08	0.392454	3	19.9	0.218	217	5.4	1.91	27.26	25.93	193.4	358.8	273.1	0.461	91.2844		13.86	0.37	0.0266955	14.23	2010-07-12	0.0586	9.086		155.051	64.4948	40.6	.	.	103
105	1	401	DR	1	1	2010-06-08	na	na				dead	C	.	.	.	.	.	.	.	.	.	.	.	.	.	.	.	.	.	.	.		.	.	.	.	.	.	.		.		.	.	.	.
106	1	303	DR	1	1	2010-06-08	2010-07-08	30	5.7	17			C	40369	Jul 10 2010	Sat Jul 10 2010 09:22:32	PSC-1283	1899-12-31 09:24:52	0.392269	4	17.8	0.192	227	3.83	1.54	24	26.1	271	555.1	371.5	0.512	92.7083		5.11	0.21	0.0410959	5.32	2010-07-10	0.0526	9.597		182.452	54.8088	24.7	.	.	43
107	1	21	DR	1	1	2010-06-08	2010-07-16	38	3.9	10.4			C	40384	Jul 25 2010	Sun Jul 25 2010 08:39:46	PSC-1283	1899-12-31 08:41:01	0.361817	3	11.4	0.222	298	3.91	1.37	25.64	25.86	190.6	355.9	255.3	0.464	51.3514		15.4	0.5678	0.0368701	15.9678	2010-07-25	0.0399	7.438		186.416	53.6435	40.1	.	.	168
108	1	25	DR	1	1	2010-06-08	2010-07-16	38	4.6	4.4			C	40384	Jul 25 2010	Sun Jul 25 2010 08:37:26	PSC-1283	1899-12-31 08:38:57	0.360382	3	18.9	0.263	259	4.78	1.42	24.88	26.24	247.4	498.6	334.7	0.504	71.8631		4.26	0.13	0.0305164	4.39	2010-07-25	0.0293	4.344		148.259	67.4494	36.7	.	.	47
109	1	308	DR	1	1	2010-06-08	2010-07-15	37	14.1	16.7		too small to IRGA	C	.	.	.	.	.	.	.	.	.	.	.	.	.	.	.	.	.	.	.		0.48	.	.	.	2010-07-23	0.0104	1.64		157.692	63.4146	12.4	.	.	3
110	1	208	DR	1	1	2010-06-08	2010-07-28	50	14.6	17.1		6/21-VS 7/15-bolting backdated	C	40383	Jul 30 2010	Fri Jul 30 2010 12:29:23	PSC-2900	1899-12-31 12:35:09	0.52441	5	16.8	0.239	263	4.85	1.58	22.51	25.85	173.8	310.6	228.6	0.44	70.2929		2.84	0.12	0.0422535	2.96	2010-07-30	0.0548	10.003		182.536	54.7836	7.5	.	.	0
111	1	229	DR	1	1	2010-06-08	2010-07-13	35	2.2	5.2			C	40377	Jul 18 2010	Sun Jul 18 2010 12:18:43	PSC-2900	1899-12-31 12:20:38	0.514329	5	47.4	0.864	261	14	1.34	28.04	26.25	318.1	731.6	468.3	0.565	54.8611		11.59	0.4014	0.0346333	11.9914	2010-07-16	0.0844	11.103		131.552	76.0155	45	.	.	70
112	1	225	DR	1	1	2010-06-08	2010-07-11	33	4.3	11.9			C	40372	Jul 13 2010	Tue Jul 13 2010 12:00:32	PSC-2784	1899-12-31 12:03:01	0.502095	6	33.1	0.419	234	8.26	1.55	24.66	26.13	479.7	790.9	623	0.393	78.9976		6.83	0.3561	0.0521376	7.1861	2010-07-13	0.0623	9.562		153.483	65.1537	34.5	.	.	39
113	1	235	DR	1	1	2010-06-08	na	na				dead	C	.	.	.	.	.	.	.	.	.	.	.	.	.	.	.	.	.	.	.		.	.	.	.	.	.	.		.		.	.	.	.
114	1	311	DR	1	1	2010-06-08	2010-07-12	34	6.1	14.5			C	40377	Jul 18 2010	Sun Jul 18 2010 09:33:57	PSC-2900	1899-12-31 09:38:11	0.401516	2	29.6	0.323	220	5.47	1.33	25.87	25.9	265.2	551.4	379.5	0.519	91.6409		4.11	0.16	0.0389294	4.27	2010-07-18	0.0987	8.981		90.9929	109.899	17	.	.	37
115	1	347	DR	1	1	2010-06-08	2010-07-18	40	na	na	too small to IRGA		C	.	.	.	.	.	.	.	.	.	.	.	.	.	.	.	.	.	.	.		0.83	0.0537	0.0646988	0.8837	2010-07-27	0.017	3.248		191.059	52.3399	27	.	.	62
116	1	267	DR	1	1	2010-06-08	2010-07-15	37	2.8	14			C	40382	Jul 23 2010	Fri Jul 23 2010 08:35:27	PSC-2784	1899-12-31 08:46:29	0.365613	2	27	0.229	182	3.35	1.13	22.73	25.96	420.7	706.9	581	0.405	117.904		7	0.211	0.0301429	7.211	2010-07-23	0.0719	10.795		150.139	66.6049	30	.	.	80
117	1	b3-wt	DR	1	1	2010-06-08	2010-07-24	46			ein-not measured		C	.	.	.	.	.	.	.	.	.	.	.	.	.	.	.	.	.	.	.		.	.	.	.	.	.	.		.		.	.	.	.
118	1	363	DR	1	1	2010-06-08	2010-07-18	40	2	9.8			C	40386	Jul 27 2010	Tue Jul 27 2010 08:31:11	PSC-2900	1899-12-31 08:49:16	0.367546	1	6.83	0.381	350	8.17	1.69	28.11	26.22	313.1	593.9	433.5	0.473	17.9265		7.06	0.18	0.0254958	7.24	2010-07-27	0.1031	17.664		171.329	58.3673	24	.	.	60
119	1	251	DR	1	1	2010-06-08	e	na			too small to IRGA		C	.	.	.	.	.	.	.	.	.	.	.	.	.	.	.	.	.	.	.		0.17	0.029	0.170588	0.199	2010-07-29	0.012	2.555		212.917	46.9667	5.5	.	.	0
120	1	63	DR	1	1	2010-06-08	2010-07-13	35	5.5	7.8			C	40377	Jul 18 2010	Sun Jul 18 2010 12:44:30	PSC-2900	1899-12-31 12:47:16	0.532824	5	30.9	0.338	217	7.69	1.79	22.29	26.33	322.3	646.1	458.8	0.501	91.4201		9.4	0.2588	0.0275319	9.6588	2010-07-28	0.0865	20.024		231.491	43.1982	44.5	.	.	41
121	1	248	DR	1	1	2010-06-08	2010-07-13	35	4.1	12.7	heavily fruiting-skipped		C	.	.	.	.	.	.	.	.	.	.	.	.	.	.	.	.	.	.	.		16.49	0.4909	0.0297696	16.9809	2010-07-18	0.1528	11.708		76.623	130.509	46.2	.	.	96
122	1	300	DR	1	1	2010-06-08	2010-07-12	34	4	10.9			C	40377	Jul 18 2010	Sun Jul 18 2010 09:19:40	PSC-2900	1899-12-31 09:26:13	0.393206	2	38.2	0.546	248	8.58	1.26	26.89	26.08	338.1	673.3	474.5	0.498	69.9634		14.71	0.46	0.0312712	15.17	2010-07-18	0.0534	14.602		273.446	36.5703	40	.	.	132
123	1	201	DR	1	1	2010-06-08	2010-07-13	35	4.4	8.7			C	40377	Jul 18 2010	Sun Jul 18 2010 12:51:37	PSC-2900	1899-12-31 12:51:55	0.536053	5	32.2	0.449	246	9.02	1.6	23.44	25.91	242.8	497.2	338.7	0.512	71.7149		5.54	0.13	0.0234657	5.67	2010-07-18	0.0882	7.467		84.6599	118.12	37.2	.	.	28
124	1	256	DR	1	1	2010-06-08	2010-07-09	31	9.1	7.9			C	40370	Jul 11 2010	Sun Jul 11 2010 11:33:16	PSC-2900	1899-12-31 11:39:02	0.48544	4	15.6	0.197	249	4.32	1.69	24.48	25.96	167.1	315	223.6	0.47	79.1878		11.77	0.5205	0.0442226	12.2905	2010-07-11	0.0241	5.767		239.295	41.7895	29.3	.	.	55
125	1	242	DR	1	1	2010-06-08	2010-07-11	33	9.6	19.9			C	40372	Jul 13 2010	Tue Jul 13 2010 11:55:44	PSC-2784	1899-12-31 11:58:04	0.498657	5	39.6	0.656	258	11.1	1.37	23.63	25.9	486.6	860	668.3	0.434	60.3659		8.89	0.3981	0.0447807	9.2881	2010-07-13	0.0403	6.051		150.149	66.6006	37	.	.	81
126	1	73	DR	1	1	2010-06-08	2010-07-13	35	6.6	7.3			C	40377	Jul 18 2010	Sun Jul 18 2010 13:05:35	PSC-2900	1899-12-31 13:13:34	0.551088	6	36.7	0.47	232	9.25	1.56	23.14	26.33	291.6	601.9	403.6	0.516	78.0851		6.38	0.2609	0.0408934	6.6409	2010-07-18	0.0749	12.394		165.474	60.4325	18.4	.	.	13
127	1	325	DR	1	1	2010-06-08	2010-07-13	35	3.6	7.8			C	40377	Jul 18 2010	Sun Jul 18 2010 13:16:46	PSC-2900	1899-12-31 13:36:09	0.566771	6	29.2	0.297	206	6.77	1.78	22.09	26.54	305	590.4	408	0.483	98.3165		11.35	0.4226	0.0372335	11.7726	2010-07-18	0.1114	16.502		148.133	67.507	24	.	.	58
128	1	354	DR	1	1	2010-06-08	2010-07-14	36	2.3	6.2			C	40380	Jul 21 2010	Wed Jul 21 2010 08:47:25	PSC-2900	1899-12-31 08:56:31	0.372581	1	30.5	0.291	196	6.02	1.61	26.51	26.26	287.5	564.7	403.8	0.491	104.811		12.16	0.6282	0.0516612	12.7882	2010-07-21	0.0688	11.158		162.18	61.6598	48.2	.	.	98
129	1	103	DR	1	1	2010-06-08	2010-07-15	37	4.3	3		est. bolt date	C	40382	Jul 23 2010	Fri Jul 23 2010 08:14:37	PSC-2784	1899-12-31 08:33:05	0.356308	2	38.8	0.362	188	5.63	1.22	26.34	26.02	530.8	957	760	0.445	107.182		.	.	.	.	2010-07-23	0.1046	14.591		139.493	71.688	.	.	.	.
130	1	282	DR	1	1	2010-06-08	2010-07-16	38	1.8	5.1			C	40384	Jul 25 2010	Sun Jul 25 2010 08:30:14	PSC-1283	1899-12-31 08:32:01	0.355567	3	9.43	0.119	253	2.48	1.61	23.81	26.03	264.1	454.6	355.6	0.419	79.2437		11.74	0.5814	0.049523	12.3214	2010-07-25	0.0588	9.981		169.745	58.9119	29.2	.	.	109
131	1	12	DR	1	1	2010-06-08	na	na				7/6-died in field	C	.	.	.	.	.	.	.	.	.	.	.	.	.	.	.	.	.	.	.		.	.	.	.	.	.	.		.		.	.	.	.
132	1	240	DR	1	1	2010-06-08	na	na					C	.	.	.	.	.	.	.	.	.	.	.	.	.	.	.	.	.	.	.		3.03	0.0997	0.0329043	3.1297	.	.	.		.		8	.	.	0
133	2	1	NO	1	1	2010-06-08	2010-07-28	50	22.3	28.1		6/21-VS	C	40383	Jul 30 2010	Fri Jul 30 2010 12:37:35	PSC-2900	1899-12-31 12:46:46	0.532477	5	37.4	0.657	268	9.51	1.17	23.68	26.08	348.9	698.8	487.6	0.501	56.9254		6.53	0.15	0.0229709	6.68	2010-07-30	0.0734	16.328		222.452	44.9535	17.7	.	.	4
134	2	46	NO	1	1	2010-06-08	2010-07-15	37	11.7	18.6		Estimated Flowering date	C	40382	Jul 23 2010	Fri Jul 23 2010 10:50:03	PSC-2959	1899-12-31 10:53:08	0.453565	3	30	0.472	264	8.24	1.38	25.89	26.21	459.4	856.5	609.4	0.464	63.5593		16.04	0.67	0.0417706	16.71	2010-07-23	0.0609	8.973		147.34	67.8703	36.4	.	.	115
135	2	223	NO	1	1	2010-06-08	2010-07-15	37	7.2	15.4		Estimated Flowering date	C	40382	Jul 23 2010	Fri Jul 23 2010 10:42:09	PSC-2959	1899-12-31 10:45:26	0.448218	3	25.4	0.308	239	5.09	1.29	23.32	26.08	376.2	746.2	538.7	0.496	82.4675		4.39	0.12	0.0273349	4.51	2010-07-23	0.0517	8.785		169.923	58.8503	22.1	.	.	61
136	2	124	NO	1	1	2010-06-08	2010-07-17	39	9.2	14.2			C	40384	Jul 25 2010	Sun Jul 25 2010 09:10:38	PSC-1283	1899-12-31 09:11:54	0.383264	4	6.99	0.159	313	2.63	1.28	23.63	26.09	284.5	377.5	316.9	0.247	43.9623		9.28	0.22	0.0237069	9.5	2010-07-25	0.0381	7.216		189.396	52.7993	30	.	.	62
137	2	285	NO	1	1	2010-06-08	2010-07-11	33	14.4	20.5			C	40374	Jul 15 2010	Thr Jul 15 2010 09:51:08	PSC-2900	1899-12-31 10:01:54	0.417986	3	34.9	0.506	248	10.4	1.65	32.77	25.79	356.9	699.9	484.7	0.49	68.9723		9.58	0.29	0.0302714	9.87	2010-07-15	0.0569	8.745		153.691	65.0658	37.9	.	.	170
138	2	232	NO	1	1	2010-06-08	2010-07-13	35	4.9	11.5			C	40377	Jul 18 2010	Sun Jul 18 2010 11:59:49	PSC-2784	1899-12-31 12:06:24	0.504444	6	28.7	0.502	275	7.6	1.21	23.78	25.89	423.7	722.6	567.1	0.414	57.1713		19.19	0.6	0.0312663	19.79	2010-07-18	0.0656	9.878		150.579	66.4102	51.6	.	.	255
139	2	175	NO	1	1	2010-06-08	2010-07-15	37	7	11.5			C	40382	Jul 23 2010	Fri Jul 23 2010 10:30:39	PSC-2959	1899-12-31 10:37:44	0.44287	3	30.1	0.372	237	5.95	1.25	22.98	25.81	421	795.4	548	0.471	80.914		25.19	0.8	0.0317586	25.99	2010-07-23	0.143	19		132.867	75.2632	26.2	.	.	152
140	2	39	NO	1	1	2010-06-08	2010-07-15	37	12.4	16.4			C	40382	Jul 23 2010	Fri Jul 23 2010 10:28:23	PSC-2959	1899-12-31 10:28:33	0.436493	3	18.1	0.264	264	4.97	1.46	24.34	26.08	513.8	825.6	653.3	0.378	68.5606		6.19	0.11	0.0177706	6.3	2010-07-23	0.0548	8.086		147.555	67.7715	23	.	.	28
141	2	9	NO	1	1	2010-06-08	2010-07-17	39	11.4	15.3			C	40384	Jul 25 2010	Sun Jul 25 2010 09:13:26	PSC-1283	1899-12-31 09:19:24	0.388472	4	7.15	0.177	319	3.03	1.32	22.13	26.23	238.5	422.4	348.5	0.435	40.3955		1.45	0.02	0.0137931	1.47	2010-07-25	0.0441	6.796		154.104	64.8911	15	.	.	18
142	2	325	NO	1	1	2010-06-08	na	na				dead on 7/17 "Death Census"	C	.	.	.	.	.	.	.	.	.	.	.	.	.	.	.	.	.	.	.		.	.	.	.	.	.	.		.		.	.	.	.
143	2	402	NO	1	1	2010-06-08	2010-07-11	33	15.7	22.1			C	40374	Jul 15 2010	Thr Jul 15 2010 10:14:59	PSC-2900	1899-12-31 10:26:02	0.434745	3	26.2	0.281	215	6.84	1.91	26.78	26.08	325.2	656.8	494.3	0.505	93.2384		5.8	0.23	0.0396552	6.03	2010-07-15	0.0333	5.221		156.787	63.7809	18.9	.	.	67
144	2	25	NO	1	1	2010-06-08	na	na				6/25-died after germ	C	.	.	.	.	.	.	.	.	.	.	.	.	.	.	.	.	.	.	.		.	.	.	.	.	.	.		.		.	.	.	.
145	2	198	NO	1	1	2010-06-08	2010-07-14	36	7.3	9.4			C	40380	Jul 21 2010	Wed Jul 21 2010 11:19:54	PSC-2900	1899-12-31 11:24:29	0.475336	4	19.2	0.569	318	8.96	1.26	27.59	25.76	382.3	537.8	455.9	0.289	33.7434		.	0.44	.	.	2010-07-21	0.0384	7.793		202.943	49.275	40.4	.	.	45
146	2	331	NO	1	1	2010-06-08	2010-07-10	32	10.1	14.5			C	40372	Jul 13 2010	Tue Jul 13 2010 10:27:13	PSC-2784	1899-12-31 10:33:10	0.439699	4	32.1	0.364	222	7.35	1.58	24.29	26.13	450.2	727	569.1	0.381	88.1868		.	0.56	.	.	2010-07-13	0.08	12.395		154.938	64.5422	40.5	.	.	89
147	2	337	NO	1	1	2010-06-08	2010-07-13	35	7	10.9			C	40377	Jul 18 2010	Sun Jul 18 2010 11:20:12	PSC-2784	1899-12-31 11:27:19	0.477303	5	35.1	0.406	221	8.5	1.66	26.03	26.08	494.9	877.4	676	0.436	86.4532		.	.	.	.	2010-07-18	0.0574	9.385		163.502	61.1614	35.8	.	.	223
148	2	68	NO	1	1	2010-06-08	2010-07-14	36	5.8	8.5			C	40380	Jul 21 2010	Wed Jul 21 2010 11:11:54	PSC-2900	1899-12-31 11:18:15	0.471007	4	36.6	0.506	243	8.52	1.34	24.29	25.91	346.8	710.3	500.5	0.512	72.332		.	.	.	.	2010-07-21	0.0668	9.915		148.428	67.3727	51.6	.	.	323
149	2	164	NO	1	1	2010-06-08	2010-07-09	31	14.8	17.3		dead 7/17	C	40370	Jul 11 2010	Sun Jul 11 2010 11:42:43	PSC-2900	1899-12-31 11:56:45	0.497743	4	35.5	0.5	246	8.61	1.37	25.52	25.89	322.2	664.4	453.9	0.515	71		.	.	.	.	2010-07-11	0.0544	11.093		203.915	49.0399	.	.	.	.
150	2	308	NO	1	1	2010-06-08	2010-07-11	33	16.2	17.9			C	40374	Jul 15 2010	Thr Jul 15 2010 10:52:24	PSC-2900	1899-12-31 10:59:31	0.457998	3	31.1	0.371	226	8.86	1.89	27.67	26.17	343.9	664.7	465.2	0.483	83.8275		.	.	.	.	2010-07-15	0.0229	3.599		157.162	63.6288	20.5	.	.	14
151	2	155	NO	1	1	2010-06-08	2010-07-15	37	3.7	7.9			C	40382	Jul 23 2010	Fri Jul 23 2010 10:02:57	PSC-2959	1899-12-31 10:09:27	0.423229	3	33.8	0.412	229	7.82	1.5	26.95	25.77	472.8	1021.3	711.5	0.537	82.0388		.	.	.	.	2010-07-23	0.0707	10.023		141.768	70.5378	52.2	.	.	228
152	2	21	NO	1	1	2010-06-08	2010-07-14	36	6	8.2			C	40380	Jul 21 2010	Wed Jul 21 2010 10:27:48	PSC-2900	1899-12-31 10:38:08	0.443148	3	24.1	0.263	222	5.04	1.49	21.45	25.68	334.8	616	481.1	0.457	91.635		.	.	.	.	2010-07-21	0.1118	18.076		161.682	61.85	39.4	.	.	113
153	2	339	NO	1	1	2010-06-08	2010-07-10	32	8.3	15.2			C	40372	Jul 13 2010	Tue Jul 13 2010 10:24:36	PSC-2784	1899-12-31 10:25:26	0.434329	4	36.4	0.531	249	9.46	1.41	24.4	25.97	440.7	747.4	580.1	0.41	68.5499		.	.	.	.	2010-07-13	0.1299	19.536		150.393	66.4926	.	.	.	.
154	2	225	NO	1	1	2010-06-08	2010-07-09	31	10.7	16.2			C	40370	Jul 11 2010	Sun Jul 11 2010 10:59:39	PSC-2900	1899-12-31 11:08:31	0.464248	4	39.5	0.535	238	9.02	1.35	26.21	25.92	308.1	608.9	422.5	0.494	73.8318		.	.	.	.	2010-07-11	0.045	10.086		224.133	44.6163	38.2	.	.	134
155	2	18	NO	1	1	2010-06-08	2010-07-10	32	7.4	13.8			C	40372	Jul 13 2010	Tue Jul 13 2010 08:53:06	PSC-2784	1899-12-31 09:01:48	0.37625	3	44.9	0.638	240	10.4	1.31	26.44	25.91	434.2	736.5	576.2	0.411	70.3762		.	.	.	.	2010-07-13	0.0637	11.97		187.912	53.2164	33.1	.	.	37
156	2	199	NO	1	1	2010-06-08	2010-07-13	35	8.7	10.6			C	40377	Jul 18 2010	Sun Jul 18 2010 11:04:34	PSC-2784	1899-12-31 11:10:30	0.465625	5	19.6	0.34	279	6.64	1.53	24.57	25.87	345.3	583.6	494.7	0.408	57.6471		.	.	.	.	2010-07-18	0.0209	4.443		212.584	47.0403	14	.	.	17
157	2	205	NO	1	1	2010-06-08	2010-07-13	35	3.9	6.8			C	40377	Jul 18 2010	Sun Jul 18 2010 10:59:46	PSC-2784	1899-12-31 11:03:09	0.460521	5	40	0.721	267	11.4	1.29	24.48	25.88	482.6	885.2	668.6	0.455	55.4785		.	.	.	.	2010-07-18	0.0811	12.461		153.65	65.0831	40.8	.	.	156
158	2	201	NO	1	1	2010-06-08	2010-07-11	33	12.6	16			C	40374	Jul 15 2010	Thr Jul 15 2010 11:42:48	PSC-2900	1899-12-31 11:56:43	0.49772	4	36.3	0.532	247	11.9	1.8	28.75	26.16	320.7	652.1	444.9	0.508	68.2331		.	.	.	.	2010-07-15	0.0806	11.35		140.819	71.0132	46	.	.	77
159	2	2	NO	1	1	2010-06-08	2010-07-13	35	2.5	8.2			C	40377	Jul 18 2010	Sun Jul 18 2010 10:26:18	PSC-2784	1899-12-31 10:34:33	0.44066	4	32.3	0.489	256	9.7	1.58	23.65	26.28	348.8	629.3	487.5	0.446	66.0532		.	.	.	.	2010-07-18	0.0349	6.688		191.633	52.183	48.9	.	.	180
160	2	206	NO	1	1	2010-06-08	2010-07-12	34	8	13			C	40377	Jul 17 2010	Sat Jul 17 2010 10:54:38	PSC-1283	1899-12-31 10:56:51	0.456146	5	31.4	0.567	274	11	1.56	27.64	25.91	215.5	474.1	314.1	0.545	55.3792		.	.	.	.	2010-07-18	0.0855	12.44		145.497	68.7299	26	.	.	89
161	2	229	NO	1	1	2010-06-08	2010-07-13	35	3.7	6.5			C	40377	Jul 18 2010	Sun Jul 18 2010 10:14:46	PSC-2784	1899-12-31 10:24:12	0.433472	4	39.6	0.547	239	10.6	1.55	24.7	26.16	497.5	902.1	700.1	0.448	72.3949		.	.	.	.	2010-07-18	0.0623	9.828		157.753	63.3903	61.1	.	.	154
162	2	53	NO	1	1	2010-06-08	2010-07-12	34	8	12			C	40377	Jul 17 2010	Sat Jul 17 2010 10:58:34	PSC-1283	1899-12-31 11:00:21	0.458576	6	28.9	0.48	268	9.9	1.65	27.17	26.02	231.5	482.4	330	0.52	60.2083		.	.	.	.	2010-07-18	0.1023	16.824		164.457	60.806	39.8	.	.	112
163	2	ein194	NO	1	1	2010-06-08	2010-07-05	27			ein-not measured		C	.	.	.	.	.	.	.	.	.	.	.	.	.	.	.	.	.	.	.		.	.	.	.	.	.	.		.		.	.	.	.
164	2	7	NO	1	1	2010-06-08	2010-07-11	33	11.3	14			C	40374	Jul 15 2010	Thr Jul 15 2010 11:59:28	PSC-2900	1899-12-31 12:05:24	0.50375	5	42	0.593	238	12.8	1.75	28.61	26.12	325.7	658.9	444.8	0.506	70.8263		.	.	.	.	2010-07-15	0.079	10.926		138.304	72.3046	35.2	.	.	119
165	2	289	NO	1	1	2010-06-08	2010-07-15	37	2.1	6.1			C	40382	Jul 23 2010	Fri Jul 23 2010 09:48:35	PSC-2959	1899-12-31 09:50:25	0.410012	2	41.4	0.519	226	10.2	1.56	29.21	26.11	469.3	979.3	642.5	0.521	79.7688		.	.	.	.	2010-07-23	0.1174	17.606		149.966	66.6818	48	.	.	230
166	2	63	NO	1	1	2010-06-08	2010-07-13	35	3.6	4			C	40377	Jul 18 2010	Sun Jul 18 2010 10:05:30	PSC-2784	1899-12-31 10:13:12	0.425833	4	37.8	0.568	250	10.5	1.49	24.36	25.93	497.5	994.7	759.6	0.5	66.5493		.	.	.	.	2010-07-18	0.1464	24.31		166.052	60.2221	42.3	.	.	58
167	2	131	NO	1	1	2010-06-08	2010-07-10	32	12.8	13.9			C	40372	Jul 13 2010	Tue Jul 13 2010 10:08:58	PSC-2784	1899-12-31 10:12:22	0.425255	4	27.2	0.349	244	5.47	1.22	23.41	26.03	475.6	761.5	596.1	0.376	77.937		12.59	0.37	0.0293884	12.96	2010-07-13	0.0418	6.214		148.66	67.2675	26.9	.	.	99
168	2	267	NO	1	1	2010-06-08	2010-07-20	42	7	5			C	40385	Jul 26 2010	Mon Jul 26 2010 10:17:10	PSC-1283	1899-12-31 10:37:38	0.442801	5	8.49	0.127	272	2.93	1.77	22.83	26.18	217.2	364.3	275.1	0.404	66.8504		16.77	0.15	0.00894454	16.92	2010-07-26	0.0518	10.705		206.66	48.3886	34.8	.	.	236
169	2	73	NO	1	1	2010-06-08	2010-07-10	32	20	19.3			C	40372	Jul 13 2010	Tue Jul 13 2010 10:01:40	PSC-2784	1899-12-31 10:03:51	0.41934	4	22	0.254	233	4.54	1.38	24.44	26	380.9	620.9	485.9	0.387	86.6142		19.21	0.49	0.0255075	19.7	2010-07-13	0.081	12.652		156.198	64.0215	33.2	.	.	67
170	2	347	NO	1	1	2010-06-08	2010-07-13	35	12.1	12.7			C	40377	Jul 18 2010	Sun Jul 18 2010 12:14:28	PSC-2784	1899-12-31 12:18:57	0.51316	6	38	0.698	272	9.1	1.06	24.53	25.93	483.2	896.1	665	0.461	54.4413		.	.	.	.	2010-07-18	0.0673		2 scans-can't tell	.		50.6	.	.	263
171	2	251	NO	1	1	2010-06-08	2010-07-13	35	12.2	16.4			C	40377	Jul 18 2010	Sun Jul 18 2010 12:07:28	PSC-2784	1899-12-31 12:13:52	0.50963	6	13.6	0.49	334	7.4	1.2	23.18	26	757.2	878.3	826.3	0.138	27.7551		6.83	0.25	0.0366032	7.08	2010-07-18	0.1667	11.127		66.7487	149.816	30.3	.	.	33
172	2	215	NO	1	1	2010-06-08	na	na	na	na			C	.	.	.	.	.	.	.	.	.	.	.	.	.	.	.	.	.	.	.		.	.	.	.	.	.	.		.		.	.	.	.
173	2	288	NO	1	1	2010-06-08	2010-07-14	36	10.5	7.2			C	40380	Jul 21 2010	Wed Jul 21 2010 11:33:55	PSC-2900	1899-12-31 11:39:42	0.485903	4	23.5	0.337	257	6.82	1.58	23.3	26.13	335.4	621.8	474.5	0.461	69.7329		6.02	0.22	0.0365449	6.24	2010-07-21	0.0484	7.227		149.318	66.9711	29.6	.	.	77
174	2	318	NO	1	1	2010-06-08	2010-07-12	34	15	20			C	40377	Jul 17 2010	Sat Jul 17 2010 09:36:15	PSC-1283	1899-12-31 09:40:56	0.403426	4	29.9	0.477	262	9.39	1.57	25.27	26.22	230.6	495.1	331.9	0.534	62.6834		22.82	0.81	0.0354952	23.63	2010-07-18	0.0534	.	scan missing	.		39.6	.	.	227
175	2	311	NO	1	1	2010-06-08	na	na	na	na		6/21-SC, 7/6-died	C	.	.	.	.	.	.	.	.	.	.	.	.	.	.	.	.	.	.	.		.	.	.	.	.	.	.		.		.	.	.	.
176	2	166	NO	1	1	2010-06-08	2010-08-01	54	NA	NA		too small to IRGA	C	.	.	.	.	.	.	.	.	.	.	.	.	.	.	.	.	.	.	.		.	.	.	.	2010-07-31	0.0046	0.637		138.478	72.2135	.	.	.	.
177	2	41	NO	1	1	2010-06-08	2010-07-11	33	15.5	18.3	too small to IRGA		C	.	.	.	.	.	.	.	.	.	.	.	.	.	.	.	.	.	.	.		3.27	0.09	0.0275229	3.36	2010-07-15	0.0133	2.318		174.286	57.377	17.7	.	.	29
178	2	301	NO	1	1	2010-06-08	2010-07-13	35	8.2	10.9			C	40377	Jul 18 2010	Sun Jul 18 2010 11:28:23	PSC-2784	1899-12-31 11:35:17	0.482836	5	26.7	0.316	231	7.08	1.76	25.72	26.03	323	564.4	452	0.428	84.4937		58.87	1.52	0.0258196	60.39	2010-07-18	0.0779	10.943		140.475	71.1871	59.6	.	.	277
179	2	143	NO	1	1	2010-06-08	2010-07-15	37	8	7.9			C	40382	Jul 23 2010	Fri Jul 23 2010 10:12:13	PSC-2959	1899-12-31 10:20:52	0.431157	3	18.2	0.186	217	3.92	1.63	22.59	25.79	621.6	873.2	741.1	0.288	97.8495		8.06	0.3	0.0372208	8.36	2010-07-23	0.1364	24.108		176.745	56.5787	21.1	.	.	87
180	2	234	NO	1	1	2010-06-08	2010-07-12	34	14	18			C	40377	Jul 17 2010	Sat Jul 17 2010 10:07:30	PSC-1283	1899-12-31 10:13:57	0.426354	5	25.5	0.372	257	8.19	1.74	25.05	26.25	226.256	439.93	306.484	0.4857	68.5484		10.58	0.51	0.0482042	11.09	2010-07-18	0.0487	9.872		202.71	49.3314	39	.	.	84
181	2	284	NO	1	1	2010-06-08	2010-07-17	39	8.2	11.6			C	40384	Jul 25 2010	Sun Jul 25 2010 09:20:46	PSC-1283	1899-12-31 09:24:39	0.392118	4	11	0.128	243	2.26	1.36	23.27	26.26	252.7	449.8	337.1	0.438	85.9375		21.76	0.89	0.0409007	22.65	2010-07-25	0.2097	33.024		157.482	63.4993	45	.	.	281
182	2	93	NO	1	1	2010-06-08	na	na				dead on 7/17 "Death Census"	C	.	.	.	.	.	.	.	.	.	.	.	.	.	.	.	.	.	.	.		.	.	.	.	.	.	.		.		.	.	.	.
183	2	b3-wt	NO	1	1	2010-06-08	2010-07-03	25			ein-not measured		C	.	.	.	.	.	.	.	.	.	.	.	.	.	.	.	.	.	.	.		.	.	.	.	.	.	.		.		.	.	.	.
184	2	154	NO	1	1	2010-06-08	2010-07-14	36	8.1	9.1			C	40380	Jul 21 2010	Wed Jul 21 2010 10:49:43	PSC-2900	1899-12-31 10:53:58	0.454144	3	12.3	0.245	297	5.12	1.62	25.92	26.2	80.5	172.7	117.9	0.534	50.2041		10.71	0.12	0.0112045	10.83	2010-07-21	0.0229	4.687		204.672	48.8585	45.2	.	.	157
185	2	290	NO	1	1	2010-06-08	e	na			dead		C	.	.	.	.	.	.	.	.	.	.	.	.	.	.	.	.	.	.	.		.	.	.	.	.	.	.		.		.	.	.	.
186	2	357	NO	1	1	2010-06-08	na	na				6/25-never germ	C	.	.	.	.	.	.	.	.	.	.	.	.	.	.	.	.	.	.	.		.	.	.	.	.	.	.		.		.	.	.	.
187	2	36	NO	1	1	2010-06-08	2010-07-11	33	13.5	13.7			C	40374	Jul 15 2010	Thr Jul 15 2010 11:02:49	PSC-2900	1899-12-31 11:09:56	0.465231	4	23.8	0.336	252	8.27	1.94	26.96	26.12	373.4	508.2	425.7	0.265	70.8333		2.12	0.1	0.0471698	2.22	2010-07-15	0.0325	5.406		166.338	60.1184	7.3	.	.	35
188	2	328	NO	1	1	2010-06-08	2010-07-10	32	16.9	20.1			C	40372	Jul 13 2010	Tue Jul 13 2010 08:49:31	PSC-2784	1899-12-31 08:49:51	0.367951	2	39.1	0.492	229	8.83	1.42	25.82	25.85	434.2	736.5	576.2	0.411	79.4715		19.69	0.54	0.0274251	20.23	2010-07-13	0.0564	8.666		153.652	65.0819	44.8	.	.	213
189	2	268	NO	1	1	2010-06-08	2010-07-11	33	12.6	14.8			C	40374	Jul 15 2010	Thr Jul 15 2010 11:20:02	PSC-2900	1899-12-31 11:25:03	0.475729	4	40.3	0.672	257	13.6	1.65	30.76	26.14	341.9	708.5	483.3	0.517	59.9702		11.47	0.27	0.0235397	11.74	2010-07-15	0.0597	7.572		126.834	78.8431	55.6	.	.	104
190	2	184	NO	1	1	2010-06-08	2010-07-10	32	10.8	14.8			C	40372	Jul 13 2010	Tue Jul 13 2010 08:38:45	PSC-2784	1899-12-31 08:41:54	0.362431	2	36.5	0.416	218	8.1	1.53	26.93	25.93	387.8	695.4	544.9	0.442	87.7404		9.02	0.24	0.0266075	9.26	2010-07-13	0.0516	17.292		335.116	29.8404	36.3	.	.	120
191	2	183	NO	1	1	2010-06-08	2010-07-15	37	4.7	8.3			C	40382	Jul 23 2010	Fri Jul 23 2010 09:58:13	PSC-2959	1899-12-31 09:58:44	0.415787	2	30.8	0.322	211	6.62	1.61	27.01	25.79	387.4	836.5	569.6	0.537	95.6522		15.7	0.44	0.0280255	16.14	2010-07-23	0.1694	23.154		136.682	73.1623	44.5	.	.	195
192	2	344	NO	1	1	2010-06-08	2010-07-13	35	2.8	8.5			C	40377	Jul 18 2010	Sun Jul 18 2010 10:48:12	PSC-2784	1899-12-31 10:58:32	0.457315	4	40.8	0.724	266	12	1.35	24.07	26.15	498.7	939.9	728.1	0.469	56.3536		9.29	0.33	0.0355221	9.62	2010-07-18	0.0634	10.331		162.95	61.3687	39.3	.	.	87
193	2	243	NO	1	1	2010-06-08	2010-07-13	35	4.4	4			C	40377	Jul 18 2010	Sun Jul 18 2010 10:35:54	PSC-2784	1899-12-31 10:47:12	0.449444	4	22.5	0.289	245	6.18	1.67	23.32	25.94	424.1	656.2	529.2	0.354	77.8547		8.31	0.27	0.032491	8.58	2010-07-18	0.0953	15.169		159.171	62.8255	38.1	.	.	104
194	2	16	NO	1	1	2010-06-08	2010-07-12	34	10	12			C	40377	Jul 17 2010	Sat Jul 17 2010 11:01:13	PSC-1283	1899-12-31 11:05:05	0.461863	6	27.9	0.417	256	9.13	1.74	25.26	26.33	209.6	440.2	289.1	0.524	66.9065		8.82	0.2	0.0226757	9.02	2010-07-18	0.0534	8.869		166.086	60.2097	40.9	.	.	103
195	2	146	NO	1	1	2010-06-08	2010-07-10	32	11.2	19.7			C	40372	Jul 13 2010	Tue Jul 13 2010 07:54:27	PSC-2784	1899-12-31 07:57:51	0.33184	1	31.7	0.47	251	10.6	1.78	27.99	26.19	454.9	673.9	574.8	0.325	67.4468		7.63	0.53	0.0694626	8.16	2010-07-13	0.0584	9.226		157.979	63.2994	35.4	.	.	73
196	2	150	NO	1	1	2010-06-08	2010-07-10	32	14.2	1706			C	40372	Jul 13 2010	Tue Jul 13 2010 07:41:27	PSC-2784	1899-12-31 07:41:51	0.320729	1	35.9	0.353	195	8.43	1.87	27.69	25.9	372.9	703	547.5	0.47	101.7		12.5	0.5	0.04	13	2010-07-13	0.0785	12.444		158.522	63.0826	42	.	.	169
197	2	281	NO	1	1	2010-06-08	2010-07-20	42	4.1	3.2			C	40385	Jul 26 2010	Mon Jul 26 2010 12:19:39	PSC-2900	1899-12-31 12:25:11	0.517488	5	20.7	0.254	240	4.92	1.5	21.6	25.96	234.3	447.958	313.376	0.47696	81.4961		9.5	0.7	0.0736842	10.2	2010-07-26	0.0877	16.94		193.158	51.771	31.6	.	.	128
198	2	376	NO	1	1	2010-06-08	2010-07-19	41	7.5	83.2			C	40385	Jul 26 2010	Mon Jul 26 2010 12:16:06	PSC-2900	1899-12-31 12:18:23	0.512766	5	21.5	0.322	264	5.93	1.44	22.24	25.82	212.683	442.019	312.949	0.518839	66.7702		2.8	0.18	0.0642857	2.98	2010-07-26	0.0428	7.454		174.159	57.4188	30.4	.	.	95
199	2	31	NO	1	1	2010-06-08	2010-07-11	33	10.2	11.4			C	40374	Jul 15 2010	Thr Jul 15 2010 12:07:09	PSC-2900	1899-12-31 12:22:04	0.515324	5	36.7	0.515	242	11.7	1.82	28.05	25.94	312.3	597.4	414.3	0.477	71.2621		15.07	0.32	0.0212342	15.39	2010-07-15	0.0549	8.508		154.973	64.5275	41.8	.	.	162
200	2	256	NO	1	1	2010-06-08	2010-07-08	30	13.5	15.1			C	40369	Jul 10 2010	Sat Jul 10 2010 10:13:37	PSC-1283	1899-12-31 10:13:50	0.426273	5	27.4	0.345	240	5.49	1.25	26.3	25.93	210.5	437.6	288	0.519	79.4203		9.13	0.25	0.0273823	9.38	2010-07-10	0.0402	7.898		196.468	50.899	27.1	.	.	69
201	2	69	NO	1	1	2010-06-08	2010-07-17	39	4.9	8.8			C	40384	Jul 25 2010	Sun Jul 25 2010 09:00:57	PSC-1283	1899-12-31 09:04:29	0.378113	4	13.6	0.264	297	4.18	1.23	27.64	26.14	278.1	484.2	373.7	0.426	51.5152		28.72	0.75	0.0261142	29.47	2010-07-25	0.2075	34.382		165.696	60.3513	44.9	.	.	518
202	2	353	NO	1	1	2010-06-08	2010-07-15	37	8.8	11.2			C	40382	Jul 23 2010	Fri Jul 23 2010 11:00:39	PSC-2959	1899-12-31 11:01:32	0.459398	4	11.4	0.155	260	3.43	1.7	24.33	25.86	260	466.3	345.9	0.442	73.5484		3.41	0.11	0.0322581	3.52	2010-07-23	0.0847	12.09		142.739	70.0579	20.6	.	.	6
203	2	346	NO	1	1	2010-06-08	2010-07-10	32	11.4	14.7			C	40372	Jul 13 2010	Tue Jul 13 2010 10:16:15	PSC-2784	1899-12-31 10:19:50	0.43044	4	33.3	0.494	253	8.59	1.37	24.51	26.05	486.8	829.6	636.4	0.413	67.4089		19.97	0.47	0.0235353	20.44	2010-07-13	0.1349	19.027		141.045	70.8992	44.6	.	.	235
204	2	248	NO	1	1	2010-06-08	2010-07-15	37	10.8	11			C	40382	Jul 23 2010	Fri Jul 23 2010 11:06:17	PSC-2959	1899-12-31 11:11:06	0.466042	4	27.9	0.382	247	7.67	1.58	25.86	25.89	331.9	663.7	458.5	0.5	73.0366		19.87	0.8	0.0402617	20.67	2010-07-23	0.0754	12.459		165.239	60.5185	46.2	.	.	175
205	2	15	NO	1	1	2010-06-08	2010-07-12	34	7	13			C	40377	Jul 17 2010	Sat Jul 17 2010 09:22:32	PSC-1283	1899-12-31 09:27:07	0.393831	4	20.3	0.291	257	6.59	1.78	26.47	26.33	146.6	311.3	212	0.529	69.7595		31.9	1.36	0.0426332	33.26	2010-07-18	0.052	9.409		180.942	55.2662	52.2	.	.	348
206	2	363	NO	1	1	2010-06-08	2010-07-14	36	5.5	8.8			C	40380	Jul 21 2010	Wed Jul 21 2010 11:46:12	PSC-2900	1899-12-31 11:53:37	0.495567	4	35.5	0.726	280	12.3	1.38	27.52	26.1	322.1	648.6	463.2	0.503	48.8981		55.96	1.98	0.0353824	57.94	2010-07-21	0.0742	17.241		232.358	43.0369	54.4	.	.	580
207	2	208	NO	1	1	2010-06-08	2010-07-15	37	7.9	12			C	40382	Jul 23 2010	Fri Jul 23 2010 09:48:50	PSC-2784	1899-12-31 10:10:10	0.423727	4	27.7	0.316	225	6.13	1.51	21.63	25.91	484	822.6	691.7	0.412	87.6582		.	.	.	.	2010-07-23	0.1662	14.094		84.8014	117.923	17.4	.	.	87
208	2	373	NO	1	1	2010-06-08	2010-07-14	36				Estimated Flowering date	C	40382	Jul 23 2010	Fri Jul 23 2010 09:44:12	PSC-2784	1899-12-31 09:47:22	0.407894	3	28.1	0.292	213	5.17	1.37	21.46	25.99	556.4	986.9	801.1	0.436	96.2329		17.84	0.74	0.0414798	18.58	2010-07-23	0.1734	26.693		153.939	64.9609	44.1	.	.	287
209	2	60	NO	1	1	2010-06-08	2010-07-13	35	10.8	17.7			C	40377	Jul 18 2010	Sun Jul 18 2010 11:36:17	PSC-2784	1899-12-31 11:40:00	0.486111	5	25.4	0.35	250	7.47	1.68	24.25	26.15	317.2	555.6	437.1	0.429	72.5714		.	0.33	.	.	2010-07-18	0.0469	7.967		169.872	58.8678	38.6	.	.	389
210	2	176	NO	1	1	2010-06-08	na	na				6/21-VS, 7/6-died in field	C	.	.	.	.	.	.	.	.	.	.	.	.	.	.	.	.	.	.	.		.	.	.	.	.	.	.		.		.	.	.	.
211	2	204	NO	1	1	2010-06-08	na	na				7/6-died in field	C	.	.	.	.	.	.	.	.	.	.	.	.	.	.	.	.	.	.	.		.	.	.	.	.	.	.		.		.	.	.	.
212	2	147	NO	1	1	2010-06-08	2010-07-13	35	10.6	8.7			C	40377	Jul 18 2010	Sun Jul 18 2010 11:41:04	PSC-2784	1899-12-31 11:58:06	0.498681	5	39.1	0.648	262	9.81	1.22	24.04	26.02	432.6	753.7	595.3	0.426	60.3395		.	.	.	.	2010-07-29	0.0367	7.416		202.071	49.4876	29.6	.	.	337
213	2	282	NO	1	1	2010-06-08	2010-07-14	36	4.7	5			C	40380	Jul 21 2010	Wed Jul 21 2010 10:56:24	PSC-2900	1899-12-31 11:08:25	0.464178	4	26.7	0.401	260	7.55	1.48	25.75	26.11	217.9	471.5	328.8	0.538	66.5835		.	.	.	.	2010-07-21	0.0465	8.998		193.505	51.6782	42.4	.	.	250
214	2	12	NO	1	1	2010-06-08	2010-07-10	32	12.1	15.4		est. bolt date	C	40372	Jul 13 2010	Tue Jul 13 2010 09:24:09	PSC-2784	1899-12-31 09:27:53	0.394363	3	35.8	0.501	246	8.68	1.37	25.23	25.87	473.3	814.1	647.4	0.419	71.4571		.	.	.	.	2010-07-13	0.0939	14.016		149.265	66.9949	47.1	.	.	211
215	2	341	NO	1	1	2010-06-08	E	na	12.7	10.2		6/21-VS	C	40387	Jul 28 2010	Wed Jul 28 2010 12:40:05	PSC-2959	1899-12-31 11:53:06	0.495208	4	27.5	0.399	256	7.12	1.41	23.22	26.25	336.3	726	492.3	0.537	68.9223		2.2	0.09	0.0409091	2.29	2010-07-28	0.0655	11.79		180	55.5556	25.4	.	.	44
216	2	115	NO	1	1	2010-06-08	2010-07-17	39	na	na	too small to IRGA		C	.	.	.	.	.	.	.	.	.	.	.	.	.	.	.	.	.	.	.		.	.	.	.	2010-07-25	0.0097	2.01		207.216	48.2587	20.3	.	.	41
217	2	89	NO	1	1	2010-06-08	2010-07-10	32	10.8	19.4			C	40372	Jul 13 2010	Tue Jul 13 2010 09:29:55	PSC-2784	1899-12-31 09:37:32	0.401065	3	30	0.356	231	6.58	1.44	25.08	25.95	458.4	817.3	644.4	0.439	84.2697		15.49	0.32	0.0206585	15.81	2010-07-13	0.1247	17.974		144.138	69.378	39.9	.	.	104
218	2	136	NO	1	1	2010-06-08	2010-07-14	36	10.6	11.6			C	40380	Jul 21 2010	Wed Jul 21 2010 10:39:41	PSC-2900	1899-12-31 10:48:13	0.45015	3	23	0.279	238	5.62	1.57	25.62	26.14	251.9	492.5	359	0.489	82.4373		4.29	0.11	0.025641	4.4	2010-07-21	0.0493	7.507		152.272	65.672	38.8	.	.	136
219	2	401	NO	1	1	2010-06-08	2010-07-20	42	8.4	27.3			C	40385	Jul 26 2010	Mon Jul 26 2010 10:09:14	PSC-1283	1899-12-31 10:15:18	0.427292	5	11.1	0.146	258	3.06	1.6	25.24	26.04	222.8	411.5	296.4	0.459	76.0274		53.04	2.79	0.0526018	55.83	2010-07-26	0.1379	29.884		216.708	46.1451	68.8	.	.	280
220	2	277	NO	1	1	2010-06-08	2010-07-11	33	15.5	14.6			C	40374	Jul 15 2010	Thr Jul 15 2010 11:12:57	PSC-2900	1899-12-31 11:17:09	0.470243	4	30	0.434	251	9.95	1.83	29.06	26.04	305.2	551.2	399.3	0.446	69.1244		16.99	0.44	0.0258976	17.43	2010-07-15	0.0494	8.299		167.996	59.5252	39.4	.	.	252
221	2	213	NO	1	1	2010-06-08	2010-07-18	40	9.8	17.6			C	40385	Jul 26 2010	Mon Jul 26 2010 10:02:33	PSC-1283	1899-12-31 10:06:57	0.421493	5	15.5	0.193	246	3.96	1.58	24.54	26.15	223.4	435.9	300.6	0.487	80.3109		22.11	0.8	0.0361827	22.91	2010-07-26	0.0821	17.122		208.551	47.95	55.7	.	.	234
222	2	80	NO	1	1	2010-06-08	2010-07-11	33	12.6	11.2			C	40374	Jul 15 2010	Thr Jul 15 2010 11:36:34	PSC-2900	1899-12-31 11:39:35	0.485822	4	30	0.435	249	10.2	1.87	26.06	26.17	295.8	567.6	410.6	0.479	68.9655		20.52	0.93	0.0453216	21.45	2010-07-15	0.0499	7.572	scan was named 0187-2	151.743	65.9007	51.6	.	.	216
223	2	332	NO	1	1	2010-06-08	2010-07-11	33	13.9	12.4			C	40374	Jul 15 2010	Thr Jul 15 2010 11:26:57	PSC-2900	1899-12-31 11:35:41	0.483113	4	43.8	0.688	248	14	1.66	30.43	26.13	326.1	697.8	446.1	0.533	63.6628		.	.	.	.	2010-07-15	0.1275	17.011		133.42	74.9515	40.5	.	.	75
224	2	30	NO	1	1	2010-06-08	2010-07-10	32	14.4	21			C	40372	Jul 13 2010	Tue Jul 13 2010 08:23:20	PSC-2784	1899-12-31 08:27:12	0.352222	2	33.1	0.45	243	8.51	1.49	26.84	25.71	474.2	805.4	641.3	0.411	73.5556		11.51	0.33	0.0286707	11.84	2010-07-13	0.0911	12.801		140.516	71.1663	32.5	.	.	120
225	2	270	NO	1	1	2010-06-08	2010-07-12	34	8	12			C	40377	Jul 17 2010	Sat Jul 17 2010 10:35:42	PSC-1283	1899-12-31 10:43:02	0.446551	5	32.9	0.525	261	9.85	1.51	27.03	25.76	237.8	497	328.7	0.522	62.6667		.	.	.	.	2010-07-18	0.0661	11.448		173.192	57.7393	41.4	.	.	118
226	2	76	NO	1	1	2010-06-08	2010-07-10	32	15.1	20.9			C	40372	Jul 13 2010	Tue Jul 13 2010 08:04:08	PSC-2784	1899-12-31 08:04:17	0.336308	2	27.2	0.31	224	6.87	1.72	27.69	26.04	319.7	537.8	449.7	0.405	87.7419		9.57	0.29	0.030303	9.86	2010-07-13	0.1013	15.131		149.368	66.9486	36.3	.	.	105
227	2	340	NO	1	1	2010-06-08	2010-07-10	32	9.9	18.3			C	40372	Jul 13 2010	Tue Jul 13 2010 08:07:48	PSC-2784	1899-12-31 08:10:58	0.340949	2	36.9	0.379	202	7.9	1.63	27.45	26.02	480.6	829.5	650.1	0.421	97.3615		18.84	0.89	0.0472399	19.73	2010-07-13	0.1566	19.902		127.088	78.6856	49	.	.	231
228	2	ein90	NO	1	1	2010-06-08	2010-07-10	32	12.3	17.7	ein-not measured		C	.	.	.	.	.	.	.	.	.	.	.	.	.	.	.	.	.	.	.		.	.	.	.	.	.	.		.		.	.	.	.
229	2	207	NO	1	1	2010-06-08	na	na				6/21-VS, 7/6-died in field	C	.	.	.	.	.	.	.	.	.	.	.	.	.	.	.	.	.	.	.		.	.	.	.	.	.	.		.		.	.	.	.
230	2	65	NO	1	1	2010-06-08	2010-07-12	34	8	12			C	40377	Jul 17 2010	Sat Jul 17 2010 10:52:00	PSC-1283	1899-12-31 10:53:29	0.453808	5	29	0.56	282	10.6	1.53	27.32	25.76	250.1	513.2	359	0.513	51.7857		10.94	0.29	0.0265082	11.23	2010-07-18	0.0752	13.781		183.258	54.5679	39.5	.	.	265
231	2	359	NO	1	1	2010-06-08	2010-07-11	33	5.3	9			C	40374	Jul 15 2010	Thr Jul 15 2010 12:23:53	PSC-2900	1899-12-31 12:28:44	0.519954	5	26.9	0.457	268	10.7	1.88	25.68	25.89	381.8	561.6	457.5	0.32	58.8621		.	.	.	.	2010-07-15	0.0569	9.338		164.112	60.9338	34.8	.	.	49
232	2	103	NO	1	1	2010-06-08	2010-07-14	36	2.3	3.4			C	40380	Jul 21 2010	Wed Jul 21 2010 10:19:01	PSC-2900	1899-12-31 10:24:02	0.433356	3	29.7	0.444	258	8.72	1.55	29.57	26.31	289.8	598.1	439.6	0.516	66.8919		27	1.16	0.042963	28.16	2010-07-21	0.0725	14.429		199.021	50.246	46.8	.	.	248
233	2	187	NO	1	1	2010-06-08	2010-07-12	34	9	11			C	40377	Jul 17 2010	Sat Jul 17 2010 10:44:03	PSC-1283	1899-12-31 10:50:48	0.451944	5	34.6	0.506	251	9.75	1.55	27.18	25.7	229.2	480.2	310.4	0.523	68.3794		15.18	0.58	0.0382082	15.76	2010-07-18	0.1112	17.587		158.156	63.2285	45.6	.	.	160
234	2	222	NO	1	1	2010-06-08	2010-07-17	39	7.9	8.8			C	40384	Jul 25 2010	Sun Jul 25 2010 08:51:07	PSC-1283	1899-12-31 08:57:53	0.37353	3	10	0.0987	221	1.77	1.37	23.66	26.29	275.4	448.6	352	0.386	101.317		.	.	.	.	2010-07-25	0.1239	22.325		180.186	55.4983	41.1	.	.	319
235	2	380	NO	1	1	2010-06-08	2010-07-14	36	10.8	9			C	40380	Jul 21 2010	Wed Jul 21 2010 11:55:30	PSC-2900	1899-12-31 12:06:05	0.504225	5	37.9	0.747	275	12.5	1.36	29.23	26.09	346.5	687.3	480.6	0.496	50.7363		61.63	1.78	0.028882	63.41	2010-07-21	0.098	11.577		118.133	84.6506	53.3	.	.	265
236	2	303	NO	1	1	2010-06-08	2010-07-09	31	15.8	14.7			C	40370	Jul 11 2010	Sun Jul 11 2010 12:02:16	PSC-2900	1899-12-31 12:09:47	0.506794	5	35.1	0.43	229	7.79	1.43	25.63	26.09	296.7	571.7	397.8	0.481	81.6279		.	.	.	.	2010-07-11	0.0434	8.537		196.705	50.8375	47.6	.	.	209
237	2	355	NO	1	1	2010-06-08	2010-07-17	39	10	11			C	40384	Jul 25 2010	Sun Jul 25 2010 09:05:21	PSC-1283	1899-12-31 09:09:14	0.381412	4	15.4	0.253	281	3.96	1.22	24.78	26.2	245.5	480.9	333.5	0.489	60.8696		32.11	0.2	0.00622859	32.31	2010-07-25	0.0765	12.672		165.647	60.3693	32.1	.	.	284
238	2	211	NO	1	1	2010-06-08	2010-07-31	53					C	40394	Aug 2 2010	Mon Aug 2 2010 09:05:15	PSC-2959	1899-12-31 09:11:56	0.383287	2	15.7	0.49	324	8.04	1.31	28.17	26.17	516.8	700.7	606.5	0.262	32.0408		2.4	0.07	0.0291667	2.47	2010-08-02	0.0288	5.358	fw missing	.		11.6	.	.	0
239	2	171	NO	1	1	2010-06-08	2010-07-15	37	14.1	11.9			C	40382	Jul 23 2010	Fri Jul 23 2010 10:12:13	PSC-2784	1899-12-31 10:22:08	0.432037	4	21.8	0.527	304	9.08	1.37	23.57	25.87	581.4	748.9	668.8	0.224	41.3662		.	.	.	.	2010-07-23	0.1367	25.794		188.691	52.9968	43.4	.	.	40
240	2	66	NO	1	1	2010-06-08	2010-07-14	36	9	10.1			C	40380	Jul 21 2010	Wed Jul 21 2010 11:40:45	PSC-2900	1899-12-31 11:45:20	0.489815	4	20.2	0.413	292	8.35	1.6	27.64	26.37	177	376.7	263.9	0.53	48.9104		.	.	.	.	2010-07-21	0.0324	6.926		213.765	46.7802	20.3	.	.	27
241	2	242	NO	1	1	2010-06-08	2010-07-10	32	16.4	17.1			C	40372	Jul 13 2010	Tue Jul 13 2010 09:51:43	PSC-2784	1899-12-31 09:52:03	0.411146	3	24.3	0.3	240	5.54	1.43	24.26	25.82	530.8	878.2	721.1	0.396	81		.	.	.	.	2010-07-13	0.1955	29.66		151.714	65.9137	52.7	.	.	365
242	2	261	NO	1	1	2010-06-08	2010-07-11	33	17.9	15.8			C	40374	Jul 15 2010	Thr Jul 15 2010 10:03:45	PSC-2900	1899-12-31 10:10:47	0.424155	3	21.3	0.573	308	11.9	1.67	33.12	26.22	411.1	593.3	504.1	0.307	37.1728		.	0.34	.	.	2010-07-15	0.0433	8.48		195.843	51.0613	21.6	.	.	20
243	2	212	NO	1	1	2010-06-08	2010-07-10	32	12.1	19.9			C	40372	Jul 13 2010	Tue Jul 13 2010 09:21:17	PSC-2784	1899-12-31 09:21:27	0.389896	3	33.5	0.414	231	7.85	1.49	26.2	26.08	444.7	760	595.8	0.415	80.9179		63.62	1.71	0.0268783	65.33	2010-07-13	0.1176	17.77		151.105	66.179	55	.	.	554
244	2	235	NO	1	1	2010-06-08	2010-07-10	32	13.1	18.3			C	40372	Jul 13 2010	Tue Jul 13 2010 09:08:56	PSC-2784	1899-12-31 09:12:03	0.383368	3	20.9	0.314	264	6.26	1.55	26.43	25.98	482.5	739.9	632.8	0.348	66.5605		12.97	0.08	0.00616808	13.05	2010-07-13	0.0486	7.911		162.778	61.4334	25.4	.	.	59
245	2	70	NO	1	1	2010-06-08	2010-07-12	34	14	15			C	40377	Jul 17 2010	Sat Jul 17 2010 09:29:46	PSC-1283	1899-12-31 09:34:43	0.399109	4	24	0.47	285	9.31	1.58	26.38	26.22	214.6	434	285.8	0.505	51.0638		13.17	0.27	0.0205011	13.44	2010-07-18	0.0611	10.023		164.043	60.9598	39.2	.	.	192
246	2	174	NO	1	1	2010-06-08	2010-07-14	36	7.9	11.4			C	40379	Jul 21 2010	Wed Jul 21 2010 11:25:18	PSC-2900	1899-12-31 11:32:39	0.481007	4	26.5	0.541	287	9.14	1.35	24.36	25.95	379.1	598.5	474.9	0.367	48.9834		7.88	0.2	0.0253807	8.08	2010-07-20	0.0594	10.922		183.872	54.3856	37.3	.	.	101
247	2	354	NO	1	1	2010-06-08	2010-07-12	34	11	15			C	40377	Jul 17 2010	Sat Jul 17 2010 09:41:59	PSC-1283	1899-12-31 09:50:35	0.410127	4	28.2	0.471	268	9.06	1.54	26.62	25.79	197.8	427.5	267.6	0.537	59.8726		13.06	0.41	0.0313936	13.47	2010-07-18	0.1206	18.449		152.977	65.3694	35.2	.	.	152
248	2	300	NO	1	1	2010-06-08	2010-07-12	34	9	16			C	40377	Jul 17 2010	Sat Jul 17 2010 09:51:20	PSC-1283	1899-12-31 09:56:48	0.414444	4	28.4	0.546	280	10.6	1.56	26.25	26.13	235.7	454.8	314.2	0.482	52.0147		30.53	0.91	0.0298067	31.44	2010-07-18	0.0956	18.994		198.682	50.3317	50.4	.	.	477
249	2	52	NO	1	1	2010-06-08	2010-07-11	33	14.9	13.5		est bolt date	C	40374	Jul 15 2010	Thr Jul 15 2010 10:29:35	PSC-2900	1899-12-31 10:38:57	0.443715	3	37.7	0.462	227	9.88	1.71	30.13	25.7	325.2	656.8	494.3	0.505	81.6017		31.5	0.98	0.0311111	32.48	2010-07-15	0.0945	13.424		142.053	70.3963	42.6	.	.	181
250	2	265	NO	1	1	2010-06-08	2010-07-10	32	13.5	15.2			C	40372	Jul 13 2010	Tue Jul 13 2010 09:54:33	PSC-2784	1899-12-31 09:57:31	0.414942	3	34.4	0.443	238	7.65	1.36	24.42	26.07	442.8	739.9	586.5	0.401	77.6524		43.01	1.36	0.0316206	44.37	2010-07-13	0.0808	13.572		167.97	59.5343	42.2	.	.	475
251	2	240	NO	1	1	2010-06-08	2010-07-12	34	7	16			C	40377	Jul 17 2010	Sat Jul 17 2010 09:57:45	PSC-1283	1899-12-31 10:06:08	0.420926	5	19.9	0.295	262	6.8	1.81	23.67	26.26	229.392	461.22	304.859	0.50264	67.4576		25.74	0.33	0.0128205	26.07	2010-07-18	0.0613	9.557		155.905	64.1415	24.5	.	.	18
252	2	264	NO	1	1	2010-06-08	2010-07-11	33	14.8	15.3			C	40374	Jul 15 2010	Thr Jul 15 2010 10:41:11	PSC-2900	1899-12-31 10:48:16	0.450185	3	23.3	0.477	288	10.5	1.77	30	26.05	415.5	597.8	494.6	0.305	48.847		7.12	0.12	0.0168539	7.24	2010-07-15	0.0319	5.315		166.614	60.0188	19.6	.	.	13
253	2	23	NO	1	1	2010-06-08	2010-07-08	30	14.9	17.8			C	40369	Jul 10 2010	Sat Jul 10 2010 09:39:03	PSC-1283	1899-12-31 09:42:06	0.404236	4	21	0.288	255	5.3	1.44	25.78	25.87	206.4	401.4	280.5	0.486	72.9167		25.36	0.83	0.0327287	26.19	2010-07-10	0.0428	9.476		221.402	45.1667	31.7	.	.	143
254	2	255	NO	1	1	2010-06-08	na	na				6/21-SC, 7/6-died in field	C	.	.	.	.	.	.	.	.	.	.	.	.	.	.	.	.	.	.	.		.	.	.	.	.	.	.		.		.	.	.	.
255	2	190	NO	1	1	2010-06-08	2010-07-16	38	11.7	14.7			C	40382	Jul 23 2010	Fri Jul 23 2010 09:26:40	PSC-2784	1899-12-31 09:39:09	0.402187	3	35.5	0.496	248	7.31	1.17	25.62	26.14	496.6	929	746.5	0.465	71.5726		25.9	0.98	0.0378378	26.88	2010-07-23	0.13911	27.884		200.446	49.8888	47.4	.	.	324
256	2	193	NO	1	1	2010-06-08	2010-07-13	35	11.7	16.1			C	40377	Jul 18 2010	Sun Jul 18 2010 11:12:08	PSC-2784	1899-12-31 11:18:36	0.47125	5	37.6	0.559	249	9.98	1.43	25.46	25.82	440.8	781.8	602.4	0.436	67.263		16.12	0.52	0.0322581	16.64	2010-07-18	0.0595	10.053		168.958	59.1863	32.8	.	.	168
257	2	250	NO	1	1	2010-06-08	2010-07-10	32	14.9	17.4			C	40372	Jul 13 2010	Tue Jul 13 2010 08:32:25	PSC-2784	1899-12-31 08:33:01	0.356262	2	38.3	0.451	220	8.84	1.55	27.44	26.09	434.3	798.1	625.2	0.456	84.9224		21.8	0.41	0.0188073	22.21	2010-07-13	0.0923	16.029		173.662	57.5831	53.4	.	.	374
258	2	259	NO	1	1	2010-06-08	2010-07-15	37	7	9.8			C	40382	Jul 23 2010	Fri Jul 23 2010 09:10:24	PSC-2784	1899-12-31 09:23:56	0.39162	3	42.9	0.59	240	8.25	1.12	24.23	25.74	497.8	860.8	671.5	0.422	72.7119		31.03	0.64	0.0206252	31.67	2010-07-23	0.0921	28.732		311.965	32.0549	41.8	.	.	143
259	2	228	NO	1	1	2010-06-08	2010-07-10	32	14.3	18.1			C	40372	Jul 13 2010	Tue Jul 13 2010 08:18:51	PSC-2784	1899-12-31 08:18:59	0.346516	2	30.7	0.304	201	6.57	1.68	26.39	26	529.1	817.5	659.2	0.353	100.987		14.24	0.46	0.0323034	14.7	2010-07-13	0.1416	8.674		61.2571	163.246	42.3	.	.	148
260	2	ein40	NO	1	1	2010-06-08	na	na			ein-not measured	dead on 7/17 "Death Census"	C	.	.	.	.	.	.	.	.	.	.	.	.	.	.	.	.	.	.	.		.	.	.	.	.	.	.		.		.	.	.	.
261	2	42	NO	1	1	2010-06-08	2010-07-12	34	8	12			C	40377	Jul 17 2010	Sat Jul 17 2010 10:15:41	PSC-1283	1899-12-31 10:34:54	0.440903	5	9.61	0.14	268	3.49	1.93	23.45	26.36	114.5	218.7	147.1	0.476	68.6429		9.54	0.18	0.0188679	9.72	2010-07-18	0.0588	9.404		159.932	62.5266	.	.	.	.
262	2	182	NO	1	1	2010-06-08	2010-07-15	37	4.6	8.8			C	40382	Jul 23 2010	Fri Jul 23 2010 08:49:49	PSC-2784	1899-12-31 09:08:05	0.380613	3	51.1	0.684	228	11.5	1.36	27.88	26.17	472.6	886.8	675.4	0.467	74.7076		30.46	1.04	0.0341431	31.5	2010-07-23	0.1829	16.112		88.0919	113.518	50.4	.	.	451
263	2	360	NO	1	1	2010-06-08	2010-07-10	32	12.1	17.8			C	40372	Jul 13 2010	Tue Jul 13 2010 07:46:21	PSC-2784	1899-12-31 07:51:40	0.327546	1	46.8	0.517	203	11.4	1.74	28.73	26.1	448	820.3	621.8	0.454	90.5222		14.4	0.7	0.0486111	15.1	2010-07-13	0.0896	13.835		154.408	64.7633	40.8	.	.	367
264	2	253	NO	1	1	2010-06-08	2010-07-12	34	na	na	broken stem	est bolt date	C	.	.	.	.	.	.	.	.	.	.	.	.	.	.	.	.	.	.	.		.	.	.	.	2010-07-18	0.03	5.478		182.6	54.7645	.	.	.	.
793	7	301	DR	1	1	2010-06-08	2010-07-12	34	10	2			C	40376	Jul 17 2010	Sat Jul 17 2010 12:19:34	PSC-2900	1899-12-31 12:20:24	0.514167	5	44.3	0.706	251	13.5	1.56	26.97	25.78	295.3	648.6	426.2	0.545	62.7479		36.89	1.1	0.0298184	37.99	2010-07-17	0.1276	19.882		155.815	64.1787	44.7	197	23	220
794	7	340	DR	1	1	2010-06-08	2010-07-11	33	2	7.7			C	40374	Jul 15 2010	Thr Jul 15 2010 09:31:58	PSC-2900	1899-12-31 09:38:01	0.4014	2	35.1	0.41	221	9.28	1.8	28.01	26.2	353.3	683.9	478	0.483	85.6098		5.25	0.15	0.0285714	5.4	2010-07-15	0.0652	10.388		159.325	62.7647	18.9	53	0	53
795	7	25	DR	1	1	2010-06-08	2010-07-14	36	2.2	4			C	40380	Jul 21 2010	Wed Jul 21 2010 12:10:39	PSC-2900	1899-12-31 12:19:30	0.513542	5	13.9	0.156	234	3.67	1.81	22.8	25.92	283.7	496.8	367.6	0.429	89.1026		3.71	0.07	0.0188679	3.78	2010-07-21	0.0298	5.415		181.711	55.0323	31.5	28	16	44
796	7	ein194	DR	1	1	2010-06-08	2010-07-08	30			ein-not measured		C	.	.	.	.	.	.	.	.	.	.	.	.	.	.	.	.	.	.	.		.	.	.	.	.	.	.		.		.	.	.	.
797	7	331	DR	1	1	2010-06-08	2010-07-09	31	6	9.4			C	40370	Jul 11 2010	Sun Jul 11 2010 10:40:21	PSC-2900	1899-12-31 10:53:01	0.453484	3	33.4	0.504	258	7.86	1.24	27.04	25.93	295.1	548	403.1	0.462	66.2698		7.47	0.25	0.0334672	7.72	2010-07-11	0.0397	8.135		204.912	48.8015	23.3	36	0	36
798	7	2	DR	1	1	2010-06-08	2010-07-18	40	4.5	8.4			C	40385	Jul 26 2010	Mon Jul 26 2010 11:11:05	PSC-2900	1899-12-31 11:18:34	0.471227	4	28.1	0.452	267	8.44	1.48	22.65	26.26	306.4	576	413.4	0.468	62.1681		2.65	0.16	0.0603774	2.81	2010-07-26	0.0281	5.925		210.854	47.4262	.	39	0	39
799	7	277	DR	1	1	2010-06-08	2010-07-08	30	7.2	13.3			C	40369	Jul 10 2010	Sat Jul 10 2010 10:34:59	PSC-2900	1899-12-31 10:38:33	0.443437	3	40.7	0.499	226	8.62	1.38	26.29	25.77	315.4	624.3	424.7	0.495	81.5631		9.39	0.47	0.0500532	9.86	2010-07-10	0.0947	18.735		197.835	50.5471	30.2	126	19	145
800	7	80	DR	1	1	2010-06-08	2010-07-08	30	9.5	13.3			C	40369	Jul 10 2010	Sat Jul 10 2010 10:25:49	PSC-2900	1899-12-31 10:27:08	0.435509	3	41.5	0.735	265	11.5	1.28	28.5	25.91	329.6	667.3	442.5	0.506	56.4626		.	.	.	.	2010-07-10	0.0925	16.697		180.508	55.3992	.	.	.	.
801	7	339	DR	1	1	2010-06-08	2010-07-08	30	4.1	12.6			C	40369	Jul 10 2010	Sat Jul 10 2010 10:05:58	PSC-2900	1899-12-31 10:17:36	0.428889	3	39.2	0.826	281	12.7	1.26	30.33	25.79	302.8	642.6	429.2	0.529	47.4576		5.52	0.16	0.0289855	5.68	2010-07-10	0.0471	10.727		227.749	43.9079	31	38	14	52
802	7	380	DR	1	1	2010-06-08	2010-07-12	34	8	10			C	40369	Jul 17 2010	Sat Jul 17 2010 11:53:04	PSC-2900	1899-12-31 11:57:26	0.498218	4	42.6	0.729	259	13.3	1.5	25	25.91	252.7	536.5	352.1	0.529	58.4362		15.62	0.41	0.0262484	16.03	2010-07-10	0.0841	13.702		162.925	61.3779	37.4	51	19	70
803	7	63	DR	1	1	2010-06-08	2010-07-14	36	5.8	5.2			C	40380	Jul 21 2010	Wed Jul 21 2010 12:29:40	PSC-2900	1899-12-31 12:36:26	0.525301	5	31.4	0.422	242	8.86	1.66	24.71	26.06	289	646.3	432.9	0.553	74.4076		12.2	0.35	0.0286885	12.55	2010-07-21	0.0681	11.836		173.803	57.5363	43.8	14	35	49
804	7	282	DR	1	1	2010-06-08	2010-07-13	35	4.4	12			C	40377	Jul 18 2010	Sun Jul 18 2010 08:56:26	PSC-2784	1899-12-31 09:01:08	0.375787	3	42.1	0.759	254	8.64	0.93	25.52	26.12	482.8	885.8	677.1	0.455	55.4677		20.37	0.66	0.0324006	21.03	2010-07-18	0.0539	10.095		187.291	53.3928	37.4	187	22	209
805	7	207	DR	1	1	2010-06-08	na	na				dead on 7/17 "Death Census"	C	.	.	.	.	.	.	.	.	.	.	.	.	.	.	.	.	.	.	.		.	.	.	.	.	.	.	.	.	.	.	.	.	.
806	7	155	DR	1	1	2010-06-08	2010-07-13	35	1.8	2.4			C	40377	Jul 18 2010	Sun Jul 18 2010 08:31:39	PSC-2784	1899-12-31 08:46:57	0.365938	2	42.4	0.641	236	8.08	1.02	25.92	26.07	494.3	901.4	692.6	0.452	66.1466		32.35	1.19	0.0367852	33.54	2010-07-18	0.0561	8.184		145.882	68.5484	52.2	202	29	231
807	7	264	DR	1	1	2010-06-08	2010-07-11	33	2.9	12.2			C	40373	Jul 14 2010	Wed Jul 14 2010 12:27:48	PSC-2900	1899-12-31 12:33:16	0.523102	5	14.2	0.358	313	6.58	1.44	21.96	26.25	519.9	613.3	557.3	0.152	39.6648		2.02	0.05	0.0247525	2.07	2010-07-14	0.0364	5.755		158.104	63.2493	16.4	3	1	4
808	7	39	DR	1	1	2010-06-08	2010-07-22	44	4.2	4.11			C	40385	Jul 26 2010	Mon Jul 26 2010 11:01:45	PSC-2900	1899-12-31 11:08:28	0.464213	4	17.4	0.274	273	5.61	1.59	22.47	26.16	241.1	394.9	304.9	0.389	63.5036		3.26	0.12	0.0368098	3.38	2010-07-26	0.0211	4.48		212.322	47.0982	13.5	3	2	5
809	7	52	DR	1	1	2010-06-08	2010-07-10	32	8.8	10.7			C	40371	Jul 12 2010	Mon Jul 12 2010 09:59:07	PSC-2784	1899-12-31 09:59:38	0.416412	3	40.6	0.485	207	9.71	1.58	27.43	26.25	449.3	802.2	612.3	0.44	83.7113		21.33	0.64	0.0300047	21.97	2010-07-12	0.0821	11.875		144.641	69.1368	32.3	81	13	94
810	7	256	DR	1	1	2010-06-08	2010-07-10	32	10.8	15.9			C	40371	Jul 12 2010	Mon Jul 12 2010 09:51:27	PSC-2784	1899-12-31 09:54:45	0.413021	3	35.7	0.424	211	8.95	1.66	26.77	26.2	468.9	804.6	633.7	0.417	84.1981		6.46	0.38	0.0588235	6.84	2010-07-12	0.0857	13.862		161.75	61.8237	25	57	10	67
811	7	222	DR	1	1	2010-06-08	2010-07-14	36	1.3	1.8			C	40380	Jul 21 2010	Wed Jul 21 2010 11:35:44	PSC-2784	1899-12-31 11:37:17	0.484225	5	27.7	0.439	265	7.27	1.31	25.73	26.09	436.9	723.2	607.8	0.396	63.0979		15.72	0.66	0.0419847	16.38	2010-07-21	0.0631	11.346		179.81	55.6143	44.8	192	30	222
812	7	73	DR	1	1	2010-06-08	2010-07-10	32	9.5	16.2		est bolt date	C	40371	Jul 12 2010	Mon Jul 12 2010 09:47:04	PSC-2784	1899-12-31 09:49:04	0.409074	3	34.8	0.385	203	8.05	1.64	25.97	26	444.6	764.5	588.6	0.418	90.3896		4.75	0.17	0.0357895	4.92	2010-07-12	0.0358	5.888		164.469	60.8016	26.2	14	17	31
813	7	193	DR	1	1	2010-06-08	2010-07-11	33	2.1	13.1			C	40373	Jul 14 2010	Wed Jul 14 2010 11:45:19	PSC-2900	1899-12-31 11:49:19	0.492581	4	30.1	0.386	240	7.3	1.49	22.93	26.27	288.9	543.3	381.7	0.468	77.9793		8.52	0.45	0.0528169	8.97	2010-07-14	0.0471	6.463		137.219	72.8764	33.8	88	25	113
814	7	284	DR	1	1	2010-06-08	na	na				6/21-SC, 6/25-died after germ	C	.	.	.	.	.	.	.	.	.	.	.	.	.	.	.	.	.	.	.		.	.	.	.	.	.	.		.		.	.	.	.
815	7	359	DR	1	1	2010-06-08	2010-07-15	37	7.2	5.1			C	40382	Jul 23 2010	Fri Jul 23 2010 11:25:16	PSC-2959	1899-12-31 11:26:12	0.476528	4	14.8	0.303	297	6	1.54	23.13	25.85	331.9	663.7	458.5	0.5	48.8449		0.49	0.03	0.0612245	0.52	2010-07-23	0.0254	4.466		175.827	56.8742	15.4	0	5	5
816	7	69	DR	1	1	2010-06-08	na	na				dead on 7/17 "Death Census"	C	.	.	.	.	.	.	.	.	.	.	.	.	.	.	.	.	.	.	.		.	.	.	.	.	.	.		.		.	.	.	.
817	7	212	DR	1	1	2010-06-08	2010-07-11	33	2.5	4.7			C	40373	Jul 14 2010	Wed Jul 14 2010 11:22:48	PSC-2900	1899-12-31 11:27:07	0.477164	4	41.4	0.588	243	9.49	1.3	23.88	25.79	328.8	692.8	462.7	0.525	70.4082		12.63	0.52	0.0411718	13.15	2010-07-14	0.0548	6.586		120.182	83.2068	45.3	66	20	86
818	7	183	DR	1	1	2010-06-08	2010-07-14	36	2.7	6.1			C	40380	Jul 21 2010	Wed Jul 21 2010 11:03:03	PSC-2784	1899-12-31 11:08:32	0.464259	5	31.8	0.46	252	7.3	1.25	24.43	26.04	392.3	713.7	557.4	0.45	69.1304		7.61	0.22	0.0289093	7.83	2010-07-21	0.0665	9.773		146.962	68.0446	36.4	94	17	111
819	7	240	DR	1	1	2010-06-08	2010-07-12	34	5	7			C	40376	Jul 17 2010	Sat Jul 17 2010 11:30:20	PSC-2900	1899-12-31 11:41:32	0.487176	4	22.5	0.233	214	5.59	1.86	21.76	26.26	269.7	553.6	379	0.513	96.5665		4.26	0.23	0.0539906	4.49	2010-07-17	0.0662	9.376		141.631	70.6058	18.8	6	2	8
820	7	243	DR	1	1	2010-06-08	2010-07-15	37	na	na	dead		C	.	.	.	.	.	.	.	.	.	.	.	.	.	.	.	.	.	.	.		.	.	.	.	.	.	.		.		.	.	.	.
821	7	303	DR	1	1	2010-06-08	2010-07-17	39	9.7	14.1			C	40384	Jul 25 2010	Sun Jul 25 2010 09:59:37	PSC-2900	1899-12-31 10:06:26	0.421134	3	24.7	0.269	214	5.12	1.48	23.91	26.08	321.3	647	480.5	0.503	91.8216		4.44	0.13	0.0292793	4.57	2010-07-25	0.0341	5.405		158.504	63.0897	35.5	34	1	35
822	7	206	DR	1	1	2010-06-08	2010-07-11	33	4.4	4.3			C	40373	Jul 14 2010	Wed Jul 14 2010 11:14:19	PSC-2900	1899-12-31 11:21:02	0.47294	4	38.9	0.552	244	9.42	1.37	23.68	26.21	326	652.1	455.5	0.5	70.471		7.77	0.45	0.0579151	8.22	2010-07-14	0.0482	9.583		198.817	50.2974	32.3	71	7	78
823	7	16	DR	1	1	2010-06-08	2010-07-11	33	1.9	14.5			C	40373	Jul 14 2010	Wed Jul 14 2010 11:07:24	PSC-2900	1899-12-31 11:12:26	0.466968	4	39.8	0.692	266	10.6	1.24	25.45	25.78	324.5	675.9	456.5	0.52	57.5145		5.64	0.21	0.037234	5.85	2010-07-14	0.0495	6.878		138.949	71.9686	33.8	40	15	55
824	7	223	DR	1	1	2010-06-08	2010-07-10	32	9.8	10.1			C	40371	Jul 12 2010	Mon Jul 12 2010 09:33:02	PSC-2784	1899-12-31 09:35:42	0.399792	3	32.3	0.384	215	7.8	1.59	26.48	25.98	403.6	733	572.6	0.449	84.1146		3.98	0.15	0.0376884	4.13	2010-07-12	0.0513	8.978		175.01	57.1397	29.5	14	85	99
825	7	146	DR	1	1	2010-06-08	2010-07-10	32	9.3	14.5			C	40371	Jul 12 2010	Mon Jul 12 2010 09:29:59	PSC-2784	1899-12-31 09:30:47	0.396377	3	26.9	0.507	270	9.89	1.54	26.81	26.18	495.1	673.8	587.4	0.265	53.0572		5.61	0.16	0.0285205	5.77	2010-07-12	0.0455	7.221		158.703	63.0107	34.7	22	23	45
826	7	255	DR	1	1	2010-06-08	2010-07-13	35	3.9	7.6			C	40377	Jul 18 2010	Sun Jul 18 2010 07:40:17	PSC-2784	1899-12-31 08:01:09	0.334132	2	26.5	0.211	159	3.97	1.46	26.41	26.12	376.1	569.5	485.4	0.34	125.592		11.38	0.25	0.0219684	11.63	2010-07-18	0.0614	12.804		208.534	47.9538	42.1	129	26	155
827	7	115	DR	1	1	2010-06-08	2010-07-23	45	6.3	7.2	too small to IRGA		C	.	.	.	.	.	.	.	.	.	.	.	.	.	.	.	.	.	.	.		.	.	.	.	2010-07-26	0.0058	0.946		163.103	61.3108	.	.	.	.
828	7	176	DR	1	1	2010-06-08	2010-07-20	42	4	5.6			C	40385	Jul 26 2010	Mon Jul 26 2010 12:27:24	PSC-2900	1899-12-31 12:32:52	0.522824	5	31.3	0.5	263	8.45	1.34	23.28	26.1	254.4	487.4	342.9	0.478	62.6		2.45	0.19	0.077551	2.64	2010-07-26	0.0604	11.857		196.308	50.9404	20.1	34	15	49
829	7	337	DR	1	1	2010-06-08	2010-07-12	34	6	9			C	40376	Jul 17 2010	Sat Jul 17 2010 12:13:31	PSC-2900	1899-12-31 12:14:03	0.509757	5	35.6	0.453	231	10.2	1.8	23.16	26.26	304	641.4	432.2	0.526	78.5872		10.9	0.19	0.0174312	11.09	2010-07-17	0.0787	13.466		171.105	58.4435	11.9	216	13	229
830	7	347	DR	1	1	2010-06-08	2010-07-15	37	5.9	8.2			C	40382	Jul 23 2010	Fri Jul 23 2010 11:35:00	PSC-2959	1899-12-31 11:51:55	0.494387	4	16.4	0.187	234	4.34	1.79	21.14	26.32	494.1	901.9	693	0.452	87.7005		7.08	0.39	0.0550847	7.47	2010-07-23	0.1306	15.718		120.352	83.0895	46.2	223	37	260
831	7	124	DR	1	1	2010-06-08	2010-07-14	36	1.5	7.7			C	40380	Jul 21 2010	Wed Jul 21 2010 12:20:42	PSC-2900	1899-12-31 12:28:13	0.519595	5	19.7	0.458	301	9.08	1.57	23.5	25.99	449	608	514.7	0.262	43.0131		1.98	0.11	0.0555556	2.09	2010-07-21	0.0501	8.924		178.124	56.1407	18.6	17	6	23
832	7	53	DR	1	1	2010-06-08	2010-07-10	32	9.2	12.2			C	40371	Jul 12 2010	Mon Jul 12 2010 10:19:43	PSC-2784	1899-12-31 10:22:10	0.43206	4	41.3	0.549	220	10.1	1.46	25.51	26.23	462.5	841.7	645.2	0.451	75.2277		.	.	.	.	2010-07-12	0.141	19.145		135.78	73.6485	.	.	.	.
833	7	290	DR	1	1	2010-06-08	2010-07-12	34	6	9			C	40376	Jul 17 2010	Sat Jul 17 2010 12:05:50	PSC-2900	1899-12-31 12:06:14	0.504329	5	39.3	0.604	251	12	1.6	26.26	25.87	307.1	658.3	441.5	0.534	65.0662		.	.	.	.	2010-07-17	0.0957	16.52		172.623	57.9298	.	.	.	.
834	7	136	DR	1	1	2010-06-08	2010-07-13	35	2.1	7.1			C	40377	Jul 18 2010	Sun Jul 18 2010 09:21:29	PSC-2784	1899-12-31 09:34:32	0.398981	3	30.8	0.432	253	6.11	1.12	24.27	26.1	439.5	759.4	588.9	0.421	71.2963		3.23	0.05	0.0154799	3.28	2010-07-18	0.0394	4.751		120.584	82.9299	35.8	42	28	70
835	7	250	DR	1	1	2010-06-08	2010-07-10	32	7.2	14.7			C	40371	Jul 12 2010	Mon Jul 12 2010 10:46:31	PSC-2784	1899-12-31 10:49:15	0.450868	4	34	0.384	205	8.85	1.8	25.59	26.02	509.8	871	689.7	0.415	88.5417		8.94	0.15	0.0167785	9.09	2010-07-12	0.1074	16.693		155.428	64.3383	51.3	125	25	150
836	7	289	DR	1	1	2010-06-08	2010-07-15	37	1.5	6.8			C	40382	Jul 23 2010	Fri Jul 23 2010 12:04:16	PSC-2959	1899-12-31 12:07:43	0.505359	5	34.7	0.576	262	10.5	1.46	25.81	25.91	435	863.2	595.5	0.496	60.2431		12.07	0.33	0.0273405	12.4	2010-07-23	0.1295	17.532		135.382	73.8649	47.8	114	25	139
837	7	300	DR	1	1	2010-06-08	2010-07-11	33	5.6	12			C	40374	Jul 15 2010	Thr Jul 15 2010 09:04:17	PSC-2900	1899-12-31 09:05:22	0.378727	2	35.9	0.526	247	11.2	1.72	33.24	26.05	321.6	614.2	445.7	0.476	68.251		16.29	0.43	0.0263966	16.72	2010-07-15	0.0392	7.445		189.923	52.6528	41.8	214	43	257
838	7	76	DR	1	1	2010-06-08	na	na				6/25-never germ	C	.	.	.	.	.	.	.	.	.	.	.	.	.	.	.	.	.	.	.		.	.	.	.	.	.	.		.		.	.	.	.
839	7	ein40	DR	1	1	2010-06-08	na	na			ein-not measured	dead on 7/17 "Death Census"	C	.	.	.	.	.	.	.	.	.	.	.	.	.	.	.	.	.	.	.		.	.	.	.	.	.	.		.		.	.	.	.
840	7	376	DR	1	1	2010-06-08	2010-07-12	34	7	9			C	40369	Jul 17 2010	Sat Jul 17 2010 11:48:26	PSC-2900	1899-12-31 11:50:06	0.493125	4	39.6	0.641	256	11.8	1.49	24.97	25.74	287.5	591.8	399.5	0.514	61.7785		5.56	0.23	0.0413669	5.79	2010-07-10	0.0816	12.964		158.873	62.9435	47.2	65	25	90
841	7	187	DR	1	1	2010-06-08	2010-07-08	30	8.3	12.3			C	40369	Jul 10 2010	Sat Jul 10 2010 09:52:41	PSC-2900	1899-12-31 09:54:19	0.41272	2	35.2	0.398	219	6.89	1.37	26.93	26.12	327.4	654.6	459.2	0.5	88.4422		14.26	0.53	0.0371669	14.79	2010-07-10	0.0605	12.19		201.488	49.6308	40.4	116	36	152
842	7	15	DR	1	1	2010-06-08	2010-07-11	33	6.1	8			C	40373	Jul 14 2010	Wed Jul 14 2010 12:10:24	PSC-2900	1899-12-31 12:26:37	0.518484	5	31.1	0.284	190	5.33	1.46	21.57	26.25	341.8	629.8	449.8	0.457	109.507		14.39	1.01	0.0701876	15.4	2010-07-14	0.0649	10.682		164.592	60.7564	50.2	102	32	134
843	7	199	DR	1	1	2010-06-08	2010-07-11	33	4.8	7.4			C	40373	Jul 14 2010	Wed Jul 14 2010 12:00:06	PSC-2900	1899-12-31 12:08:52	0.506157	5	30.7	0.3	200	5.98	1.56	21.65	26.22	466.8	828.3	645.7	0.436	102.333		5.06	0.25	0.0494071	5.31	2010-07-14	0.0614	10.112		164.691	60.7199	33.7	40	25	65
844	7	267	DR	1	1	2010-06-08	2010-07-13	35	1.8	3			C	40377	Jul 18 2010	Sun Jul 18 2010 08:48:24	PSC-2784	1899-12-31 08:53:35	0.370544	2	18.5	0.252	252	4.05	1.25	25.26	25.85	292.8	477	393.1	0.386	73.4127		10.1	0.28	0.0277228	10.38	2010-07-18	0.0638	11.193		175.439	56.9999	34.2	94	16	110
845	7	265	DR	1	1	2010-06-08	2010-07-10	32	5.4	13.3			C	40371	Jul 12 2010	Mon Jul 12 2010 10:39:50	PSC-2784	1899-12-31 10:43:01	0.446539	4	35.3	0.416	210	9.29	1.76	26.36	26.21	442.9	743.5	583.3	0.404	84.8558		9.32	0.39	0.0418455	9.71	2010-07-12	0.1085	16.922		155.963	64.1177	83.3	168	28	196
846	7	154	DR	1	1	2010-06-08	2010-07-15	37	1.2	1.2			C	40382	Jul 23 2010	Fri Jul 23 2010 11:32:12	PSC-2959	1899-12-31 11:32:36	0.480972	4	19.5	0.221	232	4.73	1.65	23.04	25.93	377.2	640.9	490	0.411	88.2353		3.37	0.17	0.0504451	3.54	2010-07-23	0.0553	8.856		160.145	62.4435	16.4	235	17	252
847	7	190	DR	1	1	2010-06-08	2010-07-14	36	1.4	2.6	broken stem		C	.	.	.	.	.	.	.	.	.	.	.	.	.	.	.	.	.	.	.		3.05	0.06	0.0196721	3.11	2010-07-21	0.0367	8.113		221.063	45.236	31.9	113	27	140
848	7	175	DR	1	1	2010-06-08	2010-07-11	33	6.7	7			C	40374	Jul 14 2010	Wed Jul 14 2010 11:41:21	PSC-2900	1899-12-31 11:43:21	0.488438	4	33.1	0.507	258	8.97	1.41	25.08	26.23	260.3	531.8	360.8	0.511	65.286		10.06	0.43	0.0427435	10.49	2010-07-15	0.0606	9.789		161.535	61.9062	26.2	74	23	97
849	7	93	DR	1	1	2010-06-08	2010-07-06	28	16.6	9.8			C	40367	Jul 8 2010	Thr Jul 8 2010 09:10:29	PSC-2900	1899-12-31 09:13:56	0.384676	2	40.6	0.607	248	10.9	1.46	32.31	25	379	791.6	548.7	0.521	66.8863		12.77	0.39	0.0305403	13.16	2010-07-08	0.0807	13.953		172.9	57.837	27.9	82	17	99
850	7	325	DR	1	1	2010-06-08	2010-07-16	38	1.3	5.6			C	40384	Jul 25 2010	Sun Jul 25 2010 09:45:49	PSC-2900	1899-12-31 09:57:36	0.415	2	14.5	0.223	268	4.42	1.54	26.94	25.91	277.1	497	418.3	0.442	65.0224		.	.	.	.	2010-07-25	0.027	4.626		171.333	58.3658	18.3	31	15	46
851	7	18	DR	1	1	2010-06-08	2010-07-10	32	0.1	12.5			C	40371	Jul 12 2010	Mon Jul 12 2010 09:43:35	PSC-2784	1899-12-31 09:44:35	0.405961	3	30.2	0.431	240	8.34	1.52	26.13	25.83	375.7	626.5	513.4	0.4	70.0696		4.69	0.3	0.0639659	4.99	2010-07-12	0.044	8.548		194.273	51.474	33.3	40	21	61
852	7	65	DR	1	1	2010-06-08	2010-07-14	36	2.3	2.7			C	40380	Jul 21 2010	Wed Jul 21 2010 11:13:30	PSC-2784	1899-12-31 11:28:06	0.477847	5	18.1	0.157	190	3.23	1.58	20.6	26.31	542.4	841.3	702.4	0.355	115.287		5.82	0.2	0.0343643	6.02	2010-07-21	0.0557	9.451		169.677	58.9356	37.9	93	26	119
853	7	401	DR	1	1	2010-06-08	na	na				dead 7/11	C	.	.	.	.	.	.	.	.	.	.	.	.	.	.	.	.	.	.	.		.	.	.	.	.	.	.		.		.	.	.	.
854	7	229	DR	1	1	2010-06-08	2010-07-12	34	5	6			C	40376	Jul 17 2010	Sat Jul 17 2010 11:23:44	PSC-2900	1899-12-31 11:25:03	0.475729	4	36	0.533	250	9.76	1.47	24.13	25.73	315.4	626.8	450.9	0.497	67.5422		14.97	0.51	0.0340681	15.48	2010-07-17	0.1055	18.243		172.919	57.8304	51.2	102	27	129
855	7	228	DR	1	1	2010-06-08	2010-07-09	31	3.6	13.8			C	40370	Jul 11 2010	Sun Jul 11 2010 10:31:57	PSC-2900	1899-12-31 10:36:19	0.441887	3	11.2	0.124	236	2.4	1.47	21.15	25.83	273.2	442.7	341.3	0.383	90.3226		4.15	0.21	0.0506024	4.36	2010-07-11	0.0888	12.823		144.403	69.2506	30.6	20	25	45
856	7	268	DR	1	1	2010-06-08	2010-07-08	30	2.2	13.8			C	40369	Jul 10 2010	Sat Jul 10 2010 09:23:06	PSC-2900	1899-12-31 09:41:52	0.404074	2	31.6	0.374	226	7.95	1.68	29.4	25.99	280.9	554.9	387.8	0.494	84.492		6.3	0.27	0.0428571	6.57	2010-07-10	0.0494	8.662		175.344	57.0307	28.2	129	18	147
857	7	285	DR	1	1	2010-06-08	2010-07-09	31	8.8	11.6			C	40370	Jul 11 2010	Sun Jul 11 2010 10:16:13	PSC-2900	1899-12-31 10:28:50	0.43669	3	35.2	0.327	190	5.64	1.35	24.05	25.84	339.7	675.8	453.8	0.497	107.645		4.45	0.17	0.0382022	4.62	2010-07-11	0.0972	16.114		165.782	60.3202	36	77	27	104
858	7	253	DR	1	1	2010-06-08	2010-07-13	35	1.3	7.2			C	40377	Jul 18 2010	Sun Jul 18 2010 08:02:37	PSC-2784	1899-12-31 08:12:16	0.341852	2	18.7	0.333	279	5.44	1.28	26.06	25.98	439.8	575	521.6	0.235	56.1562		3.2	0.18	0.05625	3.38	2010-07-18	0.06	11.48		191.333	52.2648	17.7	30	0	30
859	7	270	DR	1	1	2010-06-08	2010-07-11	33	3	7.1			C	40373	Jul 14 2010	Wed Jul 14 2010 10:31:09	PSC-2900	1899-12-31 10:39:03	0.443785	3	39.8	0.525	236	9.14	1.39	26.29	26.08	364.9	715.1	503.3	0.49	75.8095		9.98	0.48	0.0480962	10.46	2010-07-14	0.1261	19.048		151.055	66.2012	17.4	57	0	57
860	7	225	DR	1	1	2010-06-08	2010-07-07	29	6.2	11.8			C	40368	Jul 9 2010	Fri Jul 9 2010 12:12:54	PSC-2900	1899-12-31 12:13:16	0.509213	5	36.3	0.489	240	9.18	1.5	28.34	26.23	339.3	648.8	455.3	0.477	74.2331		13.11	0.43	0.0327994	13.54	2010-07-09	0.0863	13.628		157.914	63.3255	28.5	155	18	173
861	7	147	DR	1	1	2010-06-08	2010-07-11	33	6.6	7.8			C	40374	Jul 15 2010	Thr Jul 15 2010 09:39:45	PSC-2900	1899-12-31 09:47:25	0.407928	2	34.2	0.385	218	8.6	1.77	28.57	25.97	347.6	711.7	511.4	0.512	88.8312		10.35	0.31	0.0299517	10.66	2010-07-15	0.0902	13.914		154.257	64.8268	29.9	83	18	101
862	7	208	DR	1	1	2010-06-08	na	na				6/25-died after germ	C	.	.	.	.	.	.	.	.	.	.	.	.	.	.	.	.	.	.	.		.	.	.	.	.	.	.		.		.	.	.	.
863	7	30	DR	1	1	2010-06-08	2010-07-13	35	4.6	6.3			C	40377	Jul 18 2010	Sun Jul 18 2010 09:53:35	PSC-2784	1899-12-31 10:03:24	0.419028	4	35.5	0.555	257	10.2	1.48	24.61	26.07	427	746.2	573.8	0.428	63.964		3.81	0.07	0.0183727	3.88	2010-07-18	0.0433	6.225		143.764	69.5582	31.4	43	13	56
864	7	12	DR	1	1	2010-06-08	2010-07-17	39	7.8	9.8			C	40384	Jul 25 2010	Sun Jul 25 2010 07:51:54	PSC-1283	1899-12-31 07:56:54	0.331181	2	8.35	0.178	305	3.66	1.59	25.86	26.2	328.8	451.8	383	0.272	46.9101		5.4	0.22	0.0407407	5.62	2010-07-25	0.061	11.009		180.475	55.4092	13.1	7	0	7
865	7	103	DR	1	1	2010-06-08	2010-07-13	35	7.2	11.1			C	40377	Jul 18 2010	Sun Jul 18 2010 09:35:49	PSC-2784	1899-12-31 09:52:33	0.411493	3	50.3	0.912	260	14	1.28	25.01	25.88	509.6	952.8	725.2	0.465	55.1535		10.55	0.47	0.0445498	11.02	2010-07-18	0.0771	13.05		169.261	59.0805	44.5	58	24	82
866	7	60	DR	1	1	2010-06-08	2010-07-21	43	1.4	4.7			C	40385	Jul 26 2010	Mon Jul 26 2010 08:53:35	PSC-1283	1899-12-31 09:12:34	0.383727	4	8.12	0.0845	230	1.74	1.57	23.51	26.22	221.5	406.2	282.9	0.455	96.0947		3.7	0.11	0.0297297	3.81	2010-07-26	0.0489	10.167		207.914	48.0968	22.1	87	1	88
867	7	341	DR	1	1	2010-06-08	2010-07-19	41	4.5	6.7			C	40385	Jul 26 2010	Mon Jul 26 2010 09:16:38	PSC-1283	1899-12-31 09:47:41	0.408113	4	18.1	0.298	277	5.54	1.45	26.94	26.25	211	453	311.6	0.534	60.7383		.	.	.	.	2010-07-26	0.0229	3.7		161.572	61.8919	.	.	.	.
868	7	36	DR	1	1	2010-06-08	2010-07-12	34	10	13			C	40376	Jul 17 2010	Sat Jul 17 2010 11:17:52	PSC-2900	1899-12-31 11:18:40	0.471296	4	22.3	0.611	310	10.8	1.43	25.29	26.01	424.2	549.4	474.3	0.228	36.4975		.	.	.	.	2010-07-17	0.0277	5.374		194.007	51.5445	11.8	6	0	6
869	7	281	DR	1	1	2010-06-08	2010-07-13	35	2.4	5.4			C	40377	Jul 18 2010	Sun Jul 18 2010 09:03:35	PSC-2784	1899-12-31 09:10:59	0.382627	3	45.3	0.711	252	9.16	1.05	25.01	26	483.1	909.2	686.7	0.469	63.7131		14.36	0.56	0.0389972	14.92	2010-07-18	0.0811	13.747		169.507	58.9947	39.8	105	24	129
870	7	174	DR	1	1	2010-06-08	na	na				dead	C	.	.	.	.	.	.	.	.	.	.	.	.	.	.	.	.	.	.	.	.	.	.	.	.	.	.	.		.		.	.	.	.
871	7	353	DR	1	1	2010-06-08	2010-07-08	30	6.9	16.1			C	40369	Jul 10 2010	Sat Jul 10 2010 10:45:44	PSC-2900	1899-12-31 10:45:51	0.448507	3	25.3	0.349	251	7.19	1.62	25.34	25.98	157	334.5	220.1	0.531	72.4928		.	.	.	.	2010-07-10	0.0375	7.826		208.693	47.9172	35.3	106	15	121
872	7	402	DR	1	1	2010-06-08	na	na				7/6-died in field	C	.	.	.	.	.	.	.	.	.	.	.	.	.	.	.	.	.	.	.	.	.	.	.	.	.	.	.		.		.	.	.	.
873	7	b3-wt	DR	1	1	2010-06-08	2010-07-02	24			ein-not measured		C	.	.	.	.	.	.	.	.	.	.	.	.	.	.	.	.	.	.	.	.	.	.	.	.	.	.	.		.		.	.	.	.
874	7	42	DR	1	1	2010-06-08	2010-07-15	37	2.7	9.7			C	40382																	.			2.98	0.09	0.0302013	3.07	2010-07-23	0.0448	6.398		142.812	70.0219	12.8	29	4	33
875	7	198	DR	1	1	2010-06-08	2010-07-14	36	3.7	0.3			C	40380	Jul 21 2010	Wed Jul 21 2010 12:52:11	PSC-2900	1899-12-31 12:58:56	0.540926	5	17.9	0.515	317	9	1.39	24.49	25.72				.	34.7573		.	.	.	.	2010-07-21	0.0344	7.59		220.64	45.3228	22.8	9	6	15
876	7	234	DR	1	1	2010-06-08	2010-07-12	34	7	7			C	40376	Jul 17 2010	Sat Jul 17 2010 11:02:38	PSC-2900	1899-12-31 11:03:32	0.460787	4	34.1	0.437	235	8.54	1.55	24.79	26.06	312.9	622.6	433.6	0.498	78.032		.	.	.	.	2010-07-17	0.1042	18.457		177.131	56.4555	33.7	81	21	102
877	7	248	DR	1	1	2010-06-08	2010-07-12	34	7	9		6/21-VS	C	40376	Jul 17 2010	Sat Jul 17 2010 11:10:09	PSC-2900	1899-12-31 11:11:32	0.466343	4	44.1	0.7	251	12.1	1.41	26.45	26.15	309.9	651.3	425.4	0.524	63		.	.	.	.	2010-07-17	0.1544	24.982		161.801	61.8045	.	65	3	.
878	7	308	DR	1	1	2010-06-08	na	na				dead on 7/17 "Death Census"	C	.	.	.	.	.	.	.	.	.	.	.	.	.	.	.	.	.	.	.	.	.	.	.	.	.	.	.		.		.	.	.	.
879	7	143	DR	1	1	2010-06-08	2010-07-14	36	2.6	5.4			C	40380	Jul 21 2010	Wed Jul 21 2010 11:29:27	PSC-2784	1899-12-31 11:34:17	0.482141	5	28.6	0.725	302	10.3	1.15	23.85	26.11	642.1	869.3	766.3	0.261	39.4483		.	.	.	.	2010-07-21	0.1206	23.958		198.657	50.3381	28.3	34	15	49
880	7	213	DR	1	1	2010-06-08	2010-07-13	35	3.1	8.3			C	40377	Jul 18 2010	Sun Jul 18 2010 08:21:53	PSC-2784	1899-12-31 08:29:34	0.353866	2	36.1	0.554	245	7.18	1.04	26.03	25.89	475	842	670.9	0.436	65.1625		.	.	.	.	2010-07-18	0.0456	8.686		190.482	52.4983	42.6	73	36	109
881	7	68	DR	1	1	2010-06-08	2010-07-15	37	3.3	11.4			C	40382	Jul 23 2010	Fri Jul 23 2010 10:28:10	PSC-2784	1899-12-31 10:56:16	0.455741	4	26.4	0.313	236	4.76	1.18	21.19	26.28	503.6	897.1	717.7	0.439	84.345		6.95	0.2	0.028777	7.15	2010-07-23	0.1077	25.41		235.933	42.3849	35.9	105	4	109
882	7	235	DR	1	1	2010-06-08	2010-07-09	31	7.4	12.2			C	40370	Jul 11 2010	Sun Jul 11 2010 10:02:46	PSC-2900	1899-12-31 10:12:35	0.425405	3	10.4	0.129	250	2.83	1.68	26.65	26.1	69.3	114.7	84.5	0.396	80.6202		3.28	0.08	0.0243902	3.36	2010-07-11	0.0336	6.747		200.804	49.7999	21.9	21	11	32
883	7	171	DR	1	1	2010-06-08	na	na				6/21-VS, 7/6-died in field	C	.	.	.	.	.	.	.	.	.	.	.	.	.	.	.	.	.	.	.	.	.	.	.	.	.	.	.		.		.	.	.	.
884	7	46	DR	1	1	2010-06-08	na	na				7/6-died in field	C	.	.	.	.	.	.	.	.	.	.	.	.	.	.	.	.	.	.	.	.	.	.	.	.	.	.	.		.		.	.	.	.
885	7	242	DR	1	1	2010-06-08	2010-07-09	31	16.8	32.4			C	40370	Jul 11 2010	Sun Jul 11 2010 09:49:07	PSC-2900	1899-12-31 10:00:22	0.416921	3	40.3	0.533	234	10.1	1.51	29.61	26.3	334.8	720.7	476	0.536	75.6098		10.6	0.42	0.0396226	11.02	2010-07-11	0.1136	19.378		170.581	58.6232	42.4	130	27	157
886	7	354	DR	1	1	2010-06-08	2010-07-11	33	2.2	5.9			C	40373	Jul 14 2010	Wed Jul 14 2010 10:59:11	PSC-2900	1899-12-31 11:04:13	0.461262	4	36.3	0.532	251	9.18	1.38	24.5	26.22	313.8	588.7	420.3	0.467	68.2331		5.89	0.4	0.0679117	6.29	2010-07-14	0.0332	5.154		155.241	64.416	42.2	38	23	61
887	7	164	DR	1	1	2010-06-08	2010-07-09	31	16.5	21			C	40370	Jul 11 2010	Sun Jul 11 2010 09:34:08	PSC-2900	1899-12-31 09:43:42	0.405347	2	24.1	0.294	236	6.61	1.75	29	26	218.8	446.4	308.3	0.51	81.9728		3.03	0.13	0.0429043	3.16	2010-07-11	0.0493	9.623		195.193	51.2314	0.1	16	11	27
888	7	360	DR	1	1	2010-06-08	2010-07-13	35	5.9	7.6			C	40377	Jul 18 2010	Sun Jul 18 2010 08:14:02	PSC-2784	1899-12-31 08:19:14	0.34669	2	29.1	0.36	228	5.6	1.22	25.85	26.01	334.7	616.9	477.3	0.457	80.8333		3.98	0.26	0.0653266	4.24	2010-07-16	0.0863	13.348		154.67	64.6539	29.9	75	19	94
889	7	346	DR	1	1	2010-06-08	2010-07-11	33	2.8	2			C	40373	Jul 14 2010	Wed Jul 14 2010 10:50:04	PSC-2900	1899-12-31 10:56:29	0.455891	3	28.6	0.322	224	6.04	1.47	22.15	26.26	286.8	550.5	398.7	0.479	88.8199		4.3	0.15	0.0348837	4.45	2010-07-14	0.0556	7.766		139.676	71.5941	.	46	1	47
890	7	328	DR	1	1	2010-06-08	2010-07-09	31	18	16.3			C	40370	Jul 11 2010	Sun Jul 11 2010 09:18:28	PSC-2900	1899-12-31 09:31:17	0.396725	2	32	0.481	254	9.37	1.55	34.02	26.13	270.5	531.3	356.1	0.491	66.5281		11.56	0.38	0.032872	11.94	2010-07-11	0.0659	11.446		173.687	57.5747	32.3	101	22	123
891	7	7	DR	1	1	2010-06-08	2010-07-11	33	4.1	3.3			C	40373	Jul 14 2010	Wed Jul 14 2010 10:40:17	PSC-2900	1899-12-31 10:47:56	0.449954	3	32	0.491	259	8.79	1.42	27.16	26.29	263.594	557.589	371.385	0.527261	65.1731		9.45	0.32	0.0338624	9.77	2010-07-14	0.0747	10.612		142.062	70.392	40.9	43	23	66
892	7	261	DR	1	1	2010-06-08	2010-07-17	39	10.2	11.6			C	40384	Jul 25 2010	Sun Jul 25 2010 07:34:46	PSC-1283	1899-12-31 07:40:29	0.31978	2	9.2	0.28	328	5.13	1.43	28.76	25.85	387.1	493.9	434.4	0.216	32.8571		9.22	0.34	0.0368764	9.56	2010-07-25	0.0593	10.407		175.497	56.9809	20.2	23	6	29
893	7	131	DR	1	1	2010-06-08	2010-07-06	28	18.1	9.7		meristem broken	C	.	.	.	.	.	.	.	.	.	.	.	.	.	.	.	.	.	.	.		7.33	0.17	0.0231924	7.5	2010-07-07	0.0331	.	no fw/scan taken	.		23.8	107	16	123
894	7	23	DR	1	1	2010-06-08	e	na	8.5	15.1			C	40368	Jul 9 2010	Fri Jul 9 2010 11:57:20	PSC-2900	1899-12-31 12:02:52	0.501991	5	33.2	0.351	211	6.4	1.44	23.92	25.86	332.2	663.4	472.9	0.499	94.5869		.	.	.	.	2010-07-09	0.0669	20.115		300.673	33.2588	33.4	37	12	49
895	7	182	DR	1	1	2010-06-08	2010-07-15	37	2.1	6.6		6/21-VS	C	40382	Jul 23 2010	Fri Jul 23 2010 11:03:35	PSC-2784	1899-12-31 11:53:44	0.495648	5	28.6	0.523	277	9.29	1.41	24.29	25.86	503.6	897.1	717.7	0.439	54.6845		16.82	0.82	0.0487515	17.64	2010-07-23	0.0977	15.881		162.549	61.5201	35.5	201	10	211
896	7	204	DR	1	1	2010-06-08	na	na				dead on 7/17 "Death Census"	C	.	.	.	.	.	.	.	.	.	.	.	.	.	.	.	.	.	.	.		.	.	.	.	.	.	.		.		.	.	.	.
897	7	1	DR	1	1	2010-06-08	na	na				6/25-never germ	C	.	.	.	.	.	.	.	.	.	.	.	.	.	.	.	.	.	.	.		.	.	.	.	.	.	.		.		.	.	.	.
898	7	211	DR	1	1	2010-06-08	na	na				6/21-SC, 7/6-died in field	C	.	.	.	.	.	.	.	.	.	.	.	.	.	.	.	.	.	.	.		.	.	.	.	.	.	.		.		.	.	.	.
899	7	344	DR	1	1	2010-06-08	2010-07-11	33	8.1	10.9			C	40374	Jul 15 2010	Thr Jul 15 2010 09:18:16	PSC-2900	1899-12-31 09:30:30	0.396181	2	42.3	0.711	258	13.4	1.54	34.63	25.89	304.5	669	429.2	0.545	59.4937		10.4	0.25	0.0240385	10.65	2010-07-15	0.078	10.816		138.667	72.1154	27.6	103	6	109
900	7	166	DR	1	1	2010-06-08	na	na				dead on 7/17 "Death Census"	C	.	.	.	.	.	.	.	.	.	.	.	.	.	.	.	.	.	.	.		.	.	.	.	.	.	.		.		.	.	.	.
901	7	201	DR	1	1	2010-06-08	2010-07-13	35	7	3.5			C	40377	Jul 18 2010	Sun Jul 18 2010 09:12:07	PSC-2784	1899-12-31 09:19:02	0.388218	3	34.6	0.608	271	8.13	1.08	24.75	25.94	527.4	883.6	718.2	0.403	56.9079		3.33	0.12	0.036036	3.45	2010-07-18	0.0427	7.06		165.34	60.4816	22.1	25	3	28
902	7	332	DR	1	1	2010-06-08	2010-07-10	32	8.4	13.6			C	40371	Jul 12 2010	Mon Jul 12 2010 10:31:53	PSC-2784	1899-12-31 10:32:03	0.438924	4	39.9	0.512	216	9.88	1.53	26.2	26.18	430	762.4	583.3	0.436	77.9297		10.61	0.25	0.0235627	10.86	2010-07-12	0.0804	11.946		148.582	67.3029	29.9	48	24	72
903	7	318	DR	1	1	2010-06-08	2010-07-10	32	9.5	14.8			C	40371	Jul 12 2010	Mon Jul 12 2010 10:35:29	PSC-2784	1899-12-31 10:35:36	0.441389	4	32.6	0.447	232	9.08	1.6	26.05	25.98	508.4	865.6	708.2	0.413	72.9306		24.92	0.54	0.0216693	25.46	2010-07-12	0.0475	7.736		162.863	61.4012	41.1	244	41	285
904	7	66	DR	1	1	2010-06-08	2010-07-11	33	7.2	3.1			C	40374	Jul 15 2010	Thr Jul 15 2010 09:06:39	PSC-2900	1899-12-31 09:16:02	0.386134	2	34.1	0.492	247	10.4	1.69	33.12	25.8	248.1	580.9	375.6	0.573	69.3089		11.81	0.33	0.0279424	12.14	2010-07-15	0.0705	10.247		145.348	68.8006	40.4	98	27	125
905	7	ein90	DR	1	1	2010-06-08	2010-07-06	28			ein-not measured	flower date 7/13	C	.	.	.	.	.	.	.	.	.	.	.	.	.	.	.	.	.	.	.		.	.	.	.	.	.	.		.		.	.	.	.
906	7	288	DR	1	1	2010-06-08	2010-07-14	36	6	5.9			C	40380	Jul 21 2010	Wed Jul 21 2010 12:38:04	PSC-2900	1899-12-31 12:46:07	0.532025	5	13.3	0.195	267	4.31	1.71	22.62	25.85	157.4	307.6	229.6	0.488	68.2051		1.57	0.09	0.0573248	1.66	2010-07-21	0.0499	7.168		143.647	69.615	.	16	0	16
907	7	31	DR	1	1	2010-06-08	2010-07-11	33	8.2	9.6			C	40374																				12.34	0.37	0.0299838	12.71	2010-07-15	0.0581	9.008		155.043	64.4982	28.4	195	10	205
908	7	9	DR	1	1	2010-06-08	2010-07-11	33	8.4	6			C	40373	Jul 14 2010	Wed Jul 14 2010 12:35:48	PSC-2900	1899-12-31 12:49:24	0.534306	5	32.6	0.344	211	6.7	1.53	21.62	26.29	340.9	627.1	441.5	0.456	94.7674		3.77	0.08	0.0212202	3.85	2010-07-14	0.0297	4.234		142.559	70.1464	32.1	40	20	60
909	7	184	DR	1	1	2010-06-08	2010-07-10	32	3.7	18.3			C	40371	Jul 12 2010	Mon Jul 12 2010 10:09:46	PSC-2784	1899-12-31 10:15:36	0.4275	4	19.8	0.228	225	5.26	1.78	25.39	26.12	265	436.2	342.9	0.392	86.8421		6.11	0.17	0.0278232	6.28	2010-07-12	0.0515	8.485		164.757	60.6953	27.4	38	22	60
910	7	259	DR	1	1	2010-06-08	2010-07-06	28	17.1	6.2			C	40367	Jul 8 2010	Thr Jul 8 2010 08:58:31	PSC-2900	1899-12-31 08:58:39	0.374063	1	29.9	0.373	234	8.27	1.76	31.32	25.03	326.5	635.4	442.6	0.486	80.1609		19.15	0.32	0.0167102	19.47	2010-07-08	0.1245	19.404		155.855	64.162	28.3	60	19	79
911	7	215	DR	1	1	2010-06-08	na	na	19.4	14.1			C	.	.	.	.	.	.	.	.	.	.	.	.	.	.	.	.	.	.	.		0.43	0.01	0.0232558	0.44	.	.	.		.		4.8	0	0	0
912	7	373	DR	1	1	2010-06-08	2010-07-11	33	7.2	8.2			C	40373	Jul 14 2010	Wed Jul 14 2010 11:52:16	PSC-2900	1899-12-31 11:57:57	0.498576	4	41.3	0.62	250	10.2	1.33	23.12	26.21	341.4	664.5	464.7	0.486	66.6129		14.68	0.46	0.0313351	15.14	2010-07-14	0.0288	4.607		159.965	62.5136	28.9	22	184	206
913	7	251	DR	1	1	2010-06-08	2010-07-16	38	4.2	6.4			C	40384	Jul 25 2010	Sun Jul 25 2010 07:47:25	PSC-1283	1899-12-31 07:50:10	0.326505	2	7.38	0.106	270	2.28	1.65	24.83	26.11	359.9	487	426.9	0.261	69.6226		0.23	0.03	0.130435	0.26	2010-07-25	0.0395	8.31		210.38	47.5331	9.4	0	3	3
914	7	21	DR	1	1	2010-06-08	2010-07-14	36	1.4	7	2 IRGAs-check		C	40380	Jul 21 2010	Wed Jul 21 2010 12:47:17	PSC-2900	1899-12-31 12:51:17	0.535613	5	29.8	0.41	248	8.02	1.54	23.08	26.16	337.8	618.5	466.1	0.454	72.6829		9.34	0.45	0.0481799	9.79	2010-07-21	0.0962	20.047		208.389	47.9872	22.6	190	6	196
915	7	311	DR	1	1	2010-06-08	2010-07-07	29	11.1	15.4			C	40368	Jul 9 2010	Fri Jul 9 2010 11:51:01	PSC-2900	1899-12-31 11:52:00	0.494444	4	26	0.314	234	6.28	1.57	24.43	26.23	303.8	557.2	392.9	0.455	82.8025		2.18	0.07	0.0321101	2.25	2010-07-09	0.0419	8.887		212.1	47.1475	15.7	11	7	18
916	7	355	DR	1	1	2010-06-08	2010-07-11	33	5.5	10			C	40373	Jul 14 2010	Wed Jul 14 2010 11:35:17	PSC-2900	1899-12-31 11:39:52	0.486019	4	39.4	0.555	244	9.81	1.41	24.08	26.51	328.7	653.2	444.6	0.497	70.991		11.02	0.3	0.0272232	11.32	2010-07-14	0.0469	7.035		150	66.6667	28.2	145	27	172
917	7	150	DR	1	1	2010-06-08	2010-07-11	33	2.7	9.6			C	40373	Jul 14 2010	Wed Jul 14 2010 11:30:29	PSC-2900	1899-12-31 11:33:41	0.481725	4	37.2	0.549	251	9.3	1.35	24.12	26.1	320.4	645.1	454.6	0.503	67.7596		6.23	0.18	0.0288925	6.41	2010-07-14	0.0413	2.401		58.1356	172.012	22.2	131	4	135
918	7	41	DR	1	1	2010-06-08	2010-07-12	34	7	9	too small to IRGA		C	.	.	.	.	.	.	.	.	.	.	.	.	.	.	.	.	.	.	.		0.85	0.02	0.0235294	0.87	2010-07-14	0.0104	2.21		212.5	47.0588	12.1	6	5	11
919	7	357	DR	1	1	2010-06-08	na	na				6/25-never germ	C	.	.	.	.	.	.	.	.	.	.	.	.	.	.	.	.	.	.	.		.	.	.	.	.	.	.		.		.	.	.	.
920	7	70	DR	1	1	2010-06-08	2010-07-11	33	7.9	9.7	too small to IRGA		C	.	.	.	.	.	.	.	.	.	.	.	.	.	.	.	.	.	.	.		1.77	0.06	0.0338983	1.83	2010-07-14	0.0204	6.687		327.794	30.507	33.3	11	23	34
921	7	363	DR	1	1	2010-06-08	2010-07-14	36	3.9	1.9			C	40380	Jul 21 2010	Wed Jul 21 2010 11:10:09	PSC-2784	1899-12-31 11:11:55	0.466609	5	41.4	0.691	260	9.76	1.14	25.68	26.29	483.3	927.1	720.9	0.479	59.9132		32.16	0.93	0.0289179	33.09	2010-07-21	0.2117	33.942		160.331	62.3711	46.2	334	30	364
922	7	205	DR	1	1	2010-06-08	2010-07-20	42	3.5	2.9			C	40386	Jul 27 2010	Tue Jul 27 2010 06:26:24	PSC-1283	1899-12-31 06:34:10	0.273727	1	6.67	0.0833	256	1.59	1.45	26.67	26.27	212.8	358.5	288.5	0.406	80.072		1.49	0.03	0.0201342	1.52	2010-07-27	0.0486	8.37		172.222	58.0645	21.4	7	13	20
923	7	89	DR	1	1	2010-06-08	2010-07-17	39	2.8	8.6			C	40384	Jul 25 2010	Sun Jul 25 2010 07:41:44	PSC-1283	1899-12-31 07:46:07	0.323692	2	9.37	0.151	280	3.09	1.58	26.2	26.08	128.9	276.9	179.6	0.535	62.053		4.55	0.14	0.0307692	4.69	2010-07-25	0.038	6.013		158.237	63.1964	18.3	18	5	23
924	7	232	DR	1	1	2010-06-08	2010-07-12	34	na	na	broken stem		C	.	.	.	.	.	.	.	.	.	.	.	.	.	.	.	.	.	.	.		.	.	.	.	.	.	.		.		.	.	.	.
925	8	253	NO	1	1	2010-06-08	2010-07-11	33	19.5	20.8			C	40373	Jul 14 2010	Wed Jul 14 2010 08:32:18	PSC-2900	1899-12-31 08:43:51	0.363785	1	25.4	0.342	247	7.54	1.73	29.01	26.23	261.4	406.9	320.6	0.358	74.269		7.22	0.24	0.033241	7.46	2010-07-14	0.06	9.264		154.4	64.7668	26.7	36	6	42
926	8	174	NO	1	1	2010-06-08	2010-07-19	41	12.9	20	too small to IRGA		C	.	.	.	.	.	.	.	.	.	.	.	.	.	.	.	.	.	.	.		4.17	0.01	0.00239808	4.18	2010-07-26	0.0189	4.139		218.995	45.6632	17.6	6	5	11
927	8	339	NO	1	1	2010-06-08	2010-07-09	31	14.5	15.7			C	40370	Jul 11 2010	Sun Jul 11 2010 12:37:06	PSC-2900	1899-12-31 12:41:52	0.529074	5	36.1	0.583	260	10.9	1.5	28.52	26.5	323.6	627.6	437.6	0.484	61.9211		17.62	0.25	0.0141884	17.87	2010-07-11	0.0681	13.692		201.057	49.7371	35.7	105	10	115
928	8	69	NO	1	1	2010-06-08	2010-07-17	39	11.4	20.1			C	40384	Jul 25 2010	Sun Jul 25 2010 10:26:48	PSC-2900	1899-12-31 10:32:40	0.439352	3	12.2	0.301	216	5.03	1.3	26.87	26.22	173	326.6	230.3	0.47	40.5316		39.73	0.49	0.0123332	40.22	2010-07-25	0.0453	7.172		158.322	63.1623	56.5	407	27	434
929	8	131	NO	1	1	2010-06-08	e	na	10.7	20			C	40382	Jul 23 2010	Fri Jul 23 2010 12:46:47	PSC-2959	1899-12-31 12:53:03	0.53684	5	26.5	0.302	224	7.55	1.95	24.05	25.9	483.2	901.9	659.2	0.464	87.7483		28.68	0.52	0.0181311	29.2	2010-07-23	0.0945	13.7		144.974	68.9781	31.8	351	20	371
930	8	311	NO	1	1	2010-06-08	2010-07-08	30	15.2	18.6			C	40369	Jul 10 2010	Sat Jul 10 2010 10:23:56	PSC-1283	1899-12-31 10:24:56	0.433981	5	14.9	0.175	242	3.5	1.54	24.56	25.76	200.6	367.2	246.4	0.454	85.1429		13.3	0.22	0.0165414	13.52	2010-07-10	0.0845	14.258		168.734	59.265	23.1	67	22	89
931	8	290	NO	1	1	2010-06-08	2010-07-13	35	8.1	12.3			C	40377	Jul 18 2010	Sun Jul 18 2010 10:18:04	PSC-1283	1899-12-31 10:25:30	0.434375	5	32.8	0.633	279	9.67	1.24	27.79	25.84	241.8	559.2	343.5	0.568	51.8167		.	.	.	.	2010-07-18	0.1567	27.388		174.78	57.2148	.	.	.	.
932	8	344	NO	1	1	2010-06-08	2010-07-12	34	13	16		est bolt date	C	40376	Jul 17 2010	Sat Jul 17 2010 12:16:15	PSC-1283	1899-12-31 12:19:01	0.513206	7	31.2	0.593	277	10.9	1.49	24.77	25.75	228.2	479.5	308.5	0.524	52.6138		40.05	0.87	0.0217228	40.92	2010-07-17	0.0754	13.067		173.302	57.7026	38.6	451	16	467
933	8	23	NO	1	1	2010-06-08	2010-07-09	31	14	20.1			C	40370	Jul 11 2010	Sun Jul 11 2010 12:20:01	PSC-2900	1899-12-31 12:26:22	0.51831	5	34.5	0.535	257	9.43	1.41	26.68	26.26	313.6	623.9	440.3	0.497	64.486		27.64	0.63	0.0227931	28.27	2010-07-11	0.235	37.196		158.281	63.1788	43.1	136	18	154
934	8	18	NO	1	1	2010-06-08	2010-07-09	31	13.8	20.1			C	40370	Jul 11 2010	Sun Jul 11 2010 12:34:21	PSC-2900	1899-12-31 12:34:30	0.523958	5	35.7	0.636	270	10.6	1.34	27.53	25.95	293.2	561.8	396.1	0.478	56.1321		18.27	0.62	0.0339354	18.89	2010-07-11	0.2322	40.565		174.699	57.2415	42.2	25	12	37
935	8	301	NO	1	1	2010-06-08	2010-07-08	30	15.1	17.5			C	40369	Jul 10 2010	Sat Jul 10 2010 12:22:48	PSC-2900	1899-12-31 12:22:56	0.515926	5	40.6	0.687	259	12.8	1.51	31.3	25.85	340.2	698.5	462	0.513	59.0975		96.69	2.34	0.0242011	99.03	2010-07-10	0.1359	24.61		181.089	55.2215	65	359	19	378
936	8	15	NO	1	1	2010-06-08	2010-07-11	33	15.6	23.6			C	40373	Jul 14 2010	Wed Jul 14 2010 09:34:17	PSC-2900	1899-12-31 09:38:24	0.401667	2	35.5	0.466	237	8.56	1.46	27.22	25.92	353.7	712.6	500.5	0.504	76.1803		27.54	0.89	0.0323166	28.43	2010-07-14	0.0798	12.432		155.789	64.1892	52	30	0	30
937	8	251	NO	1	1	2010-06-08	2010-07-16	38	4.8	14.1			C	40384	Jul 25 2010	Sun Jul 25 2010 10:07:52	PSC-2900	1899-12-31 10:18:16	0.429352	3	7.08	0.143	270	2.99	1.62	25.22	26.03	187.9	292.2	234.9	0.357	49.5105		3.73	0.22	0.0589812	3.95	2010-07-25	0.0351	6.612		188.376	53.0853	29.5	49	10	59
938	8	222	NO	1	1	2010-06-08	2010-07-15	37	7.6	12.9			C	40382	Jul 23 2010	Fri Jul 23 2010 12:17:35	PSC-2959	1899-12-31 12:21:05	0.514641	5	37.6	0.58	252	11	1.53	25.79	25.75	423.6	864	593.3	0.51	64.8276		54.52	1.32	0.0242113	55.84	2010-07-23	0.1225	17.619		143.829	69.5272	59.2	465	34	499
939	8	12	NO	1	1	2010-06-08	2010-07-10	32	16.3	13.4			C	40371	Jul 12 2010	Mon Jul 12 2010 12:33:36	PSC-2784	1899-12-31 12:35:37	0.524734	6	17.4	0.441	310	8.24	1.47	25.5	26.08	528.6	654.9	594.7	0.193	39.4558		22.19	0.91	0.0410095	23.1	2010-07-12	0.0519	10.126		195.106	51.2542	23.8	27	11	38
940	8	31	NO	1	1	2010-06-08	2010-07-10	32	18	22.8			C	40371																				20.74	0.46	0.0221794	21.2	2010-07-12	0.0988	13.911		140.8	71.0229	46	181	30	211
941	8	215	NO	1	1	2010-06-08	2010-07-14	36	6.3	9.6			C	40380	Jul 21 2010	Wed Jul 21 2010 11:57:04	PSC-2784	1899-12-31 12:00:38	0.50044	6	18.3	0.519	317	8.27	1.27	23.54	26.12	649.6	806	742.9	0.194	35.2601		4.66	0.23	0.0493562	4.89	2010-07-21	0.0358	7.354		205.419	48.681	13.3	0	1	1
942	8	201	NO	1	1	2010-06-08	2010-07-10	32	15.5	18.8			C	40371																				24.62	0.53	0.0215272	25.15	2010-07-12	0.0704	10.514		149.347	66.9583	49.2	110	22	132
943	8	235	NO	1	1	2010-06-08	2010-07-13	35	5.7	8.7			C	40377	Jul 18 2010	Sun Jul 18 2010 10:01:04	PSC-1283	1899-12-31 10:09:31	0.423275	5	12.4	0.185	271	3.84	1.6	22.33	26.28	341.2	467.9	391.3	0.271	67.027		1.97	0.02	0.0101523	1.99	2010-07-18	0.0574	11.046		192.439	51.9645	13.7	11	2	13
944	8	232	NO	1	1	2010-06-08	2010-07-11	33	12.5	19.1			C	40373	Jul 14 2010	Wed Jul 14 2010 09:40:57	PSC-2900	1899-12-31 09:44:41	0.40603	2	36.4	0.652	270	10.6	1.31	31.04	26.16	329.9	658.2	459.2	0.499	55.8282		14.41	0.32	0.0222068	14.73	2010-07-14	0.0581	8.872		152.702	65.4869	49.8	138	21	159
945	8	175	NO	1	1	2010-06-08	2010-07-12	34	8	9			C	40376	Jul 17 2010	Sat Jul 17 2010 11:52:21	PSC-1283	1899-12-31 11:54:55	0.49647	6	30.6	0.632	284	11.9	1.53	27.7	26.28	201.5	446.2	276.5	0.549	48.4177		21.53	0.78	0.0362285	22.31	2010-07-17	0.1459	24.48		167.786	59.5997	17.9	118	3	121
946	8	242	NO	1	1	2010-06-08	2010-07-10	32	10.8	20.8			C	40371	Jul 12 2010	Mon Jul 12 2010 11:29:55	PSC-2784	1899-12-31 11:34:42	0.482431	5	30.1	0.349	213	8	1.79	27.24	25.95	495.6	835.6	671.2	0.407	86.2464		13.26	0.22	0.0165913	13.48	2010-07-12	0.0704	11.436		162.443	61.56	43.3	142	22	164
947	8	225	NO	1	1	2010-06-08	2010-07-06	28					C	40367	Jul 8 2010	Thr Jul 8 2010 10:54:31	PSC-2900	1899-12-31 10:58:57	0.457604	3	30.6	0.369	230	7.91	1.7	27.95	25.13	294.3	551.7	401	0.467	82.9268		27.05	0.88	0.0325323	27.93	2010-07-08	0.0705	14.192		201.305	49.6759	28.7	251	10	261
948	8	331	NO	1	1	2010-06-08	2010-07-08	30	14.9	17.9			C	40369	Jul 10 2010	Sat Jul 10 2010 11:00:18	PSC-2900	1899-12-31 11:01:33	0.45941	4	38.1	0.682	268	11	1.31	29.36	26.24	309.2	623.6	425	0.504	55.8651		22	0.71	0.0322727	22.71	2010-07-10	0.0478	9.567		200.146	49.9634	36.3	126	17	143
949	8	143	NO	1	1	2010-06-08	2010-07-19	41	2.3	6.6			C	40385	Jul 26 2010	Mon Jul 26 2010 11:49:27	PSC-2900	1899-12-31 12:12:04	0.50838	5	20.9	0.426	292	7.76	1.44	23.12	26.31	649.572	806.049	742.908	0.194128	49.061		7.68	0.41	0.0533854	8.09	2010-07-26	0.0461	13.035		282.755	35.3663	16.4	40	0	40
950	8	284	NO	1	1	2010-06-08	na	na				6/25-never germ	C	.	.	.	.	.	.	.	.	.	.	.	.	.	.	.	.	.	.	.		.	.	.	.	.	.	.		.		.	.	.	.
951	8	46	NO	1	1	2010-06-08	2010-07-12	34	7	8			C	40376	Jul 17 2010	Sat Jul 17 2010 11:44:23	PSC-1283	1899-12-31 11:49:31	0.49272	6	28.9	0.585	284	10.9	1.51	25.71	26.17	225.6	451.7	296.4	0.5	49.4017		27.55	0.79	0.0286751	28.34	2010-07-17	0.1416	24.499		173.016	57.7983	42.1	169	24	193
952	8	347	NO	1	1	2010-06-08	2010-07-13	35	9.9	9.1			C	40377	Jul 18 2010	Sun Jul 18 2010 09:37:58	PSC-1283	1899-12-31 09:43:28	0.405185	4	30.2	0.421	250	8.12	1.53	26.85	25.74	218.2	464.5	297.8	0.53	71.734		12.97	0.39	0.0300694	13.36	2010-07-18	0.1216	18.621		153.133	65.3026	45.5	115	27	142
953	8	376	NO	1	1	2010-06-08	2010-07-12	34	10	12			C	40376	Jul 17 2010	Sat Jul 17 2010 11:06:22	PSC-1283	1899-12-31 11:15:41	0.469225	6	34.1	0.586	266	11.3	1.56	25.86	26.14	227.1	476.5	309.6	0.523	58.1911		10.24	0.27	0.0263672	10.51	2010-07-17	0.0534	10.232		191.61	52.1892	35.5	190	16	206
954	8	303	NO	1	1	2010-06-08	2010-07-10	32	10	15.9			C	40371	Jul 12 2010	Mon Jul 12 2010 11:19:01	PSC-2784	1899-12-31 11:19:25	0.471817	5	33.3	0.373	205	8.59	1.8	25.99	26.03	451.8	749.2	590.7	0.397	89.2761		8.06	0.34	0.0421836	8.4	2010-07-12	0.0882	11.689		132.528	75.4556	23.9	54	5	59
955	8	68	NO	1	1	2010-06-08	na	na				6/25-never germ	C	.	.	.	.	.	.	.	.	.	.	.	.	.	.	.	.	.	.	.		.	.	.	.	.	.	.		.		.	.	.	.
956	8	147	NO	1	1	2010-06-08	2010-07-13	35	6.6	8.3			C	40377	Jul 18 2010	Sun Jul 18 2010 09:35:07	PSC-1283	1899-12-31 09:35:11	0.399433	4	30.7	0.506	264	10.1	1.59	26.84	26.3	228.2	477.8	319.3	0.522	60.6719		31.81	1.07	0.0336372	32.88	2010-07-18	0.0652	.	scan missing	.		38	351	25	376
957	8	52	NO	1	1	2010-06-08	2010-07-12	34	na	na	broken stem		C	.	.	.	.	.	.	.	.	.	.	.	.	.	.	.	.	.	.	.		.	.	.	.	.	.	.		.		.	.	.	.
958	8	288	NO	1	1	2010-06-08	na	na				6/25-never germ	C	.	.	.	.	.	.	.	.	.	.	.	.	.	.	.	.	.	.	.		.	.	.	.	.	.	.		.		.	.	.	.
959	8	1	NO	1	1	2010-06-08	na	na				6/21-VS, 7/6-died in field	C	.	.	.	.	.	.	.	.	.	.	.	.	.	.	.	.	.	.	.		.	.	.	.	.	.	13.509		.		.	.	.	.
960	8	155	NO	1	1	2010-06-08	2010-07-17	39	17.7	19.9			C	40384	Jul 25 2010	Sun Jul 25 2010 08:20:31	PSC-1283	1899-12-31 08:25:22	0.350949	3	13.7	0.272	295	5.5	1.58	27.98	26.17	244.2	503	345	0.515	50.3676		58.51	1.23	0.021022	59.74	2010-07-25	0.1286	24.93		193.857	51.5844	54.4	526	51	577
961	8	277	NO	1	1	2010-06-08	2010-07-11	33	18.3	22.7			C	40373	Jul 14 2010	Wed Jul 14 2010 08:56:18	PSC-2900	1899-12-31 09:01:52	0.376296	2	21.3	0.248	232	5.56	1.74	26.5	26.07	269.8	510.5	378.2	0.472	85.8871		1.27	0.01	0.00787402	1.28	2010-07-14	0.0699	9.35		133.763	74.7594	29.1	0	0	0
962	8	328	NO	1	1	2010-06-08	2010-07-10	32	15.7	21.5			C	40371	Jul 12 2010	Mon Jul 12 2010 14:45:46	PSC-2784	1899-12-31 14:45:55	0.61522	8	26.5	0.344	243	6.61	1.49	23.42	26.09	465.4	728.2	586.9	0.361	77.0349		21.19	0.37	0.0174611	21.56	2010-07-12	0.1327	19.787		149.111	67.0642	47.1	233	43	276
963	8	7	NO	1	1	2010-06-08	2010-07-11	33	20.9	20.5			C	40373	Jul 14 2010	Wed Jul 14 2010 08:45:32	PSC-2900	1899-12-31 08:53:43	0.370637	1	38.6	0.661	263	12.2	1.49	33.12	26.09	335.3	698.4	481.7	0.52	58.3964		27.01	0.69	0.0255461	27.7	2010-07-14	0.0475	7.583		159.642	62.6401	44.1	214	31	245
964	8	261	NO	1	1	2010-06-08	2010-07-17	39	16.8	19.4			C	40384	Jul 25 2010	Sun Jul 25 2010 10:20:26	PSC-2900	1899-12-31 10:25:25	0.434317	3	12.6	0.438	265	6.97	1.26	26.08	26.24	226	332.6	280.1	0.32	28.7671		11.9	0.37	0.0310924	12.27	2010-07-25	0.0952	20.96		220.168	45.4198	23.3	53	5	58
965	8	285	NO	1	1	2010-06-08	2010-07-10	32	16.6	22.2			C	40371	Jul 12 2010	Mon Jul 12 2010 14:10:11	PSC-2784	1899-12-31 14:11:57	0.591632	8	32.1	0.496	260	7.51	1.19	25.11	25.76	531.8	852.5	680.1	0.376	64.7177		9.22	0.18	0.0195228	9.4	2010-07-12	0.0967	13.134		135.822	73.6257	34.6	133	22	155
966	8	ein40	NO	1	1	2010-06-08	na	na			ein-not measured	dead on 7/17 "Death Census"	C	.	.	.	.	.	.	.	.	.	.	.	.	.	.	.	.	.	.	.		.	.	.	.	.	.	.		.		.	.	.	.
967	8	332	NO	1	1	2010-06-08	2010-07-12	34	15	18		est bolt date	C	40376	Jul 17 2010	Sat Jul 17 2010 12:07:47	PSC-1283	1899-12-31 12:11:39	0.50809	7	34	0.617	270	11.9	1.56	25.27	26.33	225	492.7	310	0.543	55.1053		9.44	0.23	0.0243644	9.67	2010-07-17	0.0653	12.124		185.666	53.8601	35.7	31	15	46
968	8	89	NO	1	1	2010-06-08	2010-07-12	34	9	13			C	40376	Jul 17 2010	Sat Jul 17 2010 11:59:09	PSC-1283	1899-12-31 12:04:48	0.503333	7	31.5	0.581	274	11.2	1.55	25.56	25.98	224.6	487.7	314.3	0.539	54.2169		12.33	0.33	0.026764	12.66	2010-07-17	0.0931	14.962		160.709	62.2243	39	56	24	80
969	8	154	NO	1	1	2010-06-08	2010-07-13	35	9.9	10.2			C	40377	Jul 18 2010	Sun Jul 18 2010 10:16:01	PSC-1283	1899-12-31 10:16:04	0.427824	5	18.4	0.31	278	5.75	1.46	24.31	26.13	163.8	311.4	212.5	0.474	59.3548		7.85	0.13	0.0165605	7.98	2010-07-18	0.0437	8.045		184.096	54.3195	38.1	122	28	150
970	8	16	NO	1	1	2010-06-08	2010-07-10	32	18	23.3			C	40371	Jul 12 2010	Mon Jul 12 2010 14:31:44	PSC-2784	1899-12-31 14:37:51	0.609618	8	38.5	0.62	257	10.1	1.3	24.85	25.87	471	785	612.2	0.4	62.0968		21.6	0.45	0.0208333	22.05	2010-07-12	0.1488	22.353		150.222	66.5682	33.7	220	17	237
971	8	300	NO	1	1	2010-06-08	2010-07-15	37	9.9	15.4			C	40382	Jul 23 2010	Fri Jul 23 2010 12:30:10	PSC-2959	1899-12-31 12:41:51	0.529062	5	35.3	0.547	254	11.4	1.67	25.82	25.93	450.5	848.6	611.7	0.469	64.5338		30.32	0.52	0.0171504	30.84	2010-07-23	0.0963	21.453		222.773	44.8888	50.2	457	32	489
972	8	150	NO	1	1	2010-06-08	2010-07-11	33	19.4	22.4		stem broken	C	.	.	.	.	.	.	.	.	.	.	.	.	.	.	.	.	.	.	.		.	.	.	.	2010-07-14	0.0316	5.126		162.215	61.6465	.	.	.	.
973	8	73	NO	1	1	2010-06-08	2010-07-10	32	16.9	21.2			C	40371	Jul 12 2010	Mon Jul 12 2010 12:37:54	PSC-2784	1899-12-31 12:42:20	0.529398	6	36.2	0.459	233	8.46	1.45	24.88	25.82	458.7	769.5	597.2	0.404	78.8671		15.07	0.32	0.0212342	15.39	2010-07-12	0.0559	8.684		155.349	64.3713	35.3	46	18	64
974	8	325	NO	1	1	2010-06-08	2010-07-20	42	12.6	9.9			C	40385	Jul 26 2010	Mon Jul 26 2010 09:52:06	PSC-1283	1899-12-31 10:00:36	0.417083	5	21.7	0.388	282	6.89	1.4	28.55	25.84	209	438.2	294.9	0.523	55.9278		13.38	0.12	0.00896861	13.5	2010-07-26	0.0423	11.248		265.91	37.6067	17.4	50	5	55
975	8	36	NO	1	1	2010-06-08	2010-07-08	30	16.3	20.8			C	40369	Jul 10 2010	Sat Jul 10 2010 12:39:17	PSC-2900	1899-12-31 12:39:45	0.527604	5	17.8	0.574	322	11.5	1.61	28.9	26.19	338.8	422.6	366.8	0.198	31.0105		3.76	0.11	0.0292553	3.87	2010-07-10	0.0226	5.273		233.319	42.8599	26.2	41	12	53
976	8	53	NO	1	1	2010-06-08	2010-07-10	32	14.4	20.2			C	40371	Jul 12 2010	Mon Jul 12 2010 12:45:32	PSC-2784	1899-12-31 12:49:42	0.534514	6	32.5	0.378	224	8.01	1.66	25.95	26.29	459.2	785.7	615.3	0.416	85.9788		24.83	0.62	0.0249698	25.45	2010-07-12	0.1448	18.632		128.674	77.7158	41.5	137	19	156
977	8	183	NO	1	1	2010-06-08	2010-07-14	36	3.9	7.3			C	40380	Jul 21 2010	Wed Jul 21 2010 11:48:48	PSC-2784	1899-12-31 11:55:30	0.496875	5	42.6	0.705	257	10.2	1.17	25.67	26.1	488	861.6	669	0.434	60.4255		33.13	0.56	0.0169031	33.69	2010-07-21	0.1472	21.912		148.859	67.1778	48.9	270	30	300
978	8	93	NO	1	1	2010-06-08	2010-07-08	30	14.1	19			C	40369	Jul 10 2010	Sat Jul 10 2010 11:53:09	PSC-2900	1899-12-31 11:53:29	0.495475	4	39.9	0.659	258	11.5	1.42	25.39	25.66	330.4	655.6	450.9	0.496	60.5463		17.65	0.5	0.0283286	18.15	2010-07-10	0.0485	10.001		206.206	48.4952	37.5	85	16	101
979	8	281	NO	1	1	2010-06-08	2010-07-13	35	6.3	8.4			C	40377	Jul 18 2010	Sun Jul 18 2010 10:27:03	PSC-1283	1899-12-31 10:29:04	0.436852	5	31	0.371	230	6.66	1.41	24.2	25.93	239.8	449.2	311.7	0.466	83.558		34.37	0.95	0.0276404	35.32	2010-07-18	0.1687	26.405		156.52	63.8894	55.6	198	31	229
980	8	223	NO	1	1	2010-06-08	na	na				7/6-died in field	C	.	.	.	.	.	.	.	.	.	.	.	.	.	.	.	.	.	.	.		.	.	.	.	.	.	.		.		.	.	.	.
981	8	171	NO	1	1	2010-06-08	2010-07-13	35	7.8	10.9			C	40377	Jul 18 2010	Sun Jul 18 2010 09:51:22	PSC-1283	1899-12-31 09:57:06	0.414653	4	20.3	0.472	303	8.44	1.43	25.41	25.96	164.2	245.3	187.9	0.331	43.0085		13.95	0.29	0.0207885	14.24	2010-07-14	0.0505	9.332		184.792	54.1149	28	32	2	34
982	8	256	NO	1	1	2010-06-08	2010-07-08	30	12.7	15.7			C	40369	Jul 10 2010	Sat Jul 10 2010 11:22:12	PSC-2900	1899-12-31 11:22:19	0.473831	4	32.9	0.475	252	8.11	1.36	26.89	26.09	294.3	579.5	405.4	0.492	69.2632		13.62	0.34	0.0249633	13.96	2010-07-10	0.0878	17.193		195.82	51.0673	29.3	71	12	83
983	8	211	NO	1	1	2010-06-08	E	na	na	na	too old to IRGA		C	.	.	.	.	.	.	.	.	.	.	.	.	.	.	.	.	.	.	.		25.51	0.53	0.0207762	26.04	2010-07-28	0.0831	13.277		159.771	62.5894	39.7	185	0	185
984	8	213	NO	1	1	2010-06-08	2010-07-14	36	5.7	5.7			C	40380	Jul 21 2010	Wed Jul 21 2010 11:40:21	PSC-2784	1899-12-31 11:45:14	0.489745	5	39.7	0.794	278	11	1.13	24.71	26.1	519.4	894.4	710.2	0.419	50		17.01	0.23	0.0135215	17.24	2010-07-21	0.1965	28.853		146.835	68.1038	47.1	84	24	108
985	8	207	NO	1	1	2010-06-08	2010-07-11	33	13	17.4			C	40373	Jul 14 2010	Wed Jul 14 2010 09:54:44	PSC-2900	1899-12-31 10:01:19	0.417581	3	13.5	0.489	333	7.88	1.28	27.59	25.92	333.7	636.2	439.3	0.475	27.6074		1.17	0.04	0.034188	1.21	2010-07-14	0.0313	5.362		171.31	58.3737	18.4	12	3	15
986	8	9	NO	1	1	2010-06-08	2010-07-11	33	11.3	14.9			C	40373	Jul 14 2010	Wed Jul 14 2010 10:02:36	PSC-2900	1899-12-31 10:07:41	0.422002	3	38.5	0.57	249	9.27	1.3	26.74	26.19	358.7	740.7	505	0.516	67.5439		8.44	0.11	0.0130332	8.55	2010-07-14	0.0543	7.878		145.083	68.9261	43.3	49	27	76
987	8	198	NO	1	1	2010-06-08	2010-07-13	35	4.1	6.4			C	40377	Jul 18 2010	Sun Jul 18 2010 09:45:31	PSC-1283	1899-12-31 09:49:27	0.40934	4	19.7	0.466	304	8.55	1.46	26.23	25.79	256.1	390.3	311.1	0.344	42.2747		11.44	0.44	0.0384615	11.88	2010-07-18	0.0633	12.201		192.749	51.881	28.6	70	4	74
988	8	30	NO	1	1	2010-06-08	2010-07-10	32	11.1	14			C	40371	Jul 12 2010	Mon Jul 12 2010 11:21:58	PSC-2784	1899-12-31 11:24:30	0.475347	5	34.9	0.522	240	10.7	1.62	25.2	26.12	459.5	750.3	601.6	0.388	66.8582		6.26	0.13	0.0207668	6.39	2010-07-12	0.0455	7.073		155.451	64.3291	39.7	38	20	58
989	8	21	NO	1	1	2010-06-08	2010-07-10	32	9	14.9			C	40371	Jul 12 2010	Mon Jul 12 2010 11:08:48	PSC-2784	1899-12-31 11:09:01	0.464595	5	36.3	0.426	209	9.43	1.74	27.1	26.1	451.8	749.2	590.7	0.397	85.2113		44.15	1.09	0.0246886	45.24	2010-07-12	0.126	17.088		135.619	73.736	57.8	590	35	625
990	8	341	NO	1	1	2010-06-08	2010-07-11	33	10	11.1			C	40373	Jul 14 2010	Wed Jul 14 2010 10:19:00	PSC-2900	1899-12-31 10:26:14	0.434884	3	34.7	0.492	248	8.44	1.36	26.67	26.25	293.5	601.8	416.2	0.512	70.5285		6.97	0.22	0.0315638	7.19	2010-07-14	0.0392	5.564		141.939	70.4529	22.6	56	13	69
991	8	2	NO	1	1	2010-06-08	2010-07-19	41	8.3	13.5		6/21-VS	C	40385	Jul 26 2010	Mon Jul 26 2010 11:41:29	PSC-2900	1899-12-31 11:47:29	0.491308	4	23.6	0.323	253	6.14	1.49	23.13	26.29	315.4	564.3	421.7	0.441	73.065		13.04	0.68	0.0521472	13.72	2010-07-26	0.0849	17.469		205.76	48.6004	37.3	97	27	124
992	8	402	NO	1	1	2010-06-08	2010-07-12	34	8	11.1	too small to IRGA		C	.	.	.	.	.	.	.	.	.	.	.	.	.	.	.	.	.	.	.		.	.	.	.	2010-07-18	0.0327	5.173		158.196	63.2128	.	.	.	.
993	8	380	NO	1	1	2010-06-08	2010-07-12	34	15	18			C	40376	Jul 17 2010	Sat Jul 17 2010 14:10:03	PSC-2900	1899-12-31 14:23:33	0.599688	7	32.9	0.652	280	10.3	1.28	23.47	26.14	326.8	634.5	435.3	0.485	50.4601		45.69	0.93	0.0203546	46.62	2010-07-17	0.1175	20.203		171.94	58.1597	36.3	231	14	245
994	8	124	NO	1	1	2010-06-08	2010-07-14	36	14.8	19.2			C	40380	Jul 21 2010	Wed Jul 21 2010 12:06:00	PSC-2784	1899-12-31 12:13:07	0.509109	6	24.9	0.849	321	11.4	1.1	25.7	26.14	748.6	969.9	865.4	0.228	29.3286		10.69	0.34	0.0318054	11.03	2010-07-21	0.1013	17.147		169.269	59.0774	39	76	24	100
995	8	146	NO	1	1	2010-06-08	2010-07-10	32	19.5	24.6			C	40371	Jul 12 2010	Mon Jul 12 2010 15:43:59	PSC-2900	1899-12-31 15:48:41	0.658808	8	26.3	0.357	246	8.87	1.94	23.41	25.92	343	535.9	419.8	0.36	73.6695		15.59	0.56	0.0359205	16.15	2010-07-12	0.0386	5.851		151.58	65.9716	31.8	151	16	167
996	8	243	NO	1	1	2010-06-08	2010-07-11	33	23.1	24.7			C	40373	Jul 14 2010	Wed Jul 14 2010 09:26:49	PSC-2900	1899-12-31 09:32:32	0.397593	2	34.7	0.601	268	10.2	1.37	31.49	25.83	286.7	575.8	388.1	0.502	57.7371		18.19	0.3	0.0164926	18.49	2010-07-14	0.0631	9.159		145.151	68.894	34.8	225	32	257
997	8	ein194	NO	1	1	2010-06-08	2010-07-08	30			ein-not measured		C	.	.	.	.	.	.	.	.	.	.	.	.	.	.	.	.	.	.	.		.	.	.	.	.	.	.		.		.	.	.	.
998	8	250	NO	1	1	2010-06-08	2010-07-10	32	19.9	23			C	40371	Jul 12 2010	Mon Jul 12 2010 15:50:01	PSC-2900	1899-12-31 15:53:35	0.662211	8	20.9	0.264	242	6.98	2.04	23.53	26.02	226	402	286.8	0.438	79.1667		26.81	0.32	0.0119358	27.13	2010-07-12	0.0279	4.251		152.366	65.6316	36.8	206	16	222
999	8	ein90	NO	1	1	2010-06-08	2010-07-06	28			ein-not measured		C	.	.	.	.	.	.	.	.	.	.	.	.	.	.	.	.	.	.	.		.	.	.	.	.	.	.		.		.	.	.	.
1000	8	354	NO	1	1	2010-06-08	2010-07-12	34	19	23			C	40376	Jul 17 2010	Sat Jul 17 2010 13:44:19	PSC-2900	1899-12-31 13:44:24	0.5725	6	35.8	0.499	247	8.06	1.29	22.64	26.19	292.4	579.1	382.4	0.495	71.7435		27.33	0.48	0.0175631	27.81	2010-07-17	0.1519	25.171		165.708	60.3472	55.9	199	35	234
1001	8	248	NO	1	1	2010-06-08	2010-07-12	34	14	20			C	40376	Jul 17 2010	Sat Jul 17 2010 13:34:00	PSC-2900	1899-12-31 13:35:27	0.566285	6	28.6	0.52	279	7.98	1.23	24.04	25.89	244	474.4	330.9	0.486	55		37.16	0.99	0.0266416	38.15	2010-07-17	0.0683	14.18		207.613	48.1664	46.5	279	37	316
1002	8	265	NO	1	1	2010-06-08	2010-07-08	30	21	23.6			C	40369	Jul 10 2010	Sat Jul 10 2010 10:35:02	PSC-1283	1899-12-31 10:35:05	0.44103	5	32.4	0.516	263	8.01	1.24	25.37	25.88	329	654.7	439.3	0.498	62.7907		18.11	0.43	0.0237438	18.54	2010-07-10	0.0876	17.408		198.721	50.3217	42.6	231	27	258
1003	8	182	NO	1	1	2010-06-08	2010-07-13	35	11.2	14.8			C	40377	Jul 18 2010	Sun Jul 18 2010 06:59:41	PSC-1283	1899-12-31 07:10:01	0.298623	2	34.3	0.536	256	12.1	1.81	33.38	26.26	246.8	513.2	355.2	0.519	63.9925		49.31	2.12	0.0429933	51.43	2010-07-18	0.118	22.696		192.339	51.9915	66.4	560	44	604
1004	8	136	NO	1	1	2010-06-08	2010-07-13	35	na	na	too small to IRGA		C	40377																			values off-deleted	4.15	0.08	0.0192771	4.23	2010-07-18	0.0684	10.242		149.737	66.7838	35.7	91	26	117
1005	8	270	NO	1	1	2010-06-08	2010-07-10	32	18	23.9			C	40371	Jul 12 2010	Mon Jul 12 2010 14:02:43	PSC-2784	1899-12-31 14:05:51	0.587396	8	31.5	0.416	244	6.56	1.23	24.46	25.82	438.949	712.375	568.733	0.383823	75.7212		11.69	0.37	0.031651	12.06	2010-07-12	0.0338	5.511		163.047	61.3319	37.3	80	16	96
1006	8	229	NO	1	1	2010-06-08	2010-07-13	35	7.5	13.9			C	40377	Jul 18 2010	Sun Jul 18 2010 07:52:35	PSC-1283	1899-12-31 08:02:05	0.33478	3	36.9	0.494	236	11.9	1.94	29.43	26.19	221.4	500.9	318.4	0.558	74.6964		39.24	0.86	0.0219164	40.1	2010-07-18	0.0761	14.216		186.807	53.5312	56	346	34	380
1007	8	70	NO	1	1	2010-06-08	2010-07-13	35	8.6	17			C	40377	Jul 18 2010	Sun Jul 18 2010 08:11:52	PSC-1283	1899-12-31 08:11:55	0.341609	3	25.4	0.293	231	4.65	1.24	25.5	26.09	204.5	410.4	283	0.502	86.6894		12.23	0.32	0.0261652	12.55	2010-07-18	0.0663	12.07		182.051	54.9296	35.3	156	21	177
1008	8	308	NO	1	1	2010-06-08	2010-07-10	32	15.9	21.1			C	40371	Jul 12 2010	Mon Jul 12 2010 13:20:17	PSC-2784	1899-12-31 13:58:01	0.581956	7	26.9	0.428	267	6.5	1.19	24.75	25.83	500	832.3	657.4	0.399	62.8505		7.07	0.16	0.0226308	7.23	2010-07-12	0.1121	14.548		129.777	77.0553	35	133	22	155
1009	8	b3-wt	NO	1	1	2010-06-08	2010-07-13	35			ein-not measured		C	.	.	.	.	.	.	.	.	.	.	.	.	.	.	.	.	.	.	.		.	.	.	.	.	.	.		.		.	.	.	.
1010	8	205	NO	1	1	2010-06-08	2010-07-13	35	6.1	12.5			C	40377	Jul 18 2010	Sun Jul 18 2010 08:50:10	PSC-1283	1899-12-31 08:53:30	0.370486	3	32.2	0.649	282	11.1	1.39	29.03	25.68	245.6	524.2	346.2	0.531	49.6148		27.32	0.5	0.0183016	27.82	2010-07-18	0.0714	13.881		194.412	51.4372	48.1	265	26	291
1011	8	363	NO	1	1	2010-06-08	2010-07-15	37	9.1	19.8			C	40382	Jul 23 2010	Fri Jul 23 2010 13:10:55	PSC-2959	1899-12-31 13:11:16	0.549491	6	36.6	0.664	268	13.9	1.69	26.16	26.03	440.8	872.4	621.1	0.495	55.1205		29.98	0.78	0.0260173	30.76	2010-07-23	0.1317	18.128		137.646	72.65	32.4	418	16	434
1012	8	25	NO	1	1	2010-06-08	2010-07-13	35	6.1	10.6			C	40377	Jul 18 2010	Sun Jul 18 2010 09:03:35	PSC-1283	1899-12-31 09:09:36	0.381667	4	17.8	0.244	255	5.61	1.79	25.53	25.78	110.8	248.3	158.4	0.554	72.9508		.	.	.	.	2010-07-18	0.0482	8.548		177.344	56.3875	50.4	200	33	233
1013	8	240	NO	1	1	2010-06-08	2010-07-10	32	16.2	23.2			C	40371	Jul 12 2010	Mon Jul 12 2010 12:52:42	PSC-2784	1899-12-31 12:57:59	0.540266	6	37.9	0.48	231	9.21	1.51	25.73	25.82	479.1	831.7	639	0.424	78.9583		15.44	0.28	0.0181347	15.72	2010-07-12	0.06	8.848		147.467	67.8119	38.2	37	26	63
1014	8	66	NO	1	1	2010-06-08	2010-07-18	40	9.9	12.6		6/13-damaged by drip	C	40385																				7.05	0.35	0.0496454	7.4	2010-07-26	0.1108	28.097		253.583	39.4348	38.8	74	23	97
1015	8	289	NO	1	1	2010-06-08	2010-07-15	37	9.9	12.5			C	40382	Jul 23 2010	Fri Jul 23 2010 12:17:24	PSC-2784	1899-12-31 12:31:32	0.521898	6	39.2	0.393	197	7.9	1.58	21.69	26.22	483.8	785.8	629.2	0.384	99.7455		41.56	0.64	0.0153994	42.2	2010-07-23	0.0984	25.969		263.913	37.8913	60.9	346	39	385
1016	8	264	NO	1	1	2010-06-08	2010-07-16	38	9.3	11.1			C	40384	Jul 25 2010	Sun Jul 25 2010 08:02:41	PSC-1283	1899-12-31 08:09:43	0.340081	3	5.17	0.0743	273	1.53	1.57	25.79	25.88	63	96.7	74.9	0.349	69.5828		4.79	0.12	0.0250522	4.91	2010-07-25	0.0422	7.542		178.72	55.9533	22.5	7	5	12
1017	8	76	NO	1	1	2010-06-08	2010-07-12	34	10	18			C	40376	Jul 17 2010	Sat Jul 17 2010 12:27:08	PSC-2900	1899-12-31 12:45:17	0.531447	5	34.5	0.421	227	9.85	1.86	24.73	26.01	301.5	598.9	404	0.497	81.9477		16.21	0.27	0.0166564	16.48	2010-07-17	0.1012	17.942		177.292	56.404	33.2	130	23	153
1018	8	208	NO	1	1	2010-06-08	2010-07-11	33	10.9	15.4			C	40373	Jul 14 2010	Wed Jul 14 2010 09:46:48	PSC-2900	1899-12-31 09:53:24	0.412083	2	38.4	0.474	228	8.06	1.35	26.33	26.2	333.7	636.2	439.3	0.475	81.0127		10.47	0.23	0.0219675	10.7	2010-07-14	0.0681	9.836		144.435	69.2355	24.3	49	17	66
1019	8	190	NO	1	1	2010-06-08	2010-07-12	34	11	12	stem broken-no irga		C	.	.	.	.	.	.	.	.	.	.	.	.	.	.	.	.	.	.	.		.	.	.	.	2010-07-17	0.1214	22.935		188.921	52.9322	.	.	.	.
1020	8	357	NO	1	1	2010-06-08	na	na				6/13-damaged by drip, 6/25-never germ	C	.	.	.	.	.	.	.	.	.	.	.	.	.	.	.	.	.	.	.		.	.	.	.	.	.	.		.		.	.	.	.
1021	8	41	NO	1	1	2010-06-08	2010-07-19	41	na	na	too small to IRGA		C	.	.	.	.	.	.	.	.	.	.	.	.	.	.	.	.	.	.	.		1.49	0.03	0.0201342	1.52	2010-07-26	0.0198	3.647		184.192	54.2912	11.1	13	8	21
1022	8	268	NO	1	1	2010-06-08	2010-07-06	28	20.1	17.6			C	40367	Jul 8 2010	Thr Jul 8 2010 10:20:55	PSC-2900	1899-12-31 10:39:02	0.443773	3	33	0.378	221	7.86	1.65	31.43	25	372.9	725.2	514.4	0.486	87.3016		14.35	0.24	0.0167247	14.59	2010-07-08	0.0832	14.882		178.87	55.9065	39.8	96	18	114
1023	8	206	NO	1	1	2010-06-08	2010-07-08	30	13.4	19.5	broken stem		C	40369	Jul 10 2010	Sat Jul 10 2010 11:40:15	PSC-2900	1899-12-31 11:40:20	0.486343	4	37.4	0.44	223	7.46	1.34	24.53	26.06	311.3	644.7	428.1	0.517	85		16.35	0.48	0.0293578	16.83	2010-07-10	0.1106	20.414		184.575	54.1785	29.2	68	18	86
1024	8	373	NO	1	1	2010-06-08	2010-07-15	37	0.3	11.1			C	40382	Jul 23 2010	Fri Jul 23 2010 12:06:50	PSC-2784	1899-12-31 12:12:31	0.508692	6	24.5	0.257	216	5.98	1.8	21.32	26.57	528.8	850.3	710.7	0.378	95.3307		6.14	0.29	0.0472313	6.43	2010-07-23	0.0415	8.19		197.349	50.6716	23.2	59	12	71
1025	8	355	NO	1	1	2010-06-08	2010-07-15	37	7.5	9.7			C	40382	Jul 23 2010	Fri Jul 23 2010 11:56:54	PSC-2784	1899-12-31 12:05:00	0.503472	6	22.7	0.379	273	8.03	1.66	21.8	26.29	472.7	788.8	639.3	0.401	59.8945	labeled 1023	12.1	0.28	0.0231405	12.38	2010-07-23	0.0598	8.434		141.037	70.9035	27.2	88	17	105
1026	8	255	NO	1	1	2010-06-08	na	na				6/13-damaged by drip, 6/25-never germ	C	.	.	.	.	.	.	.	.	.	.	.	.	.	.	.	.	.	.	.		.	.	.	.	.	.	.		.		.	.	.	.
1027	8	259	NO	1	1	2010-06-08	2010-07-11	33	17.8	22.8			C	40373	Jul 14 2010	Wed Jul 14 2010 09:03:49	PSC-2900	1899-12-31 09:15:53	0.38603	2	36.1	0.487	240	9.31	1.52	28.71	26.14	335.4	670.5	461.8	0.5	74.1273		42.7	0.82	0.0192037	43.52	2010-07-14	0.0568	8.798		154.894	64.5601	42.2	109	21	130
1028	8	318	NO	1	1	2010-06-08	2010-07-11	33	23	21.3			C	40373	Jul 14 2010	Wed Jul 14 2010 09:17:09	PSC-2900	1899-12-31 09:25:20	0.392593	2	37.4	0.545	248	10.1	1.49	29.74	26.25	327.1	652.3	454.1	0.498	68.6239		40.26	0.61	0.0151515	40.87	2010-07-14	0.0488	7.028		144.016	69.4365	44.7	355	27	382
1029	8	115	NO	1	1	2010-06-08	2010-07-21	43	22.2	20.4	too small to IRGA		C	.	.	.	.	.	.	.	.	.	.	.	.	.	.	.	.	.	.	.		1.86	0.03	0.016129	1.89	2010-07-26	0.0123	3.027		246.098	40.6343	15.5	2	0	2
1030	8	267	NO	1	1	2010-06-08	2010-07-15	37	19.4	21.5			C	40382	Jul 23 2010	Fri Jul 23 2010 13:16:54	PSC-2959	1899-12-31 13:19:30	0.555208	6	25.7	0.319	234	8.03	1.97	24.32	25.8	355.5	683.2	480.3	0.48	80.5643		22.23	0.3	0.0134953	22.53	2010-07-23	0.0258	4.19		162.403	61.5752	29.9	59	10	69
1031	8	176	NO	1	1	2010-06-08	2010-07-13	35	14.2	19.9			C	40377	Jul 18 2010	Sun Jul 18 2010 06:40:34	PSC-1283	1899-12-31 06:48:19	0.283553	1	26.6	0.304	224	7.67	1.99	29.67	25.66	214.2	416.3	291.9	0.485	87.5		63.64	2.26	0.0355123	65.9	2010-07-18	0.1639	28.402		173.289	57.7072	58.6	431	39	470
1032	8	228	NO	1	1	2010-06-08	2010-07-12	34	18.7	19.5			C	40377	Jul 18 2010	Sun Jul 18 2010 06:51:25	PSC-1283	1899-12-31 06:57:21	0.289826	1	7.79	0.119	272	3.48	2.26	24.91	26.06	181.6	288.8	221.3	0.371	65.4622		6.57	0.1	0.0152207	6.67	2010-07-18	0.0438	7.171		163.721	61.0793	14	11	1	12
1033	8	346	NO	1	1	2010-06-08	na	na					C	.	.	.	.	.	.	.	.	.	.	.	.	.	.	.	.	.	.	.		.	.	.	.	.	.	.		.		.	.	.	.
1034	8	42	NO	1	1	2010-06-08	2010-07-12	34	23	25			C	40376	Jul 17 2010	Sat Jul 17 2010 13:49:37	PSC-2900	1899-12-31 13:52:22	0.578032	6	25.9	0.431	273	7.45	1.37	23.3	26.14	267.7	527.5	386.4	0.492	60.0928		7.05	0.12	0.0170213	7.17	2010-07-17	0.0345	6.01		174.203	57.4043	23.5	51	7	58
1035	8	193	NO	1	1	2010-06-08	2010-07-12	34	22	20			C	40376	Jul 17 2010	Sat Jul 17 2010 13:24:55	PSC-2900	1899-12-31 13:30:15	0.562674	6	34.9	0.443	235	7.56	1.35	22.73	26.24	303.5	613.6	417	0.505	78.781		19.45	0.32	0.0164524	19.77	2010-07-17	0.0756	13.003		171.997	58.1404	42	121	23	144
1036	8	204	NO	1	1	2010-06-08	2010-07-10	32	21.2	24.4			C	40371	Jul 12 2010	Mon Jul 12 2010 14:18:03	PSC-2784	1899-12-31 14:18:27	0.596146	8	29.2	0.291	206	5.06	1.35	23.23	25.84	487.7	800.9	629.2	0.391	100.344		19.87	0.66	0.0332159	20.53	2010-07-12	0.0816	11.949		146.434	68.2902	31.8	95	16	111
1037	8	360	NO	1	1	2010-06-08	2010-07-10	32	22.4	23.7			C	40371	Jul 12 2010	Mon Jul 12 2010 13:08:18	PSC-2784	1899-12-31 13:13:38	0.551134	7	41.4	0.613	246	11	1.44	25.06	26.01	480.3	816.4	636.4	0.412	67.5367		10.37	0.35	0.0337512	10.72	2010-07-12	0.0669	9.398		140.478	71.1854	40.5	184	28	212
1038	8	63	NO	1	1	2010-06-08	2010-07-13	35	13.9	16.2			C	40377	Jul 18 2010	Sun Jul 18 2010 07:10:40	PSC-1283	1899-12-31 07:16:20	0.303009	2	25.7	0.426	268	9.91	1.85	29.87	26.37	230.3	519.1	340.1	0.556	60.3286		23.27	0.63	0.0270735	23.9	2010-07-18	0.081	15.917		196.506	50.889	40.1	97	9	106
1039	8	359	NO	1	1	2010-06-08	2010-07-12	34	16	21			C	40376	Jul 17 2010	Sat Jul 17 2010 12:56:26	PSC-2900	1899-12-31 13:08:08	0.547315	6	25.7	0.379	255	9.7	2.02	24.25	26.21	385.9	575.7	460.6	0.33	67.81		8.18	0.26	0.0317848	8.44	2010-07-17	0.0728	15.105		207.486	48.196	39.4	50	20	70
1040	8	39	NO	1	1	2010-06-08	na	na				6/25-never germ	C	.	.	.	.	.	.	.	.	.	.	.	.	.	.	.	.	.	.	.		.	.	.	.	.	.	.		.		.	.	.	.
1041	8	80	NO	1	1	2010-06-08	2010-07-10	32	16.2	18.9			C	40371																				23.12	0.66	0.0285467	23.78	2010-07-12	0.1487	20.71		139.274	71.8011	46.8	209	32	241
1042	8	103	NO	1	1	2010-06-08	2010-07-13	35	11.8	13.3			C	40377	Jul 18 2010	Sun Jul 18 2010 08:13:22	PSC-1283	1899-12-31 08:40:41	0.361586	3	38.9	0.407	203	9.31	1.81	34.79	25.85	230.3	484.5	326.8	0.525	95.5774		.	.	.	.	2010-07-18	0.055	11.895		216.273	46.2379	56.7	266	35	301
1043	8	184	NO	1	1	2010-06-08	2010-07-13	35	7.8	9.6			C	40377	Jul 18 2010	Sun Jul 18 2010 08:41:54	PSC-1283	1899-12-31 08:49:16	0.367546	3	12.9	0.196	271	4.29	1.7	22.93	25.8	45.6	106.1	64.7	0.571	65.8163		12.41	0.16	0.0128928	12.57	2010-07-18	0.0492	9.479		192.663	51.9042	32.8	130	10	140
1044	8	60	NO	1	1	2010-06-08	na	na					C	.	.	.	.	.	.	.	.	.	.	.	.	.	.	.	.	.	.	.		.	.	.	.	.	.	.		.		.	.	.	.
1045	8	353	NO	1	1	2010-06-08	2010-07-12	34	7	9			C	40376	Jul 17 2010	Sat Jul 17 2010 13:18:06	PSC-2900	1899-12-31 13:20:54	0.556181	6	40.8	0.604	250	8.84	1.18	24.06	25.83	327.6	686.2	460.3	0.523	67.5497		40.79	1.49	0.0365286	42.28	2010-07-17	0.0985	.	missing scan	.		53.2	543	33	576
1046	8	337	NO	1	1	2010-06-08	2010-07-13	35	8.3	9.5			C	40377	Jul 18 2010	Sun Jul 18 2010 08:54:22	PSC-1283	1899-12-31 09:02:42	0.376875	4	22.8	0.275	235	6.39	1.81	25.13	26.27	232	424.3	306.9	0.453	82.9091		32.74	0.47	0.0143555	33.21	2010-07-18	0.0475	10.086		212.337	47.095	39.3	255	14	269
1047	8	166	NO	1	1	2010-06-08	2010-07-15	37	7.7	21.1	too small to IRGA		C	.	.	.	.	.	.	.	.	.	.	.	.	.	.	.	.	.	.	.		0.31	0.01	0.0322581	0.32	2010-07-23	0.0037	0.74		200	50	10.4	2	1	3
1048	8	212	NO	1	1	2010-06-08	2010-07-10	32	12.7	22.1			C	40371	Jul 12 2010	Mon Jul 12 2010 11:41:11	PSC-2784	1899-12-31 11:44:56	0.489537	5	26.1	0.376	245	8.41	1.75	26.9	25.79	419.7	705.2	557.9	0.405	69.4149		27.29	0.75	0.0274826	28.04	2010-07-12	0.1317	22.723		172.536	57.9589	52	120	31	151
1049	8	65	NO	1	1	2010-06-08	2010-07-13	35	7.5	9.9			C	40377	Jul 18 2010	Sun Jul 18 2010 09:16:19	PSC-1283	1899-12-31 09:18:37	0.387928	4	28	0.375	244	8.02	1.69	26.63	26.03	218.1	464.5	296.2	0.53	74.6667		20.3	0.26	0.0128079	20.56	2010-07-18	0.0671	12.952		193.025	51.8067	34.4	197	21	218
1050	8	340	NO	1	1	2010-06-08	2010-07-10	32	13.2	19.4			C	40371	Jul 12 2010	Mon Jul 12 2010 11:47:21	PSC-2784	1899-12-31 12:07:47	0.505405	6	36.1	0.544	243	7.61	1.11	25.31	26.18	482.5	790.8	620.7	0.39	66.3603		26.65	0.45	0.0168856	27.1	2010-07-12	0.1555	19.145		123.119	81.2223	33.3	178	14	192
1051	8	199	NO	1	1	2010-06-08	2010-07-13	35	7.3	11.9			C	40377	Jul 18 2010	Sun Jul 18 2010 09:19:30	PSC-1283	1899-12-31 09:23:56	0.39162	4	26.2	0.484	279	9.32	1.54	26.64	25.67	287.2	558.4	406.1	0.486	54.1322		4.23	0.12	0.0283688	4.35	2010-07-18	0.04	7.667		191.675	52.1716	26.2	10	13	23
1052	8	401	NO	1	1	2010-06-08	2010-07-17	39	6.1	11.2			C	40384	Jul 25 2010	Sun Jul 25 2010 08:13:06	PSC-1283	1899-12-31 08:18:57	0.346493	3	14.6	0.208	263	4.27	1.59	26.4	26.23	265.4	491.1	354.2	0.459	70.1923		90.66	2.32	0.0255901	92.98	2010-07-25	0.104	21.43		206.058	48.5301	84.7	347	31	378
1053	8	282	NO	1	1	2010-06-08	2010-07-12	34	8	8			C	40376	Jul 17 2010	Sat Jul 17 2010 12:47:40	PSC-2900	1899-12-31 12:49:46	0.53456	5	39.2	0.672	261	14.2	1.73	27.57	26.3	293.6	634	430.6	0.537	58.3333		51.46	0.92	0.017878	52.38	2010-07-17	0.1024	20.586		201.035	49.7425	39.5	307	19	326
1054	8	164	NO	1	1	2010-06-08	2010-07-16	38	11.4	10.5			C	40384	Jul 25 2010	Sun Jul 25 2010 07:58:17	PSC-1283	1899-12-31 08:01:36	0.334444	3	12.2	0.187	273	3.78	1.56	26.58	26.27	228.8	426.7	307.2	0.464	65.2406		11.7	0.06	0.00512821	11.76	2010-07-25	0.0348	6.353		182.557	54.7773	14.8	48	0	48
1055	8	234	NO	1	1	2010-06-08	2010-07-18	40	na	na	too small to IRGA		C	.	.	.	.	.	.	.	.	.	.	.	.	.	.	.	.	.	.	.		3.71	0.26	0.0700809	3.97	2010-07-26	0.0312	6.482		207.756	48.1333	18.5	35	4	39
1056	8	187	NO	1	1	2010-06-08	2010-07-11	33	13	15.6			C	40373	Jul 14 2010	Wed Jul 14 2010 10:10:08	PSC-2900	1899-12-31 10:17:16	0.428657	3	38.7	0.52	238	8.79	1.35	26.84	26.2	339.5	665.3	462.4	0.49	74.4231		.	.	.	.	2010-07-14	0.0673	9.08		134.918	74.1189	.	.	.	.
1189	10	63	NO	2	1	2010-06-09	2010-07-13	34	37.9	41.3			M	40348	Jul 19 2010	Mon Jul 19 2010 08:40:35	PSC-2784	1899-12-31 08:49:34	0.367755	2	37.4	0.479	220	8.13	1.35	26.44	25.98	476.9	889.2	702	0.464	78.0793		10.69	0.3	0.0280636	10.99	.	.	.		.		43	.	.	208
1190	10	164	NO	2	1	2010-06-09	2010-07-10	31	18.1	19.9			M	40342	Jul 13 2010	Tue Jul 13 2010 11:36:22	PSC-2900	1899-12-31 11:41:44	0.487315	4	29	0.311	218	5.46	1.36	21.41	26.25	337.3	636.2	442.2	0.47	93.2476		1.54	0.05	0.0324675	1.59	.	.	.		.		37.4	.	.	120
1191	10	166	NO	2	1	2010-06-09	2010-07-17	38	na	na	too small to IRGA		M	.	.	.	.	.	.	.	.	.	.	.	.	.	.	.	.	.	.	.		6.46	0.31	0.0479876	6.77	.	.	.		.		12.4	.	.	3
1192	10	154	NO	2	1	2010-06-09	2010-07-16	37	11.4	9.7			M	40384	Jul 25 2010	Sun Jul 25 2010 12:00:54	PSC-2900	1899-12-31 12:08:23	0.505822	5	28.3	0.536	279	9.57	1.43	24.87	25.97	292.9	534.3	380.9	0.452	52.7985		5.64	0.25	0.0443262	5.89	.	.	.		.		52.7	.	.	519
1193	10	23	NO	2	1	2010-06-09	2010-07-09	30	11.1	14			M	40370	Jul 11 2010	Sun Jul 11 2010 13:26:40	PSC-2900	1899-12-31 13:33:29	0.564919	6	32.5	0.416	235	8.93	1.69	25.21	26.27	315.9	626.1	431.2	0.495	78.125		2.62	0.05	0.019084	2.67	.	.	.		.		40.3	.	.	150
1194	10	206	NO	2	1	2010-06-09	2010-07-13	34	33.6	33.9			M	40348	Jul 19 2010	Mon Jul 19 2010 08:58:20	PSC-2784	1899-12-31 09:08:15	0.380729	3	36.6	0.431	210	7.84	1.44	26.84	26.08	451.7	860.4	656.9	0.475	84.9188		7.51	0.24	0.0319574	7.75	.	.	.		.		34.1	.	.	179
1195	10	268	NO	2	1	2010-06-09	2010-07-08	29	14.9	21.5			M	40369	Jul 10 2010	Sat Jul 10 2010 12:57:38	PSC-2900	1899-12-31 13:03:51	0.54434	6	26.7	0.274	210	6.34	1.8	25.38	25.95	352.6	631.1	452.4	0.441	97.4453		6.28	0.27	0.0429936	6.55	.	.	.		.		25.6	.	.	218
1196	10	93	NO	2	1	2010-06-09	2010-07-08	29	15.1	22.3			M	40369	Jul 10 2010	Sat Jul 10 2010 12:53:57	PSC-2900	1899-12-31 12:54:08	0.537593	5	28.1	0.244	180	5.86	1.87	21.49	25.92	353.4	632	465.9	0.441	115.164		3.7	0.08	0.0216216	3.78	.	.	.		.		36.8	.	.	123
1197	10	187	NO	2	1	2010-06-09	2010-07-10	31	15.7	18.9			M	40342	Jul 13 2010	Tue Jul 13 2010 11:57:17	PSC-2900	1899-12-31 12:02:31	0.501748	5	30.1	0.325	218	5.58	1.33	21.67	26.3	321.8	588.2	422	0.453	92.6154		13.3	0.34	0.0255639	13.64	.	.	.		.		40.2	.	.	224
1198	10	155	NO	2	1	2010-06-09	2010-07-17	38	6.9	5			M	40384	Jul 25 2010	Sun Jul 25 2010 09:52:13	PSC-1283	1899-12-31 09:56:59	0.414572	4	16.6	0.259	273	4.9	1.48	25.17	26.13	256	508.6	357	0.497	64.0927		9.61	0.23	0.0239334	9.84	.	.	.		.		58.7	.	.	606
1199	10	204	NO	2	1	2010-06-09	2010-07-11	32	15.4	16.4			M	40373	Jul 14 2010	Wed Jul 14 2010 06:43:00	PSC-1283	1899-12-31 06:54:05	0.287558	1	31.7	0.37	226	6.9	1.47	29.1	26.03	219.8	509.6	308.3	0.569	85.6757		4.78	0.24	0.0502092	5.02	.	.	.		.		44.1	.	.	271
1200	10	12	NO	2	1	2010-06-09	2010-07-13	34	10.3	13.2			M	40377	Jul 18 2010	Sun Jul 18 2010 14:34:54	PSC-2784	1899-12-31 14:41:07	0.611887	8	16.5	0.589	330	12.4	1.69	24.18	26.33	593.4	727.6	668	0.184	28.0136		3.14	0.1	0.0318471	3.24	.	.	.		.		23.1	.	.	24
1201	10	261	NO	2	1	2010-06-09	2010-07-14	35	11.1	16.9			M	40381	Jul 22 2010	Thr Jul 22 2010 08:06:54	PSC-1283	1899-12-31 08:17:05	0.345197	3	9.15	0.234	325	1.56	0.512	26.32	26.09	367.1	471	408.4	0.221	39.1026		7.75	0.28	0.036129	8.03	.	.	.		.		19.4	.	.	14
1202	10	15	NO	2	1	2010-06-09	2010-07-13	34	5.2	7.5			M	40377	Jul 18 2010	Sun Jul 18 2010 14:14:13	PSC-2784	1899-12-31 14:19:14	0.59669	8	35	0.5	252	10.7	1.71	23.89	26.32	503.8	854.1	674.3	0.41	70		11.73	0.43	0.0366581	12.16	.	.	.		.		46.2	.	.	158
1203	10	30	NO	2	1	2010-06-09	2010-07-12	33	18	18			M	40376	Jul 17 2010	Sat Jul 17 2010 08:55:45	PSC-1283	1899-12-31 08:58:55	0.374248	3	25.7	0.378	258	8.05	1.68	25.73	26.25	214.7	414.9	282	0.482	67.9894		14.32	0.36	0.0251397	14.68	.	.	.		.		30.3	.	.	155
1204	10	80	NO	2	1	2010-06-09	2010-07-11	32	14.9	18			M	40373	Jul 14 2010	Wed Jul 14 2010 06:37:34	PSC-1283	1899-12-31 06:41:45	0.278993	1	26.3	0.345	246	6.7	1.52	30.64	26.04	252.7	471.2	344.2	0.464	76.2319		5.28	0.38	0.0719697	5.66	.	.	.		.		54.2	.	.	588
1205	10	18	NO	2	1	2010-06-09	2010-07-09	30	13.2	13.6			M	40370	Jul 11 2010	Sun Jul 11 2010 13:18:39	PSC-2900	1899-12-31 13:23:43	0.558137	6	36.9	0.566	253	11.4	1.6	28.02	26.49	308	604.2	415.7	0.49	65.1943		7.5	0.2	0.0266667	7.7	.	.	.		.		41.8	.	.	97
1206	10	265	NO	2	1	2010-06-09	2010-07-14	35	12.8	13.7			M	40381	Jul 22 2010	Thr Jul 22 2010 09:22:20	PSC-2784	1899-12-31 09:25:44	0.39287	3	39.8	0.582	246	9.99	1.38	27.39	25.76	463.3	821.6	650.8	0.436	68.3849		33.4	1.14	0.0341317	34.54	.	.	.		.		16.6	.	.	398
1207	10	60	NO	2	1	2010-06-09	2010-07-15	36	11.2	19.8			M	40383	Jul 24 2010	Sat Jul 24 2010 07:20:15	PSC-1283	1899-12-31 07:23:45	0.30816	2	9.29	0.101	235	2.17	1.64	30.26	26.01	258.5	553.1	368.3	0.533	91.9802		8.33	0.36	0.0432173	8.69	.	.	.		.		29.2	.	.	266
1208	10	270	NO	2	1	2010-06-09	2010-07-10	31	15.1	22.6			M	40342	Jul 13 2010	Tue Jul 13 2010 12:23:56	PSC-2900	1899-12-31 12:26:24	0.518333	5	28.1	0.348	238	6.1	1.37	21.22	26.26	325.7	573.2	434.4	0.432	80.7471		9.9	0.31	0.0313131	10.21	.	.	.		.		26.8	.	.	117
1209	10	308	NO	2	1	2010-06-09	2010-07-18	39	10.7	13.3			M	40385	Jul 26 2010	Mon Jul 26 2010 09:52:47	PSC-2959	1899-12-31 09:57:45	0.415104	2	13.4	0.239	285	5.33	1.73	24.18	25.86	434.3	790.1	635.8	0.45	56.0669		.	.	.	.	.	.	.		.		15.9	.	.	34
1210	10	207	NO	2	1	2010-06-09	na	na				dead on 7/17 "Death Census"	M	.	.	.	.	.	.	.	.	.	.	.	.	.	.	.	.	.	.	.		.	.	.	.	.	.	.		.		.	.	.	.
1211	10	42	NO	2	1	2010-06-09	2010-07-14	35	15.7	17.1			M	40381	Jul 22 2010	Thr Jul 22 2010 08:48:44	PSC-2784	1899-12-31 08:55:06	0.371597	2	19.9	0.115	101	2.24	1.48	20.35	26.1	506.9	814.3	685.1	0.377	173.043		19.19	0.51	0.0265763	19.7	.	.	.		.		34.7	.	.	86
1212	10	25	NO	2	1	2010-06-09	2010-07-19	40	8.4	6.2			M	40385	Jul 26 2010	Mon Jul 26 2010 09:59:33	PSC-2959	1899-12-31 10:09:01	0.422928	3	28.7	0.289	206	6.4	1.73	25.19	26.06	427.1	880.5	596	0.515	99.308		12.71	0.65	0.0511408	13.36	.	.	.		.		.	.	.	.
1213	10	284	NO	2	1	2010-06-09	e	na	7.2	8.5			M	40383	Jul 24 2010	Sat Jul 24 2010 07:25:20	PSC-1283	1899-12-31 07:37:57	0.318021	2	11.4	0.151	258	3.11	1.59	28.53	26.13	249.1	473.5	350.5	0.474	75.4967		3.76	0.12	0.0319149	3.88	.	.	.		.		38.9	.	.	363
1214	10	290	NO	2	1	2010-06-09	2010-07-13	34	6.9	6.5			M	40377	Jul 18 2010	Sun Jul 18 2010 14:01:21	PSC-2784	1899-12-31 14:04:40	0.586574	8	36.5	0.523	252	10.7	1.64	24.07	26.22	444.2	805.7	612.1	0.449	69.7897		2.63	0.06	0.0228137	2.69	.	.	.		.		46.4	.	.	194
1215	10	46	NO	2	1	2010-06-09	2010-07-13	34	6.7	8.5			M	40377	Jul 18 2010	Sun Jul 18 2010 10:53:53	PSC-1283	1899-12-31 11:15:53	0.469363	6	18.4	0.196	227	3.25	1.28	21.87	26.26	218.4	395	277.9	0.447	93.8776		.	.	.	.	.	.	.		.		28.7	.	.	78
1216	10	225	NO	2	1	2010-06-09	2010-07-09	30	14.7	11.6			M	40370	Jul 11 2010	Sun Jul 11 2010 13:08:32	PSC-2900	1899-12-31 13:14:23	0.551655	6	32.9	0.438	240	8.78	1.59	25.56	25.83	304.9	578.3	409.6	0.473	75.1142		9.76	0.33	0.0338115	10.09	.	.	.		.		44.9	.	.	200
1217	10	53	NO	2	1	2010-06-09	2010-07-14	35	9.3	15			M	40381	Jul 22 2010	Thr Jul 22 2010 07:58:12	PSC-2784	1899-12-31 08:03:02	0.33544	2	39	0.528	237	11.2	1.69	32.22	26.12	455.9	905.8	720.8	0.497	73.8636		6.46	0.34	0.0526316	6.8	.	.	.		.		41.9	.	.	203
1218	10	363	NO	2	1	2010-06-09	2010-07-14	35	11.4	8.2			M	40381	Jul 22 2010	Thr Jul 22 2010 07:51:23	PSC-2784	1899-12-31 07:55:40	0.330324	1	16	0.255	272	6.36	1.94	28.71	25.76	506.4	809.2	673.7	0.374	62.7451		7.62	0.24	0.0314961	7.86	.	.	.		.		43.2	.	.	244
1219	10	373	NO	2	1	2010-06-09	2010-07-13	34	6.1	12..7			M	40377	Jul 18 2010	Sun Jul 18 2010 10:32:58	PSC-1283	1899-12-31 10:35:29	0.441308	5	28	0.288	209	5.7	1.55	24.41	26.33	245.8	442.8	312.3	0.445	97.2222		4	0.14	0.035	4.14	.	.	.		.		40.1	.	.	223
1220	10	190	NO	2	1	2010-06-09	2010-07-14	35	5.4	11.1			M	40381	Jul 22 2010	Thr Jul 22 2010 08:41:04	PSC-2784	1899-12-31 08:45:02	0.364606	2	26.1	0.291	222	6.92	1.85	24.02	26.1	504	877.7	747.8	0.426	89.6907		21.22	0.7	0.0329877	21.92	.	.	.		.		40.1	.	.	209
1221	10	205	NO	2	1	2010-06-09	2010-07-14	35	10.4	11.8			M	40381	Jul 22 2010	Thr Jul 22 2010 08:07:20	PSC-2784	1899-12-31 08:37:06	0.359097	2	53.6	0.459	158	9.72	1.68	28.21	25.72	483.6	831.7	685.1	0.418	116.776		1.67	0.06	0.0359281	1.73	.	.	.		.		39.1	.	.	177
1222	10	288	NO	2	1	2010-06-09	2010-07-14	35	na	na	too small to IRGA		M	.	.	.	.	.	.	.	.	.	.	.	.	.	.	.	.	.	.	.		8.52	0.28	0.0328638	8.8	.	.	.		.		25.2	.	.	16
1223	10	7	NO	2	1	2010-06-09	2010-07-13	34	41	39.7			M	40348	Jul 19 2010	Mon Jul 19 2010 08:32:56	PSC-2784	1899-12-31 08:39:25	0.360706	2	38.9	0.46	207	8.69	1.5	28.01	25.82	410	787.3	611.9	0.479	84.5652		13.11	0.53	0.0404272	13.64	.	.	.		.		46.1	.	.	279
1224	10	39	NO	2	1	2010-06-09	e	na	11.1	21.5			M	40383	Jul 24 2010	Sat Jul 24 2010 07:00:10	PSC-1283	1899-12-31 07:16:59	0.303461	2	4.02	0.0621	280	1.42	1.75	29.03	26.15	160.9	234.3	185.1	0.313	64.7343		3.9	0.14	0.0358974	4.04	.	.	.		.		36.3	.	.	127
1225	10	201	NO	2	1	2010-06-09	2010-07-12	33	11	24			M	40376	Jul 17 2010	Sat Jul 17 2010 09:07:13	PSC-1283	1899-12-31 09:14:08	0.384815	4	28.6	0.437	260	8.72	1.59	26.53	25.74	227.8	489.9	329.3	0.535	65.4462		3.8	0.23	0.0605263	4.03	.	.	.		.		56.1	.	.	174
1226	10	222	NO	2	1	2010-06-09	2010-07-17	38	7.4	7.5			M	40384	Jul 25 2010	Sun Jul 25 2010 12:09:49	PSC-2900	1899-12-31 12:29:03	0.520174	5	37	0.541	248	9.93	1.47	22.73	26.19	346.847	690.077	468.461	0.497379	68.3919		7.67	0.23	0.029987	7.9	.	.	.		.		59.9	.	.	440
1227	10	344	NO	2	1	2010-06-09	2010-07-15	36	8.1	13.5			M	40383	Jul 24 2010	Sat Jul 24 2010 08:25:13	PSC-1283	1899-12-31 08:32:30	0.355903	3	13.6	0.203	273	3.09	1.18	26.98	25.95	246.7	507.7	337.4	0.514	66.9951		11.31	0.41	0.0362511	11.72	.	.	.		.		45	.	.	223
1228	10	301	NO	2	1	2010-06-09	2010-07-15	36	7.8	6.6			M																				funny results-deleted	5.47	0.23	0.0420475	5.7	.	.	.		.		68.4	.	.	376
1229	10	199	NO	2	1	2010-06-09	2010-07-18	39	4.7	3.1			M	40385	Jul 26 2010	Mon Jul 26 2010 10:23:33	PSC-2959	1899-12-31 10:48:50	0.450579	3	28.8	0.386	245	8.17	1.67	25.82	25.83	436.3	918.2	635.5	0.525	74.6114		16.51	0.67	0.0405815	17.18	.	.	.		.		32.2	.	.	33
1230	10	229	NO	2	1	2010-06-09	2010-07-14	35	11.3	15.5			M	40381	Jul 22 2010	Thr Jul 22 2010 08:27:08	PSC-1283	1899-12-31 08:31:32	0.355231	3	14.9	0.171	256	2.36	1.05	27.67	26.24	256.1	472	351.4	0.457	87.1345		2.84	0.06	0.0211268	2.9	.	.	.		.		61.6	.	.	278
1231	10	21	NO	2	1	2010-06-09	2010-07-17	38	5.9	7.7			M	40384	Jul 25 2010	Sun Jul 25 2010 09:57:59	PSC-1283	1899-12-31 10:21:02	0.431273	5	16.9	0.21	247	3.95	1.46	23.82	26.08	249.8	442.7	326.6	0.436	80.4762		4.07	0.14	0.034398	4.21	.	.	.		.		60.5	.	.	366
1232	10	340	NO	2	1	2010-06-09	2010-07-13	34	7	8.4			M	40377	Jul 18 2010	Sun Jul 18 2010 14:43:06	PSC-2784	1899-12-31 14:50:45	0.618576	8	41.1	0.709	268	13.7	1.57	24.23	25.85	495.5	875.9	684.6	0.434	57.969		7.13	0.31	0.0434783	7.44	.	.	.		.		39.2	.	.	176
1233	10	339	NO	2	1	2010-06-09	2010-07-10	31	12.7	18.8			M	40342	Jul 13 2010	Tue Jul 13 2010 12:10:24	PSC-2900	1899-12-31 12:14:11	0.50985	5	31.7	0.483	261	6.78	1.11	23.44	25.75	306.1	560.2	397.5	0.454	65.6315		3.4	0.12	0.0352941	3.52	.	.	.		.		42	.	.	122
1234	10	115	NO	2	1	2010-06-09	2010-07-17	38	na	na	too small to IRGA		M	.	.	.	.	.	.	.	.	.	.	.	.	.	.	.	.	.	.	.		12.11	0.49	0.0404624	12.6	.	.	.		.		17	.	.	4
1235	10	1	NO	2	1	2010-06-09	2010-07-13	34	9.1	20.9			M	40377	Jul 18 2010	Sun Jul 18 2010 14:19:52	PSC-2784	1899-12-31 14:27:25	0.602373	8	35.4	0.533	257	11.3	1.7	24.01	26.34	468.1	788.8	610.7	0.407	66.4165		5.48	0.15	0.0273723	5.63	.	.	.		.		34.6	.	.	198
1236	10	89	NO	2	1	2010-06-09	na	na				6/27-never germ	M	.	.	.	.	.	.	.	.	.	.	.	.	.	.	.	.	.	.	.		.	.	.	.	.	.	.		.		.	.	.	.
1237	10	171	NO	2	1	2010-06-09	2010-07-14	35	10	11.4			M	40381	Jul 22 2010	Thr Jul 22 2010 08:19:09	PSC-1283	1899-12-31 08:26:13	0.351539	3	10	0.436	347	4.57	0.825	27.52	25.74	324.4	447.1	374.6	0.274	22.9358		5.37	0.18	0.0335196	5.55	.	.	.		.		35.7	.	.	19
1238	10	250	NO	2	1	2010-06-09	2010-07-12	33	10	15			M	40376	Jul 17 2010	Sat Jul 17 2010 08:59:35	PSC-1283	1899-12-31 09:05:31	0.378831	4	18.9	0.278	263	6.19	1.74	23.62	25.99	248.7	504.7	362.3	0.507	67.9856		2.44	0.08	0.0327869	2.52	.	.	.		.		50.2	.	.	241
1239	10	175	NO	2	1	2010-06-09	2010-07-14	35	11.9	10.3			M	40381	Jul 22 2010	Thr Jul 22 2010 09:15:25	PSC-2784	1899-12-31 09:19:44	0.388704	3	41.6	0.626	249	10.7	1.37	26.05	26.01	476.6	849	675.4	0.439	66.4537		4.45	0.23	0.0516854	4.68	.	.	.		.		23.7	.	.	147
1240	10	251	NO	2	1	2010-06-09	na	na				7/6-died in field	M	.	.	.	.	.	.	.	.	.	.	.	.	.	.	.	.	.	.	.		.	.	.	.	.	.	.		.		.	.	.	.
1241	10	328	NO	2	1	2010-06-09	2010-07-12	33	10	14			M	40376	Jul 17 2010	Sat Jul 17 2010 08:51:33	PSC-1283	1899-12-31 08:54:51	0.371424	3	15.3	0.228	268	5.17	1.77	24.59	25.95	110.8	255.4	160.5	0.566	67.1053		6.24	0.31	0.0496795	6.55	.	.	.		.		46.4	.	.	395
1242	10	242	NO	2	1	2010-06-09	2010-07-17	38	5.7	8.6			M	40384	Jul 25 2010	Sun Jul 25 2010 09:45:23	PSC-1283	1899-12-31 09:50:05	0.40978	4	17.3	0.26	269	4.71	1.41	24.49	25.75	251.4	509.1	358	0.506	66.5385		4.31	0.21	0.0487239	4.52	.	.	.		.		38.2	.	.	147
1243	10	52	NO	2	1	2010-06-09	2010-07-14	35	9.9	12.7			M	40381	Jul 22 2010	Thr Jul 22 2010 09:04:46	PSC-2784	1899-12-31 09:10:20	0.382176	3	39.6	0.486	228	6.88	1.12	23.49	26.21	460.4	804.7	656.6	0.428	81.4815		10.43	0.68	0.0651965	11.11	.	.	.		.		36.7	.	.	203
1244	10	281	NO	2	1	2010-06-09	2010-07-24	45					M	40386	Jul 27 2010	Tue Jul 27 2010 10:06:09	PSC-2900	1899-12-31 10:21:53	0.431863	3	39.1	0.604	255	8.09	1.08	25.22	25.77	320.8	719.3	468.1	0.554	64.7351		6.11	0.17	0.0278232	6.28	.	.	.		.		30.4	.	.	206
1245	10	402	NO	2	1	2010-06-09	2010-07-10	31	15.9	20.8			M	40342	Jul 13 2010	Tue Jul 13 2010 12:29:28	PSC-2900	1899-12-31 13:05:30	0.545486	6	17.6	0.18	218	3.74	1.59	20.5	26.28	297.1	535.5	393.7	0.445	97.7778		3.85	0.13	0.0337662	3.98	.	.	.		.		22.3	.	.	101
1246	10	255	NO	2	1	2010-06-09	2010-07-14	35	11.1	15.2			M	40381	Jul 22 2010	Thr Jul 22 2010 08:58:11	PSC-2784	1899-12-31 09:01:48	0.37625	3	28.8	0.324	225	5.09	1.22	23.58	25.94	460.4	804.7	656.6	0.428	88.8889		6.43	0.39	0.0606532	6.82	.	.	.		.		52.9	.	.	260
1247	10	ein40	NO	2	1	2010-06-09	na	na			ein-not measured	dead on 7/17 "Death Census"	M	.	.	.	.	.	.	.	.	.	.	.	.	.	.	.	.	.	.	.		.	.	.	.	.	.	.		.		.	.	.	.
1248	10	36	NO	2	1	2010-06-09	2010-07-18	39	7.4	5.5	too small to IRGA		M	.	.	.	.	.	.	.	.	.	.	.	.	.	.	.	.	.	.	.		2.58	0.05	0.0193798	2.63	.	.	.		.		10.5	.	.	3
1249	10	69	NO	2	1	2010-06-09	2010-07-24	45				6/21-VS	M	40386	Jul 27 2010	Tue Jul 27 2010 09:58:21	PSC-2900	1899-12-31 10:04:56	0.420093	3	26.2	0.344	247	5.25	1.2	25.12	26.22	255.2	530.2	364.2	0.519	76.1628		0.11	0.004	0.0363636	0.114	.	.	.		.		46.1	.	.	140
1250	10	332	NO	2	1	2010-06-09	2010-07-13	34	7	17.2			M	40377	Jul 18 2010	Sun Jul 18 2010 13:07:27	PSC-2784	1899-12-31 13:14:37	0.551817	7	26.6	0.48	281	6.08	1	23.23	26.05	434.4	724.5	565.4	0.4	55.4167		22.75	0.9	0.0395604	23.65	.	.	.		.		35.7	.	.	41
1251	10	124	NO	2	1	2010-06-09	2010-07-16	37	8.6	9.2			M	40384	Jul 25 2010	Sun Jul 25 2010 09:39:30	PSC-1283	1899-12-31 09:44:01	0.405567	4	8.17	0.0831	225	1.71	1.58	22.42	26.27	93.1	131.5	105.4	0.292	98.3153		2.23	0.14	0.0627803	2.37	.	.	.		.		23	.	.	22
1252	10	341	NO	2	1	2010-06-09	2010-07-13	34	8.5	12.4			M	40377	Jul 18 2010	Sun Jul 18 2010 10:44:18	PSC-1283	1899-12-31 10:50:18	0.451597	5	19.9	0.179	195	3.33	1.44	22.9	26.35	213.2	457.2	301.1	0.534	111.173		1.85	0.13	0.0702703	1.98	.	.	.		.		36.2	.	.	115
1253	10	176	NO	2	1	2010-06-09	2010-07-14	35	6.7	7.5			M	40381	Jul 22 2010	Thr Jul 22 2010 06:49:03	PSC-1283	1899-12-31 06:51:01	0.285428	1	13.2	0.291	306	5	1.33	30.48	26.02	283.2	525.6	416	0.461	45.3608		1.41	0.04	0.0283688	1.45	.	.	.		.		54.9	.	.	298
1254	10	277	NO	2	1	2010-06-09	2010-07-12	33	13	15			M	40376	Jul 17 2010	Sat Jul 17 2010 09:15:52	PSC-1283	1899-12-31 09:19:53	0.388808	4	24	0.398	270	8.43	1.68	24.77	26.14	229.3	479.3	320.2	0.522	60.3015		6.05	0.28	0.046281	6.33	.	.	.		.		37.1	.	.	164
1255	10	2	NO	2	1	2010-06-09	2010-07-14	35	13.4	16.2			M	40381	Jul 22 2010	Thr Jul 22 2010 06:52:41	PSC-1283	1899-12-31 06:55:42	0.288681	1	11.8	0.382	331	6.05	1.24	31.92	26.16	267.1	518.7	400.4	0.485	30.8901		0.17	0.001	0.00588235	0.171	.	.	.		.		38.1	.	.	163
1256	10	184	NO	2	1	2010-06-09	2010-07-11	32	11.7	19			M	40342	Jul 13 2010	Tue Jul 13 2010 13:28:54	PSC-2900	1899-12-31 13:37:23	0.567627	6	30.3	0.387	238	6.74	1.36	22.1	26.26	301	550	388.9	0.453	78.2946		15.86	0.35	0.0220681	16.21	.	.	.		.		36.8	.	.	157
1257	10	66	NO	2	1	2010-06-09	2010-07-27	48	10.1	15		6/21-VS	M	40388	Jul 29 2010	Thr Jul 29 2010 08:37:27	PSC-2959	1899-12-31 08:56:01	0.372234	1	29.9	0.438	250	8.55	1.55	28.25	25.95	464.5	952.8	684.2	0.512	68.2648		12.2	0.52	0.042623	12.72	.	.	.		.		34.9	.	.	12
1258	10	355	NO	2	1	2010-06-09	2010-07-14	35	13.5	11.7			M	40381	Jul 22 2010	Thr Jul 22 2010 08:04:28	PSC-1283	1899-12-31 08:05:21	0.337049	3	12.8	0.525	343	4.8	0.725	23.65	26.09	244.9	452.4	339.7	0.459	24.381		13.25	0.55	0.0415094	13.8	.	.	.		.		42.8	.	.	346
1259	10	357	NO	2	1	2010-06-09	e	na	9.6	16.4			M	40383	Jul 24 2010	Sat Jul 24 2010 08:33:35	PSC-1283	1899-12-31 08:38:45	0.360243	3	6.46	0.0861	265	1.48	1.32	27.29	26.23	248.7	470.7	355.1	0.472	75.029		3.93	0.26	0.0661578	4.19	.	.	.		.		49.3	.	.	337
1260	10	354	NO	2	1	2010-06-09	2010-07-13	34	44.5	42.7			M	40348	Jul 19 2010	Mon Jul 19 2010 08:50:54	PSC-2784	1899-12-31 08:56:40	0.372685	2	29	0.395	237	6.93	1.38	26.2	26.3	350.5	638.9	502.6	0.451	73.4177		20.4	0.84	0.0411765	21.24	.	.	.		.		48.8	.	.	121
1261	10	213	NO	2	1	2010-06-09	na	na				6/27-never germ	M	.	.	.	.	.	.	.	.	.	.	.	.	.	.	.	.	.	.	.		.	.	.	.	.	.	.		.		.	.	.	.
1262	10	76	NO	2	1	2010-06-09	2010-07-15	36	10.2	17			M	40383	Jul 24 2010	Sat Jul 24 2010 08:15:56	PSC-1283	1899-12-31 08:23:13	0.349456	3	9.25	0.141	277	2.4	1.32	27.41	26.25	225.4	444.6	314.9	0.493	65.6028		2.47	0.1	0.0404858	2.57	.	.	.		.		32.7	.	.	127
1263	10	353	NO	2	1	2010-06-09	2010-07-14	35	9.7	12.7			M	40381	Jul 22 2010	Thr Jul 22 2010 07:37:36	PSC-1283	1899-12-31 07:41:44	0.320648	2	13.5	0.261	299	3.48	1.03	26.71	26.14	276.6	506.2	390.4	0.454	51.7241		4.36	0.19	0.043578	4.55	.	.	.		.		42.2	.	.	58
1264	10	337	NO	2	1	2010-06-09	2010-07-13	34	37.9	39.2			M	40348	Jul 19 2010	Mon Jul 19 2010 08:04:46	PSC-2784	1899-12-31 08:19:19	0.346748	2	34.7	0.367	195	7.82	1.68	28.88	25.89	461.7	851.3	673.1	0.458	94.5504		2.48	0.16	0.0645161	2.64	.	.	.		.		48.9	.	.	546
1265	10	376	NO	2	1	2010-06-09	2010-07-15	36	10.5	15			M	40383	Jul 24 2010	Sat Jul 24 2010 08:12:56	PSC-1283	1899-12-31 08:14:30	0.343403	3	12.6	0.215	286	3.38	1.22	27.78	26	265.3	496.2	350.7	0.465	58.6047		1.1	0.04	0.0363636	1.14	.	.	.		.		49.5	.	.	.
1266	10	147	NO	2	1	2010-06-09	2010-07-14	35	12.3	14			M	40381	Jul 22 2010	Thr Jul 22 2010 07:25:29	PSC-1283	1899-12-31 07:35:19	0.316192	2	17	0.426	313	5.55	1.03	27.39	26.24	241.7	492.8	349.6	0.51	39.9061		1.07	0.05	0.046729	1.12	.	.	.		.		39.2	.	.	287
1267	10	256	NO	2	1	2010-06-09	2010-07-10	31	12.5	20.3			M	40342	Jul 13 2010	Tue Jul 13 2010 12:03:37	PSC-2900	1899-12-31 12:08:35	0.505961	5	25.3	0.296	234	4.86	1.27	21.68	25.98	370.684	638.133	494.498	0.419112	85.473		3.33	0.21	0.0630631	3.54	.	.	.		.		35.7	.	.	140
1268	10	73	NO	2	1	2010-06-09	na	na				dead on 7/17 "Death Census"	M	.	.	.	.	.	.	.	.	.	.	.	.	.	.	.	.	.	.	.		.	.	.	.	.	.	.		.		.	.	.	.
1269	10	174	NO	2	1	2010-06-09	2010-07-15	36	13.6	18.6			M	40383	Jul 24 2010	Sat Jul 24 2010 07:57:24	PSC-1283	1899-12-31 08:08:45	0.33941	3	5.49	0.128	316	2.23	1.34	27.92	25.9	255	389	317	0.345	42.8906		10.77	0.28	0.0259981	11.05	.	.	.		.		35.2	.	.	47
1270	10	285	NO	2	1	2010-06-09	2010-07-10	31	14.5	16.6			M	40342	Jul 13 2010	Tue Jul 13 2010 12:15:45	PSC-2900	1899-12-31 12:21:37	0.515012	5	32.7	0.347	213	5.9	1.32	20.91	26.11	355.272	654.711	458.35	0.457361	94.2363		.	.	.	.	.	.	.		.		42.4	.	.	311
1271	10	103	NO	2	1	2010-06-09	2010-07-17	38	9.9	8.8			M	40384	Jul 25 2010	Sun Jul 25 2010 09:31:20	PSC-1283	1899-12-31 09:35:24	0.399583	4	18.4	0.384	300	5.4	1.11	25.94	25.71	237.1	491.7	332	0.518	47.9167		4.73	0.15	0.0317125	4.88	.	.	.		.		48.9	.	.	295
1272	10	240	NO	2	1	2010-06-09	2010-07-14	35	9	12.9			M	40381	Jul 22 2010	Thr Jul 22 2010 07:19:19	PSC-1283	1899-12-31 07:24:05	0.308391	2	9.96	0.156	281	2.58	1.27	27.04	26.02	101.9	236.4	155.1	0.569	63.8462		6.94	0.25	0.0360231	7.19	.	.	.		.		25	.	.	4
1273	10	311	NO	2	1	2010-06-09	2010-07-17	38	10.4	11.9		6/21-VS	M	40384	Jul 25 2010	Sun Jul 25 2010 09:36:29	PSC-1283	1899-12-31 09:37:55	0.401331	4	10.6	0.192	293	3.32	1.33	24.54	26.23	264.4	478.2	377.2	0.447	55.2083		8.83	0.36	0.0407701	9.19	.	.	.		.		16.5	.	.	37
1274	10	208	NO	2	1	2010-06-09	na	na				6/27-never germ	M	.	.	.	.	.	.	.	.	.	.	.	.	.	.	.	.	.	.	.		.	.	.	.	.	.	.		.		.	.	.	.
1275	10	235	NO	2	1	2010-06-09	2010-07-14	35	11.7	13.3			M	40381	Jul 22 2010	Thr Jul 22 2010 07:15:44	PSC-1283	1899-12-31 07:17:53	0.304086	2	11.4	0.233	304	3.57	1.18	30.14	25.92	205.8	320.7	253.9	0.358	48.927		5.36	0.27	0.0503731	5.63	.	.	.		.		24.4	.	.	39
1276	10	401	NO	2	1	2010-06-09	na	na				6/27-never germ	M	.	.	.	.	.	.	.	.	.	.	.	.	.	.	.	.	.	.	.		.	.	.	.	.	.	.		.		.	.	.	.
1277	10	359	NO	2	1	2010-06-09	2010-07-21	42	5.7	9.7			M	40385	Jul 26 2010	Mon Jul 26 2010 10:11:14	PSC-2959	1899-12-31 10:20:52	0.431157	3	15.7	0.31	293	6.79	1.71	26.16	26.06	536.6	808	671.9	0.336	50.6452		2.39	0.09	0.0376569	2.48	.	.	.		.		28.3	.	.	14
1278	10	183	NO	2	1	2010-06-09	na	na				6/27-never germ	M	.	.	.	.	.	.	.	.	.	.	.	.	.	.	.	.	.	.	.		.	.	.	.	.	.	.		.		.	.	.	.
1279	10	234	NO	2	1	2010-06-09	2010-07-13	34	6	10.4			M	40377	Jul 18 2010	Sun Jul 18 2010 13:55:00	PSC-2784	1899-12-31 13:59:42	0.583125	7	28.5	0.459	269	9.42	1.63	23.6	25.98	271.2	475.1	365.9	0.429	62.0915		10.52	0.35	0.03327	10.87	.	.	.		.		30.5	.	.	192
1280	10	198	NO	2	1	2010-06-09	2010-07-13	34	7	6			M	40377	Jul 18 2010	Sun Jul 18 2010 13:47:30	PSC-2784	1899-12-31 13:53:14	0.578634	7	21.9	0.382	281	7.91	1.63	23.48	25.79	543.4	751	659.4	0.276	57.3298		8.53	0.22	0.0257913	8.75	.	.	.		.		33.8	.	.	34
1281	10	136	NO	2	1	2010-06-09	2010-07-14	35	11.4	13			M	40381	Jul 22 2010	Thr Jul 22 2010 07:04:03	PSC-1283	1899-12-31 07:12:58	0.300671	2	3.43	0.1	331	1.91	1.45	26.04	26.21	227.3	374.3	300.7	0.393	34.3		1.63	0.1	0.0613497	1.73	.	.	.		.		37.9	.	.	83
1282	10	131	NO	2	1	2010-06-09	2010-07-09	30	13.5	17.1			M	40370	Jul 11 2010	Sun Jul 11 2010 13:00:06	PSC-2900	1899-12-31 13:04:58	0.545116	6	30	0.44	253	9.29	1.67	27.37	26.46	338.4	590.4	436.9	0.427	68.1818		0.24	0.01	0.0416667	0.25	.	.	.		.		.	.	.	246
1283	10	ein194	NO	2	1	2010-06-09	2010-07-12	33			ein-not measured		M	.	.	.	.	.	.	.	.	.	.	.	.	.	.	.	.	.	.	.		.	.	.	.	.	.	.		.		.	.	.	.
1284	10	16	NO	2	1	2010-06-09	2010-07-13	34	5.7	11.5			M	40377	Jul 18 2010	Sun Jul 18 2010 12:55:30	PSC-2784	1899-12-31 13:06:32	0.546204	7	27.7	0.476	277	5.35	0.891	23.3	25.85	416.7	703	551.1	0.407	58.1933		8.58	0.28	0.032634	8.86	.	.	.		.		39	.	.	162
1285	10	9	NO	2	1	2010-06-09	2010-07-13	34	6.1	9.9			M	40377	Jul 18 2010	Sun Jul 18 2010 12:46:31	PSC-2784	1899-12-31 12:54:02	0.537523	6	26.2	0.35	250	5	1.12	23.12	26.09	487.5	826	643.1	0.41	74.8571		7.58	0.43	0.0567282	8.01	.	.	.		.		34.8	.	.	79
1286	10	215	NO	2	1	2010-06-09	2010-07-14	35	11.7	16.6			M	40381	Jul 22 2010	Thr Jul 22 2010 06:39:18	PSC-1283	1899-12-31 06:47:10	0.282755	1	6.21	0.109	292	2.3	1.61	29.46	26.45	325	419	374.2	0.224	56.9725		11.48	0.27	0.0235192	11.75	.	.	.		.		18.1	.	.	4
1287	10	331	NO	2	1	2010-06-09	2010-07-10	31	12.3	14.7	stem broken-no irga		M	.	.	.	.	.	.	.	.	.	.	.	.	.	.	.	.	.	.	.		3.88	0.09	0.0231959	3.97	.	.	.		.		29.4	.	.	28
1288	10	150	NO	2	1	2010-06-09	2010-07-10	31	10.5	12			M	40342	Jul 13 2010	Tue Jul 13 2010 13:17:02	PSC-2900	1899-12-31 13:25:26	0.559329	6	27.8	0.342	238	6.11	1.39	22.05	26.25	346.2	570	425.9	0.393	81.2865		1.61	0.04	0.0248447	1.65	.	.	.		.		40.5	.	.	158
1289	10	68	NO	2	1	2010-06-09	2010-07-09	30	13	17.2			M	40370	Jul 11 2010	Sun Jul 11 2010 12:46:42	PSC-2900	1899-12-31 12:57:43	0.540081	5	13.1	0.226	283	5.04	1.73	23.21	25.86	316.4	547.9	451.9	0.422	57.9646		24.41	0.45	0.0184351	24.86	.	.	.		.		18.2	.	.	16
1290	10	300	NO	2	1	2010-06-09	2010-07-11	32	9.3	15.2			M	40373	Jul 14 2010	Wed Jul 14 2010 06:20:58	PSC-1283	1899-12-31 06:28:35	0.26985	1	32.2	0.23	139	5.24	1.76	29.95	26.14	243.6	438.3	315.5	0.444	140		2.85	0.12	0.0421053	2.97	.	.	.		.		46.3	.	.	378
1291	10	264	NO	2	1	2010-06-09	2010-07-11	32	17.6	19.8			M	40373	Jul 14 2010	Wed Jul 14 2010 07:16:07	PSC-1283	1899-12-31 07:20:02	0.305579	2	14.2	0.336	308	6.29	1.46	29.09	25.92	210.2	325.4	259	0.354	42.2619		1.32	0.05	0.0378788	1.37	.	.	.		.		26.5	.	.	10
1292	10	b3-wt	NO	2	1	2010-06-09	2010-07-05	26			ein-not measured		M	.	.	.	.	.	.	.	.	.	.	.	.	.	.	.	.	.	.	.		.	.	.	.	.	.	.		.		.	.	.	.
1293	10	211	NO	2	1	2010-06-09	2010-07-14	35	12	15			M	40381	Jul 22 2010	Thr Jul 22 2010 07:43:51	PSC-1283	1899-12-31 07:57:24	0.331528	2	9.06	0.167	299	2.25	1.03	25.67	25.93	215.6	342.4	267.9	0.37	54.2515		6.32	0.14	0.0221519	6.46	.	.	.		.		44.6	.	.	225
1294	10	282	NO	2	1	2010-06-09	2010-07-13	34	40.6	43			M	40348	Jul 19 2010	Mon Jul 19 2010 08:20:39	PSC-2784	1899-12-31 08:28:05	0.352836	2	36.4	0.427	208	8.7	1.61	28.41	26.03	409.5	793.3	622.6	0.484	85.2459		4.64	0.3	0.0646552	4.94	.	.	.		.		44.7	.	.	434
1295	10	259	NO	2	1	2010-06-09	2010-07-10	31	10.7	17.2			M	40342	Jul 13 2010	Tue Jul 13 2010 11:25:32	PSC-2900	1899-12-31 11:30:23	0.479433	4	32.2	0.361	221	6.52	1.41	22.21	26.26	324.2	583.9	422.1	0.445	89.1967		7.33	0.25	0.0341064	7.58	.	.	.		.		37.8	.	.	115
1296	10	318	NO	2	1	2010-06-09	2010-07-10	31	15.7	18.1			M	40342	Jul 13 2010	Tue Jul 13 2010 11:31:22	PSC-2900	1899-12-31 11:34:01	0.481956	4	33.6	0.408	231	6.91	1.33	22.33	26.12	363.6	706.7	506.5	0.485	82.3529		48.78	1.25	0.0256253	50.03	.	.	.		.		46	.	.	240
1297	10	360	NO	2	1	2010-06-09	2010-07-13	34	40.2	47.4			M	40348	Jul 19 2010	Mon Jul 19 2010 07:45:28	PSC-2784	1899-12-31 08:03:37	0.335845	2	42.3	0.42	177	8.8	1.65	29.84	26.04	492.9	854.1	672.1	0.423	100.714		3.36	0.16	0.047619	3.52	.	.	.		.		47.5	.	.	299
1298	10	346	NO	2	1	2010-06-09	2010-07-12	33	14	15			M	40376	Jul 17 2010	Sat Jul 17 2010 08:33:19	PSC-1283	1899-12-31 08:42:12	0.362639	3	19.7	0.27	253	6.49	1.88	25.78	26.29	204.2	402.2	278.1	0.492	72.963		11.9	0.35	0.0294118	12.25	.	.	.		.		43.9	.	.	249
1299	10	243	NO	2	1	2010-06-09	2010-07-13	34	41.4	47			M	40348	Jul 19 2010	Mon Jul 19 2010 07:27:13	PSC-2784	1899-12-31 07:44:27	0.322535	1	58.5	0.378	94	8.78	1.83	30.14	26.26	458.3	799.7	634.3	0.427	154.762		1.02	0.06	0.0588235	1.08	.	.	.		.		37.6	.	.	256
1300	10	303	NO	2	1	2010-06-09	2010-07-10	31	16.5	18			M	40342	Jul 13 2010	Tue Jul 13 2010 11:43:20	PSC-2900	1899-12-31 11:54:36	0.49625	4	32.6	0.509	261	7.94	1.23	24.67	26.14	306.5	580.9	417.4	0.472	64.0472		13.41	0.42	0.0313199	13.83	.	.	.		.		38.3	.	.	182
1301	10	380	NO	2	1	2010-06-09	2010-07-12	33				Estimated Flowering date	M	40348	Jul 19 2010	Mon Jul 19 2010 09:09:50	PSC-2784	1899-12-31 09:20:31	0.389248	3	40	0.556	227	9.5	1.37	27.18	25.89	500.1	894.4	704.7	0.441	71.9424		23.64	0.99	0.0418782	24.63	.	.	.		.		45.4	.	.	220
1302	10	347	NO	2	1	2010-06-09	na	na				n6t dead, b63ted 7/12	M																					2.24	0.02	0.00892857	2.26			.		.		34.8	.	.	44
1303	10	65	NO	2	1	2010-06-09	2010-07-13	34	2.5	9.3			M	40377	Jul 18 2010	Sun Jul 18 2010 14:28:26	PSC-2784	1899-12-31 14:33:18	0.606458	8	36.1	0.539	256	11.4	1.69	24.55	26.1	492.5	799.6	629.9	0.384	66.9759		15	0.29	0.0193333	15.29	.	.	.		.		41.6	.	.	392
1304	10	143	NO	2	1	2010-06-09	e	na	12.7	9.3			M	40383	Jul 24 2010	Sat Jul 24 2010 07:49:02	PSC-1283	1899-12-31 07:56:20	0.330787	2	5.4	0.194	339	3.38	1.35	27.61	26.11	304.7	423	350	0.28	27.8351		2.2	0.09	0.0409091	2.29	.	.	.		.		31	.	.	106
1305	10	146	NO	2	1	2010-06-09	2010-07-11	32	17.7	18.3			M	40373	Jul 14 2010	Wed Jul 14 2010 06:56:50	PSC-1283	1899-12-31 07:08:31	0.297581	2	23.5	0.378	269	6.75	1.41	27.87	25.91	228.8	387.5	286.3	0.41	62.1693		1.93	0.06	0.0310881	1.99	.	.	.		.		38.2	.	.	107
1306	10	325	NO	2	1	2010-06-09	na	na				6/21-VS 6/27-died after germ	M	.	.	.	.	.	.	.	.	.	.	.	.	.	.	.	.	.	.	.		.	.	.	.	.	.	.		.		.	.	.	.
1307	10	193	NO	2	1	2010-06-09	2010-07-11	32	14.6	14.9			M	40373	Jul 14 2010	Wed Jul 14 2010 06:30:07	PSC-1283	1899-12-31 06:35:46	0.274838	1	19.9	0.203	216	4.4	1.67	27.69	25.97	231.9	444.3	313.1	0.478	98.0296		9.24	0.29	0.0313853	9.53	.	.	.		.		38.7	.	.	249
1308	10	228	NO	2	1	2010-06-09	2010-07-11	32	11.2	17.3			M	40342	Jul 13 2010	Tue Jul 13 2010 14:06:29	PSC-2900																no meas taken	23.78	0.48	0.020185	24.26	.	.	.		.		34.3	.	.	82
1309	10	41	NO	2	1	2010-06-09	2010-07-12	33	20	18	too small to IRGA		M	.	.	.	.	.	.	.	.	.	.	.	.	.	.	.	.	.	.	.		0.49	0.06	0.122449	0.55	.	.	.		.		23.4	.	.	38
1310	10	70	NO	2	1	2010-06-09	2010-07-13	34	7	14			M	40377	Jul 18 2010	Sun Jul 18 2010 14:07:15	PSC-2784	1899-12-31 14:11:59	0.591655	8	29.6	0.471	267	10	1.7	24.02	26.29	406.8	706.3	552.7	0.424	62.845		1.02	0.06	0.0588235	1.08	.	.	.		.		35.6	.	.	82
1311	10	289	NO	2	1	2010-06-09	2010-07-16	37	5.9	11.8			M	40384	Jul 25 2010	Sun Jul 25 2010 09:26:30	PSC-1283	1899-12-31 09:30:13	0.395984	4	14.4	0.194	259	3.28	1.31	23.18	26.22	246.3	420.5	314.2	0.414	74.2268		5.84	0.12	0.0205479	5.96	.	.	.		.		63.7	.	.	446
1312	10	212	NO	2	1	2010-06-09	2010-07-11	32	12	15			M	40342	Jul 13 2010	Tue Jul 13 2010 13:54:04	PSC-2900	1899-12-31 14:05:01	0.586817	7	32.4	0.372	224	6.69	1.4	21.97	26.27	308.4	566.5	397.2	0.456	87.0968		7.07	0.23	0.0325318	7.3	.	.	.		.		50	.	.	307
1313	10	223	NO	2	1	2010-06-09	2010-07-11	32	18.3	19.6			M	40373	Jul 14 2010	Wed Jul 14 2010 07:09:26	PSC-1283	1899-12-31 07:14:52	0.301991	2	19.6	0.224	232	4.55	1.57	25.79	26.15	193.1	398	269.6	0.515	87.5		7.95	0.16	0.0201258	8.11	.	.	.		.		35	.	.	136
1314	10	182	NO	2	1	2010-06-09	2010-07-14	35	9.4	13.4			M	40381	Jul 22 2010	Thr Jul 22 2010 06:57:42	PSC-1283	1899-12-31 07:02:10	0.293171	2	15	0.268	287	4.6	1.33	30.63	26.05	252.1	472.9	347.2	0.467	55.9701		6.97	0.19	0.0272597	7.16	.	.	.		.		63.2	.	.	389
1315	10	253	NO	2	1	2010-06-09	2010-07-13	34	10	14.5			M	40377	Jul 18 2010	Sun Jul 18 2010 13:15:54	PSC-2784	1899-12-31 13:46:44	0.57412	7	23.6	0.573	305	10.8	1.52	23.85	25.93	407	562.5	483.6	0.276	41.1867		11.11	0.34	0.0306031	11.45	.	.	.		.		26.8	.	.	26
1316	10	31	NO	2	1	2010-06-09	2010-07-12	33	11	12			M	40376	Jul 17 2010	Sat Jul 17 2010 08:43:35	PSC-1283	1899-12-31 08:50:09	0.36816	3	27.8	0.358	240	7.47	1.65	24.84	25.93	221.4	450.9	306.5	0.509	77.6536		2.33	0.05	0.0214592	2.38	.	.	.		.		46.6	.	.	292
1317	10	267	NO	2	1	2010-06-09	2010-07-10	31	15	18.9			M	40342	Jul 13 2010	Tue Jul 13 2010 13:07:23	PSC-2900	1899-12-31 13:12:08	0.550093	6	26.9	0.327	236	6.05	1.44	21.07	26.15	292.5	541.4	380.1	0.46	82.263		28.65	0.39	0.0136126	29.04	.	.	.		.		26.3	.	.	.
1318	10	248	NO	2	1	2010-06-09	2010-07-15	36	9.8	11.3			M	40383	Jul 24 2010	Sat Jul 24 2010 07:41:04	PSC-1283	1899-12-31 07:47:36	0.324722	2	13.1	0.113	194	2.19	1.49	27.48	26.09	281.4	499.6	372.1	0.437	115.929		.	.	.	.	.	.	.		.		45.5	.	.	263
1319	10	232	NO	2	1	2010-06-09	2010-07-13	34	5.3	9			M	40377	Jul 18 2010	Sun Jul 18 2010 12:36:07	PSC-2784	1899-12-31 12:45:19	0.53147	6	34.7	0.667	279	8.16	0.989	24.87	25.9	442.3	771	595.9	0.426	52.024		1.73	0.06	0.0346821	1.79	.	.	.		.		39.8	.	.	194
1320	10	ein90	NO	2	1	2010-06-09	na	na			ein-not measured	6/27-never germ	M	.	.	.	.	.	.	.	.	.	.	.	.	.	.	.	.	.	.	.		.	.	.	.	.	.	.		.		.	.	.	.
1717	14	80	NO	2	1	2010-06-08	2010-07-19	41	3.1	6.3			C	40385	Jul 26 2010	Mon Jul 26 2010 08:48:17	PSC-2959	1899-12-31 09:08:45	0.381076	2	32	0.348	214	7.8	1.76	27.59	26.11	451.5	969.2	642.7	0.534	91.954		17.5	0.59	0.0337143	18.09	2010-07-26	0.0847	16.08		189.847	52.6741	36.8	137	16	153
1718	14	205	NO	2	1	2010-06-08	2010-07-16	38	13	18.2			C	40384	Jul 25 2010	Sun Jul 25 2010 11:26:03	PSC-2959	1899-12-31 11:26:46	0.476921	4	20.1	0.327	272	6.28	1.5	23.97	25.95	431.4	780.1	566.2	0.447	61.4679		7.87	0.11	0.0139771	7.98	2010-07-25	0.0585	8.86		151.453	66.0271	20.2	55	7	62
1719	14	12	NO	2	1	2010-06-08	2010-07-20	42	11.7	18.7			C	40385	Jul 26 2010	Mon Jul 26 2010 09:10:53	PSC-2959	1899-12-31 09:23:09	0.391076	2	17.1	0.294	278	6.9	1.84	27.37	26.13	621.2	850.1	736.3	0.269	58.1633		7.94	0.3	0.0377834	8.24	2010-07-26	0.0579	14.451		249.585	40.0664	16.8	2	2	4
1720	14	9	NO	2	1	2010-06-08	2010-07-13	35	12.1	14.6			C	40348	Jul 19 2010	Mon Jul 19 2010 12:28:09	PSC-2784	1899-12-31 12:45:13	0.5314	6	31.3	0.385	231	9.09	1.86	22.03	25.94	467.3	796	623.6	0.413	81.2987		10.7	0.21	0.0196262	10.91	2010-07-19	0.0742	12.441		167.668	59.6415	40.2	97	26	123
1721	14	288	NO	2	1	2010-06-08	2010-07-11	33	1	16.5			C	40373	Jul 14 2010	Wed Jul 14 2010 08:58:23	PSC-1283	1899-12-31 09:04:11	0.377905	4	20.6	0.277	252	6.15	1.73	26.87	25.88	217.1	425.7	293.5	0.49	74.3682		4.63	0.18	0.0388769	4.81	2010-07-14	0.0459	7.214		157.168	63.6263	32.1	32	8	40
1722	14	228	NO	2	1	2010-06-08	2010-07-11	33	18.8	20.2			C	40373	Jul 14 2010	Wed Jul 14 2010 08:53:57	PSC-1283	1899-12-31 08:57:21	0.37316	3	7.37	0.0781	229	2.03	1.99	23.26	26.1	80.4	133.7	97.2	0.399	94.3662		11.98	0.25	0.0208681	12.23	2010-07-14	0.0717	8.176		114.031	87.6957	33	25	11	36
1723	14	124	NO	2	1	2010-06-08	2010-07-13	35	17.5	17.5			C	40348	Jul 19 2010	Mon Jul 19 2010 11:40:42	PSC-2784	1899-12-31 11:55:05	0.496586	5	16.2	0.341	293	9.34	2.15	26.28	26.21	762.9	945.2	862.5	0.193	47.5073		15.95	0.33	0.0206897	16.28	2010-07-19	0.0923	16.031	was labeled 1726-2	173.684	57.5759	34.8	50	15	65
1724	14	184	NO	2	1	2010-06-08	2010-07-10	32	13..7	18.7			C	40371																			values off-deleted	15.3	0.32	0.020915	15.62	2010-07-12	0.0698	11.797		169.011	59.1676	29.1	152	15	167
1725	14	204	NO	2	1	2010-06-08	2010-07-11	33	14.5.	18			C	40373	Jul 14 2010	Wed Jul 14 2010 08:47:56	PSC-1283	1899-12-31 08:53:14	0.370301	3	29.5	0.381	239	8.18	1.69	27.72	26.15	210.5	474.2	291.8	0.556	77.4278		48.6	1.49	0.0306584	50.09	2010-07-14	0.3215	41.708		129.729	77.0835	50.8	125	37	162
1726	14	182	NO	2	1	2010-06-08	2010-07-13	35	11.5	18			C	40348	Jul 19 2010	Mon Jul 19 2010 11:34:17	PSC-2784	1899-12-31 11:38:50	0.485301	5	41.1	0.736	261	14.9	1.65	26.59	26	509.9	907.1	732.8	0.438	55.8424		40.82	1.2	0.0293974	42.02	2010-07-19	0.1154	19.277		167.045	59.8641	66.6	397	37	434
1727	14	7	NO	2	1	2010-06-08	2010-07-11	33	16.3	18.7			C	40373	Jul 14 2010	Wed Jul 14 2010 08:44:58	PSC-1283	1899-12-31 08:47:23	0.366238	3	26.3	0.398	260	8.37	1.66	27.75	26.08	223.9	435.1	304.5	0.485	66.0804		46.81	0.75	0.0160222	47.56	2010-07-14	0.0556	8.836		158.921	62.9244	46.6	239	25	264
1728	14	115	NO	2	1	2010-06-08	2010-07-15	37	15.4	17	too small to IRGA		C	.	.	.	.	.	.	.	.	.	.	.	.	.	.	.	.	.	.	.		2.16	0.08	0.037037	2.24	2010-07-24	0.0161	2.888		179.379	55.7479	16.8	18	6	24
1729	14	229	NO	2	1	2010-06-08	2010-07-12	34	8	17			C	40376	Jul 17 2010	Sat Jul 17 2010 08:23:14	PSC-1283	1899-12-31 08:31:47	0.355405	3	32.3	0.52	261	10.9	1.69	30.35	25.92	218.172	458.024	298.686	0.523667	62.1154		73.48	1.57	0.0213664	75.05	2010-07-17	0.0785	14.181		180.65	55.3558	61.1	449	33	482
1730	14	66	NO	2	1	2010-06-08	2010-07-11	33	18	12.9			C	40373	Jul 14 2010	Wed Jul 14 2010 08:34:58	PSC-1283	1899-12-31 08:43:36	0.363611	3	24.4	0.351	256	7.64	1.71	27.39	26.18	231.2	476.2	320.2	0.514	69.5157		24.28	0.63	0.0259473	24.91	2010-07-14	0.1408	22.13		157.173	63.624	48.7	211	11	222
1731	14	31	NO	2	1	2010-06-08	2010-07-12	34	13	14			C	40376	Jul 17 2010	Sat Jul 17 2010 08:18:15	PSC-1283	1899-12-31 08:22:22	0.348866	3	27.4	0.402	253	9.24	1.82	29.06	26.1	224.3	430.5	299.7	0.479	68.1592		31.11	0.73	0.0234651	31.84	2010-07-16	0.1411	23.608		167.314	59.7679	38.1	255	16	271
1732	14	73	NO	2	1	2010-06-08	2010-07-10	32	17.5	13.3			C	40342	Jul 13 2010	Tue Jul 13 2010 09:46:38	PSC-2900	1899-12-31 10:10:21	0.423854	3	30.1	0.368	233	7.37	1.57	26.82	25.85	308.1	559.7	414.4	0.45	81.7935		26.15	0.66	0.025239	26.81	2010-07-13	0.0387	6.21		160.465	62.3188	36.4	112	18	130
1733	14	380	NO	2	1	2010-06-08	2010-07-11	33	16	17.9			C	40373	Jul 14 2010	Wed Jul 14 2010 08:25:30	PSC-1283	1899-12-31 08:33:49	0.356817	3	22.5	0.287	244	6.33	1.72	27.42	25.84	132.8	281.4	181.7	0.528	78.3972		68.77	1.13	0.0164316	69.9	2010-07-14	0.1068	14.975		140.215	71.3189	50.6	208	33	241
1734	14	42	NO	2	1	2010-06-08	2010-07-11	33	18.2	22.6			C	40373	Jul 14 2010	Wed Jul 14 2010 08:11:35	PSC-1283	1899-12-31 08:20:39	0.347674	3	33.4	0.463	245	9.57	1.64	28.37	26.12	247	521.9	355.4	0.527	72.1382		9.5	0.23	0.0242105	9.73	2010-07-14	0.0633	9.788		154.629	64.671	31	134	17	151
1735	14	303	NO	2	1	2010-06-08	2010-07-08	30	19.6	22			C	40369	Jul 10 2010	Sat Jul 10 2010 10:53:20	PSC-1283	1899-12-31 10:53:26	0.453773	5	28.1	0.366	245	6.17	1.33	24.49	25.73	323	616.1	425.8	0.476	76.776		24.74	0.62	0.0250606	25.36	2010-07-10	0.1584	26.826		169.356	59.0472	44.1	160	21	181
1736	14	264	NO	2	1	2010-06-08	2010-07-13	35	15.8	24.5			C	40348	Jul 19 2010	Mon Jul 19 2010 10:48:01	PSC-2784	1899-12-31 10:55:03	0.454896	4	26	0.521	284	11.5	1.76	25.5	26.17	602.1	826.2	725.2	0.271	49.904		6.18	0.1	0.0161812	6.28	2010-07-19	0.0489	8.502		173.865	57.5159	15.5	1	0	1
1737	14	284	NO	2	1	2010-06-08	na	na					C	.	.	.	.	.	.	.	.	.	.	.	.	.	.	.	.	.	.	.		.	.	.	.	.	.	.		.		.	.	.	.
1738	14	277	NO	2	1	2010-06-08	2010-07-10	32	16.2	15.5			C	40342	Jul 13 2010	Tue Jul 13 2010 10:51:28	PSC-2900	1899-12-31 10:56:19	0.455775	3	27.9	0.36	242	6.85	1.49	24.62	25.8	345	601.3	439.6	0.426	77.5		25.19	0.45	0.0178642	25.64	2010-07-13	0.0853	12.237		143.458	69.7066	34.9	303	20	323
1739	14	248	NO	2	1	2010-06-08	2010-07-13	35	17.3	21.6			C	40348	Jul 19 2010	Mon Jul 19 2010 10:13:26	PSC-2784	1899-12-31 10:21:03	0.431285	4	40.6	0.587	243	11.1	1.52	27.12	25.92	441.3	817.9	633.6	0.46	69.1652		58.03	0.95	0.0163708	58.98	2010-07-19	0.0718	13.176		183.51	54.493	50.5	268	31	299
1740	14	290	NO	2	1	2010-06-08	2010-07-12	34			dead-stem broken		C	.	.	.	.	.	.	.	.	.	.	.	.	.	.	.	.	.	.	.		.	.	.	.	.	.	.		.		.	.	.	.
1741	14	234	NO	2	1	2010-06-08	2010-07-12	34	14	17			C	40376	Jul 17 2010	Sat Jul 17 2010 07:53:46	PSC-1283	1899-12-31 08:01:15	0.334201	3	23.3	0.293	240	7.35	1.97	27.15	26.15	239.5	506.3	356.2	0.527	79.5222		15.53	0.61	0.0392788	16.14	2010-07-16	0.0642	11.74		182.866	54.6848	31.4	116	18	134
1742	14	256	NO	2	1	2010-06-08	2010-07-09	31	19	21.4			C	40370	Jul 11 2010	Sun Jul 11 2010 13:47:52	PSC-2900	1899-12-31 13:50:47	0.576933	6	14.5	0.177	244	4.33	1.88	24.22	25.59	140.7	253.7	186.1	0.445	81.9209		33.6	1.31	0.0389881	34.91	2010-07-12	0.0319	5.97		187.147	53.4338	40.3	138	25	163
1743	14	402	NO	2	1	2010-06-08	2010-07-06	28					C	40367	Jul 8 2010	Thr Jul 8 2010 11:14:31	PSC-2900	1899-12-31 11:14:43	0.468553	4	12.1	0.109	198	2.72	1.93	28.7	26.19	118.2	237.6	163.2	0.503	111.009		10.4	0.37	0.0355769	10.77	2010-07-08	0.0454	9.559		210.551	47.4945	24.3	100	15	115
1744	14	18	NO	2	1	2010-06-08	na	na	21.5	17.7		6/21-DEAD	C	.	.	.	.	.	.	.	.	.	.	.	.	.	.	.	.	.	.	.		.	.	.	.	.	.	.		.		.	.	.	.
1745	14	154	NO	2	1	2010-06-08	2010-07-15	37	13.2	17.5			C	40383	Jul 24 2010	Sat Jul 24 2010 09:37:21	PSC-2900	1899-12-31 09:49:07	0.409109	2	33	0.418	233	9.23	1.76	32.73	25.8	331.4	638.4	457.5	0.481	78.9474		33.63	0.52	0.0154624	34.15	2010-07-24	0.1867	40.763		218.334	45.8013	55.6	343	29	372
1746	14	46	NO	2	1	2010-06-08	2010-07-13	35	17.9	20.9			C	40348	Jul 19 2010	Mon Jul 19 2010 09:31:41	PSC-2784	1899-12-31 09:35:31	0.399664	3	24.7	0.38	255	7.43	1.54	25.61	25.8	457.6	743.6	627.3	0.385	65		27.31	0.71	0.0259978	28.02	2010-07-19	0.0657	13.935		212.1	47.1475	41.8	155	25	180
1747	14	251	NO	2	1	2010-06-08	2010-07-15	37	14.8	23.3			C	40383	Jul 24 2010	Sat Jul 24 2010 09:04:17	PSC-2900	1899-12-31 09:33:53	0.39853	2	23.4	0.259	223	6.06	1.83	29.39	25.6	310.7	493.4	387.9	0.37	90.3475		7.75	0.26	0.0335484	8.01	2010-07-24	0.0437	10.272		235.057	42.5428	34.6	38	22	60
1748	14	183	NO	2	1	2010-06-08	2010-07-15	37	20.1	20.4			C	40383	Jul 24 2010	Sat Jul 24 2010 09:50:54	PSC-2900	1899-12-31 09:57:44	0.415093	2	31.3	0.396	234	9.06	1.81	33.48	26.16	373	701.2	508.6	0.468	79.0404		65.01	.	.	.	2010-07-24	0.07	12.214		174.486	57.3113	53.4	480	27	507
1749	14	268	NO	2	1	2010-06-08	2010-07-06	28	22.4	21.2			C	40367	Jul 8 2010	Thr Jul 8 2010 11:21:50	PSC-2900	1899-12-31 11:23:57	0.474965	4	33.9	0.514	254	10	1.57	33.69	26.17	373.4	714.3	507.5	0.477	65.9533		27.6	0.63	0.0228261	28.23	2010-07-08	0.0561	10.66		190.018	52.6266	48.6	208	16	224
1750	14	25	NO	2	1	2010-06-08	2010-07-11	33	16.6	22.4			C	40373	Jul 14 2010	Wed Jul 14 2010 07:29:58	PSC-1283	1899-12-31 07:36:29	0.317002	2	30	0.368	232	8.19	1.75	27.95	26.15	226.8	502.5	320.8	0.549	81.5217		32.33	0.47	0.0145376	32.8	2010-07-14	0.0676	9.543		141.169	70.8373	48.1	267	32	299
1751	14	150	NO	2	1	2010-06-08	2010-07-10	32	15.8	15.6			C	40371	Jul 12 2010	Mon Jul 12 2010 14:47:50	PSC-2900	1899-12-31 14:53:18	0.620347	7	26.9	0.269	203	7.04	2.02	22.56	26.2	301.028	530.156	383.218	0.43219	100		22.23	0.56	0.0251912	22.79	2010-07-12	0.0458	7.08		154.585	64.6893	44.2	226	18	244
1752	14	211	NO	2	1	2010-06-08	na	na				6/27-died after germ	C	.	.	.	.	.	.	.	.	.	.	.	.	.	.	.	.	.	.	.		.	.	.	.	.	.	.		.		.	.	.	.
1753	14	b3-wt	NO	2	1	2010-06-08	2010-07-03	25			ein-not measured	est bolt date	C	.	.	.	.	.	.	.	.	.	.	.	.	.	.	.	.	.	.	.		.	.	.	.	.	.	.		.		.	.	.	.
1754	14	89	NO	2	1	2010-06-08	2010-07-11	33	16	18.4			C	40373	Jul 14 2010	Wed Jul 14 2010 09:37:19	PSC-1283	1899-12-31 09:37:43	0.401192	4	22.8	0.248	222	5.57	1.75	25.46	26.17	233.3	452.3	317.5	0.484	91.9355		18.11	0.49	0.0270569	18.6	2010-07-14	0.0897	11.141		124.203	80.5134	39.3	61	16	77
1755	14	253	NO	2	1	2010-06-08	2010-07-13	35	15.7	15.8			C	40348	Jul 19 2010	Mon Jul 19 2010 12:23:22	PSC-2784	1899-12-31 12:26:54	0.518681	6	13	0.494	331	11.5	1.85	24.31	26.15	676.6	801.4	752.3	0.156	26.3158		1.66	0.06	0.0361446	1.72	2010-07-19	0.0323	7.264		224.892	44.4659	13.6	17	1	18
1756	14	41	NO	2	1	2010-06-08	2010-07-09	31	18.3	22.3			C	40371	Jul 12 2010	Mon Jul 12 2010 10:52:46	PSC-2900	1899-12-31 11:00:59	0.459016	4	17.6	0.487	311	11.1	1.81	28.62	26.25	435.3	528.1	465.5	0.176	36.1396		2.6	0.08	0.0307692	2.68	2010-07-12	0.026	4.83		185.769	53.8302	20.1	24	4	28
1757	14	174	NO	2	1	2010-06-08	2010-07-14	36	9.8	16.5			C	40380	Jul 21 2010	Wed Jul 21 2010 13:50:43	PSC-2900	1899-12-31 14:03:08	0.585509	7	20.1	0.5	304	10.3	1.63	24.87	25.86	335.1	489.6	391.1	0.315	40.2		8.17	0.18	0.0220318	8.35	2010-07-21	0.052	8.364		160.846	62.1712	31.2	42	11	53
1758	14	270	NO	2	1	2010-06-08	2010-07-10	32	12.3	18.6			C	40372	Jul 13 2010	Tue Jul 13 2010 08:35:31	PSC-2900	1899-12-31 09:11:34	0.383032	2	39.7	0.624	249	14.8	1.91	32.09	25.82	325.6	653.5	453.4	0.502	63.6218		42.62	0.91	0.0213515	43.53	2010-07-13	0.0601	10.241		170.399	58.6857	36.1	169	14	183
1759	14	223	NO	2	1	2010-06-08	2010-07-09	31	16.9	15			C	40372	Jul 13 2010	Tue Jul 13 2010 09:14:31	PSC-2900	1899-12-31 09:32:07	0.397303	2	27.5	0.354	229	8.8	1.94	29.94	25.99	277.3	513.9	379	0.46	77.6836		10.89	0.26	0.0238751	11.15	2010-07-13	0.0363	6.735		185.537	53.8976	28.2	157	9	166
1760	14	190	NO	2	1	2010-06-08	na	na				6/21-Died after germ	C	.	.	.	.	.	.	.	.	.	.	.	.	.	.	.	.	.	.	.		.	.	.	.	.	.	.	.	.	.	.	.	.	.
1761	14	199	NO	2	1	2010-06-08	2010-07-13	35	15.9	15			C	40348	Jul 19 2010	Mon Jul 19 2010 11:13:26	PSC-2784	1899-12-31 11:16:03	0.469479	5	35.4	0.666	272	13.2	1.6	23.25	26.15	454.8	797.4	654.1	0.43	53.1532		6.78	0.19	0.0280236	6.97	2010-07-19	0.0343	6.831		199.155	50.2123	26.6	66	9	75
1762	14	346	NO	2	1	2010-06-08	2010-07-10	32	20	19.2			C	40372	Jul 13 2010	Tue Jul 13 2010 09:34:35	PSC-2900	1899-12-31 09:44:06	0.405625	2	27.7	0.301	206	7.64	1.98	26.12	25.97	331.9	606.7	444.2	0.453	92.0266		21.98	0.49	0.022293	22.47	2010-07-13	0.0779	11.39		146.213	68.3933	30.8	197	6	203
1763	14	ein194	NO	2	1	2010-06-08	2010-07-06	28			ein-not measured		C	.	.	.	.	.	.	.	.	.	.	.	.	.	.	.	.	.	.	.		.	.	.	.	.	.	.		.		.	.	.	.
1764	14	281	NO	2	1	2010-06-08	2010-07-13	35	15.7	8.6			C	40348	Jul 19 2010	Mon Jul 19 2010 11:07:43	PSC-2784	1899-12-31 11:11:43	0.46647	5	42.3	0.719	258	13.4	1.51	25.12	25.76	439.9	809.3	615.1	0.456	58.8317		55.22	1.06	0.0191959	56.28	2010-07-19	0.1066	20.792		195.047	51.2697	55.8	395	32	427
1765	14	166	NO	2	1	2010-06-08	2010-07-15	37	na	na	too small to IRGA		C	.	.	.	.	.	.	.	.	.	.	.	.	.	.	.	.	.	.	.		0.37	0.01	0.027027	0.38	2010-07-24	0.0036	0.86		238.889	41.8605	16.6	2	4	6
1766	14	36	NO	2	1	2010-06-08	2010-07-10	32	13.8	14.1			C	40372	Jul 13 2010	Tue Jul 13 2010 10:11:59	PSC-2900	1899-12-31 10:25:44	0.434537	3	17.3	0.345	292	6.96	1.57	23.75	25.92	357.5	466.8	405.4	0.234	50.1449		1.66	0.03	0.0180723	1.69	2010-07-13	0.027	5.051		187.074	53.4548	18.2	24	2	26
1767	14	164	NO	2	1	2010-06-08	2010-07-11	33	22	22			C	40373	Jul 14 2010	Wed Jul 14 2010 09:23:23	PSC-1283	1899-12-31 09:25:52	0.392963	4	30.4	0.605	283	10.8	1.44	32	26.1	222.2	456.8	306.8	0.514	50.2479		10.52	0.16	0.0152091	10.68	2010-07-14	0.0298	5.691		190.973	52.3634	28.2	60	6	66
1768	14	143	NO	2	1	2010-06-08	2010-07-16	38	20.8	23.8			C	40384	Jul 25 2010	Sun Jul 25 2010 12:06:13	PSC-2959	1899-12-31 12:14:24	0.51	5	19.8	0.636	322	11.3	1.43	24.61	26.09	554	744.7	647	0.256	31.1321		24.21	0.71	0.0293267	24.92	2010-07-25	0.0775	20.978		270.684	36.9435	30.2	144	6	150
1769	14	282	NO	2	1	2010-06-08	2010-07-13	35	21.8	23.8			C	40348	Jul 19 2010	Mon Jul 19 2010 11:01:59	PSC-2784	1899-12-31 11:06:01	0.462512	5	43.3	0.804	264	14.6	1.49	25.46	25.79	475.5	911.8	711.7	0.479	53.8557		40.35	0.69	0.0171004	41.04	2010-07-19	0.0638	11.84		185.58	53.8851	47.7	329	32	361
1770	14	39	NO	2	1	2010-06-08	2010-07-12	34	13	26			C	40376	Jul 17 2010	Sat Jul 17 2010 08:03:44	PSC-1283	1899-12-31 08:09:08	0.339676	3	27.2	0.51	279	10.7	1.68	33.11	25.68	245.3	402.1	298.5	0.39	53.3333		4.63	0.12	0.0259179	4.75	2010-07-16	0.0374	7.803		208.636	47.9303	27.6	18	11	29
1771	14	267	NO	2	1	2010-06-08	na	na				6/21-Died after germ	C	.	.	.	.	.	.	.	.	.	.	.	.	.	.	.	.	.	.	.		.	.	.	.	.	.	.		.		.	.	.	.
1772	14	69	NO	2	1	2010-06-08	2010-07-16	38	12.5	12.9			C	40384	Jul 25 2010	Sun Jul 25 2010 11:47:31	PSC-2900	1899-12-31 11:58:16	0.498796	4	40.1	0.828	279	12.6	1.26	28.35	25.96	379.3	792.1	536.1	0.521	48.43		42.7	1.03	0.0241218	43.73	2010-07-25	0.1099	19.434		176.833	56.5504	.	468	24	492
1773	14	63	NO	2	1	2010-06-08	2010-07-13	35	17.5	23.3			C	40348	Jul 19 2010	Mon Jul 19 2010 10:22:12	PSC-2784	1899-12-31 10:27:30	0.435764	4	44.5	0.711	251	12.3	1.4	27.11	25.89	462	896.8	692.6	0.485	62.5879		22.4	0.61	0.0272321	23.01	2010-07-19	0.054	11.521		213.352	46.8709	.	111	19	130
1774	14	212	NO	2	1	2010-06-08	2010-07-10	32	20.9	25			C	40372	Jul 13 2010	Tue Jul 13 2010 10:57:36	PSC-2900	1899-12-31 11:01:18	0.459236	4	33	0.379	223	7.72	1.59	25.04	26.62	308.8	567.6	405.5	0.456	87.0712		62.95	1.96	0.0311358	64.91	2010-07-13	0.0462	8.526		184.545	54.1872	48.3	438	21	459
1775	14	207	NO	2	1	2010-06-08	2010-07-14	36	na	na	too small to IRGA		C	.	.	.	.	.	.	.	.	.	.	.	.	.	.	.	.	.	.	.		1.18	0.03	0.0254237	1.21	2010-07-21	0.0099	2.444		246.869	40.5074	20.2	2	3	5
1776	14	354	NO	2	1	2010-06-08	2010-07-11	33	21.8	24.4			C	40373	Jul 14 2010	Wed Jul 14 2010 07:53:56	PSC-1283	1899-12-31 08:00:33	0.333715	3	28	0.433	261	9.04	1.65	29.94	25.87	243.3	472.8	321.2	0.485	64.6651		23.2	0.43	0.0185345	23.63	2010-07-14	0.0748	10.724		143.369	69.7501	26.2	169	29	198
1777	14	60	NO	2	1	2010-06-08	2010-07-13	35	21	25.1			C	40348	Jul 19 2010	Mon Jul 19 2010 09:45:51	PSC-2784	1899-12-31 09:52:45	0.411632	3	47.3	0.709	227	11.2	1.28	27.4	25.94	500	948.8	721.1	0.473	66.7137		17.21	0.27	0.0156886	17.48	2010-07-19	0.0745	13.095		175.772	56.8919	36.4	218	18	236
1778	14	136	NO	2	1	2010-06-08	2010-07-13	35	na	na	too small to IRGA		C	.	.	.	.	.	.	.	.	.	.	.	.	.	.	.	.	.	.	.		4.35	0.05	0.0114943	4.4	2010-07-19	0.0266	4.109		154.474	64.7359	35.5	87	3	90
1779	14	146	NO	2	1	2010-06-08	2010-07-09	31	17.6	15.8			C	40378	Jul 12 2010	Mon Jul 12 2010 11:35:59	PSC-2900	1899-12-31 11:43:37	0.488623	4	27.1	0.569	287	12.4	1.75	31.83	25.7	365.9	563.2	440.4	0.35	47.6274		19.16	0.36	0.0187891	19.52	.	.	.		.		44.7	94	23	117
1780	14	ein90	NO	2	1	2010-06-08	2010-07-06	28			ein-not measured		C	.	.	.	.	.	.	.	.	.	.	.	.	.	.	.	.	.	.	.		.	.	.	.	.	.	.		.		.	.	.	.
1781	14	176	NO	2	1	2010-06-08	2010-07-13	35	17.4	17.8			C	40348	Jul 19 2010	Mon Jul 19 2010 12:55:09	PSC-2784	1899-12-31 13:02:02	0.543079	7	39.6	0.822	276	15.3	1.53	24.8	26.08	489	839.6	674.3	0.418	48.1752		48.36	1.14	0.0235732	49.5	2010-07-19	0.0663	14.483		218.446	45.7778	58.1	328	40	368
1782	14	76	NO	2	1	2010-06-08	2010-07-09	31	18.3	18.4			C	40370	Jul 11 2010	Sun Jul 11 2010 13:41:49	PSC-2900	1899-12-31 13:43:49	0.572095	6	18.4	0.267	260	6.37	1.86	26.78	26.2	161.5	296.9	216.9	0.456	68.9139		7.05	0.09	0.012766	7.14	2010-07-11	0.0335	8.156		243.463	41.0741	29.1	61	10	71
1783	14	52	NO	2	1	2010-06-08	2010-07-12	34	12	24			C	40376	Jul 17 2010	Sat Jul 17 2010 07:45:42	PSC-1283	1899-12-31 07:52:07	0.327859	2	24.1	0.32	246	7.7	1.9	28.79	25.76	180.7	402.8	278.9	0.551	75.3125		26.85	0.91	0.033892	27.76	2010-07-16	0.0746	13.868		185.898	53.7929	46.2	135	23	158
1784	14	328	NO	2	1	2010-06-08	2010-07-11	33	22.5	23.3			C	40373	Jul 14 2010	Wed Jul 14 2010 07:21:53	PSC-1283	1899-12-31 07:28:34	0.311505	2	28.7	0.368	238	7.85	1.68	27.59	26.16	232.9	458.5	309.4	0.492	77.9891		48.19	0.57	0.0118282	48.76	2010-07-14	0.1054	15.575		147.77	67.6726	47.9	394	36	430
1785	14	16	NO	2	1	2010-06-08	2010-07-11	33	13.1	12.2			C	40373	Jul 14 2010	Wed Jul 14 2010 09:38:43	PSC-1283	1899-12-31 09:45:46	0.406782	4	26.6	0.359	247	7.67	1.68	25.97	26.18	209.7	441.3	291.8	0.525	74.0947		30.34	0.81	0.0266974	31.15	2010-07-14	0.0767	11.914		155.332	64.378	40.7	169	20	189
1786	14	15	NO	2	1	2010-06-08	2010-07-12	34			dead-stem broken		C	.	.	.	.	.	.	.	.	.	.	.	.	.	.	.	.	.	.	.		.	.	.	.					.		.	.	.	.
1787	14	344	NO	2	1	2010-06-08	2010-07-12	34	12	16			C	40376	Jul 17 2010	Sat Jul 17 2010 06:50:09	PSC-1283	1899-12-31 06:53:38	0.287245	1	27.2	0.34	239	6.86	1.59	28.01	26.28	229.9	538.3	364.9	0.573	80		36.52	0.85	0.0232749	37.37	2010-07-16	0.0684	10.816		158.129	63.2396	44.7	295	28	323
1788	14	308	NO	2	1	2010-06-08	2010-07-11	33	19.7	18.4			C	40373	Jul 14 2010	Wed Jul 14 2010 09:47:10	PSC-1283	1899-12-31 09:49:32	0.409398	4	8.24	0.134	280	3.3	1.89	24.54	26.2	143.9	258.6	186.7	0.444	61.4925		2.02	0.1	0.049505	2.12	2010-07-14	0.0492	4.153		84.4106	118.469	29.3	14	12	26
1789	14	201	NO	2	1	2010-06-08	2010-07-10	32	15.4	18.4			C	40371	Jul 12 2010	Mon Jul 12 2010 15:07:36	PSC-2900	1899-12-31 15:13:44	0.634537	8	29.5	0.342	223	8.62	1.97	23.1	26.12	319.5	565.1	410.4	0.435	86.2573		18.2	0.24	0.0131868	18.44	2010-07-12	0.058	8.864		152.828	65.4332	52.4	94	25	119
1790	14	332	NO	2	1	2010-06-08	2010-07-11	33	18.9	19.3			C	40373	Jul 14 2010	Wed Jul 14 2010 09:27:47	PSC-1283	1899-12-31 09:32:24	0.3975	4	35.4	0.511	248	9.79	1.53	26.98	26.17	224.7	522	319.3	0.57	69.2759		11.47	0.24	0.0209241	11.71	2010-07-14	0.1228	17.146		139.625	71.6202	38.6	32	20	52
1791	14	68	NO	2	1	2010-06-08	2010-07-14	36	11.2	12			C	40380	Jul 21 2010	Wed Jul 21 2010 14:04:11	PSC-2900	1899-12-31 14:18:48	0.596389	7	31.4	0.478	255	9.98	1.66	25.95	25.77	302.5	617.6	440.2	0.51	65.6904		18.95	0.24	0.0126649	19.19	2010-07-21	0.0652	10.905		167.255	59.7891	51.8	279	22	301
1792	14	147	NO	2	1	2010-06-08	2010-07-13	35	13.9	15.3			C	40348	Jul 19 2010	Mon Jul 19 2010 12:11:14	PSC-2784	1899-12-31 12:16:49	0.511678	6	34	0.542	256	12.6	1.86	25.21	25.96	456.5	785.8	641	0.419	62.7306		50.62	1.69	0.033386	52.31	2010-07-19	0.0335	7.477		223.194	44.8041	40.4	453	30	483
1793	14	359	NO	2	1	2010-06-08	2010-07-11	33	20.2	15.8		est bolt date	C	40373	Jul 14 2010	Wed Jul 14 2010 09:06:05	PSC-1283	1899-12-31 09:07:56	0.380509	4	17.9	0.343	288	7.45	1.71	27.7	26.14	252.6	406.8	316.8	0.379	52.1866		7.42	0.15	0.0202156	7.57	2010-07-14	0.0662	11.583		174.97	57.1527	39.3	44	20	64
1794	14	171	NO	2	1	2010-06-08	2010-07-14	36	17.3	13.7			C	40380	Jul 21 2010	Wed Jul 21 2010 14:20:29	PSC-2900	1899-12-31 14:31:59	0.605544	7	20	0.647	318	13.2	1.64	27.65	26.09	352.5	518	432.8	0.319	30.9119		15.42	0.39	0.0252918	15.81	2010-07-21	0.0317	7.289		229.937	43.4902	27.8	14	2	16
1795	14	21	NO	2	1	2010-06-08	2010-07-14	36	11.4	11.9			C	40380	Jul 21 2010	Wed Jul 21 2010 13:20:11	PSC-2784	1899-12-31 13:26:34	0.560116	7	42.2	0.77	264	15.2	1.61	27.74	26.13	480.6	827	659.7	0.419	54.8052		52.08	0.78	0.014977	52.86	2010-07-21	0.1109	23.332		210.388	47.5313	56.8	643	35	678
1796	14	311	NO	2	1	2010-06-08	2010-07-13	35	21.9	18.4			C	40348	Jul 19 2010	Mon Jul 19 2010 11:17:24	PSC-2784	1899-12-31 11:23:38	0.474745	5	40.4	0.645	252	12.5	1.57	24.26	25.93	487.2	894.1	680.8	0.455	62.6357		1.79	0.04	0.0223464	1.83	2010-07-19	0.0672	11.766		175.089	57.1137	15.9	8	4	12
1797	14	155	NO	2	1	2010-06-08	2010-07-19	41	12	16.7			C	40385	Jul 26 2010	Mon Jul 26 2010 09:28:23	PSC-2959	1899-12-31 09:45:32	0.40662	2	30.6	0.349	221	7.66	1.72	28.46	26.09	412.2	861.9	579.4	0.522	87.6791		33.13	1.1	0.0332025	34.23	2010-07-26	0.2799	36.958		132.04	75.7346	39	295	6	301
1798	14	ein40	NO	2	1	2010-06-08	na	na			ein-not measured	dead on 7/17 "Death Census"	C	.	.	.	.	.	.	.	.	.	.	.	.	.	.	.	.	.	.	.		.	.	.	.	.	.	.		.		.	.	.	.
1799	14	242	NO	2	1	2010-06-08	2010-07-10	32	22..7	23.1			C	40372	Jul 13 2010	Tue Jul 13 2010 10:27:54	PSC-2900	1899-12-31 10:33:11	0.439711	3	34.9	0.713	281	11.7	1.33	28.67	25.91	357.9	674.6	491.8	0.469	48.9481		26.76	0.45	0.0168161	27.21	2010-07-13	0.0552	11.299		204.692	48.8539	45.3	287	25	312
1800	14	259	NO	2	1	2010-06-08	2010-07-10	32	18.4	20.1			C	40372	Jul 13 2010	Tue Jul 13 2010 10:34:49	PSC-2900	1899-12-31 10:39:34	0.444144	3	32.5	0.466	250	8.47	1.44	24.93	25.72	323.5	577.8	419.2	0.44	69.7425		58.31	1.27	0.0217801	59.58	2010-07-13	0.0753	11.616		154.263	64.8244	43.6	152	24	176
1801	14	341	NO	2	1	2010-06-08	na	na				6/21-Died after germ	C	.	.	.	.	.	.	.	.	.	.	.	.	.	.	.	.	.	.	.		.	.	.	.	.	.	.		.		.	.	.	.
1802	14	360	NO	2	1	2010-06-08	2010-07-12	34	21	19			C	40376	Jul 17 2010	Sat Jul 17 2010 07:12:31	PSC-1283	1899-12-31 07:22:03	0.306979	2	21.7	0.229	218	5.74	1.95	27.98	26.22	236.2	481.8	333.9	0.51	94.7598		10.5	0.38	0.0361905	10.88	2010-07-17	0.1258	16.442		130.7	76.5114	31.8	177	17	194
1803	14	340	NO	2	1	2010-06-08	2010-07-09	31	21.1	21.8			C	40371	Jul 12 2010	Mon Jul 12 2010 11:03:06	PSC-2900	1899-12-31 11:09:50	0.465162	4	22.6	0.382	272	8.96	1.84	29.51	25.73	275.2	471.6	354	0.416	59.1623		25.13	0.5	0.0198965	25.63	2010-07-12	0.0328	6.312		192.439	51.9645	36.6	201	17	218
1804	14	401	NO	2	1	2010-06-08	2010-07-17	39					C	40376	Jul 17 2010	Sat Jul 17 2010 07:23:52	PSC-1283	1899-12-31 07:31:03	0.313229	2	29.6	0.368	235	8.37	1.8	30.46	25.76	214.7	434.6	296	0.506	80.4348		64.47	2.15	0.0333488	66.62	2010-07-29	0.0891	20.716		232.503	43.0102	79.2	172	27	199
1805	14	353	NO	2	1	2010-06-08	2010-07-12	34	20	25			C	40376	Jul 17 2010	Sat Jul 17 2010 08:11:33	PSC-1283	1899-12-31 08:17:10	0.345255	3	23.2	0.318	250	7.64	1.89	27.29	26.05	246.7	609.5	442.4	0.595	72.956		25.94	0.79	0.0304549	26.73	2010-07-17	0.0813	11.846		145.707	68.6308	57.7	308	30	338
1806	14	337	NO	2	1	2010-06-08	2010-07-13	35	19.9	18.7			C	40348	Jul 19 2010	Mon Jul 19 2010 10:56:52	PSC-2784	1899-12-31 11:00:35	0.458738	5	31.5	0.483	256	10.6	1.74	24.92	25.99	365.8	661.3	522.5	0.447	65.2174		27.62	0.61	0.0220854	28.23	2010-07-19	0.0659	14.099		213.945	46.7409	41	335	21	356
1807	14	289	NO	2	1	2010-06-08	2010-07-16	38	13.9	13.7			C	40380	Jul 21 2010	Wed Jul 21 2010 13:34:47	PSC-2900	1899-12-31 13:48:33	0.575382	6	33.1	0.562	265	11.1	1.59	27.02	26.08	292.3	605.3	403.9	0.517	58.8968		55.37	1.62	0.0292577	56.99	2010-07-21	0.1913	32.911		172.039	58.1265	66.3	359	37	396
1808	14	285	NO	2	1	2010-06-08	2010-07-09	31	23.3	21.8			C	40371	Jul 12 2010	Mon Jul 12 2010 11:19:53	PSC-2900	1899-12-31 11:25:54	0.476319	4	29	0.354	231	9.02	1.99	26.66	26.31	291.2	538.6	382.4	0.459	81.9209		3.99	0.05	0.0125313	4.04	2010-07-12	0.0275	4.943		179.745	55.6342	30.9	76	14	90
1809	14	300	NO	2	1	2010-06-08	2010-07-13	35	15.3	20.4			C	40348	Jul 19 2010	Mon Jul 19 2010 10:39:00	PSC-2784	1899-12-31 10:46:14	0.448773	4	36.9	0.651	263	14	1.74	26.49	26.17	463.4	797.3	653	0.419	56.682		48.91	1	0.0204457	49.91	2010-07-19	0.1104	22.573		204.466	48.908	52.4	491	31	522
1810	14	363	NO	2	1	2010-06-08	2010-07-17	39	21.4	15.1			C	40384	Jul 25 2010	Sun Jul 25 2010 11:32:57	PSC-2900	1899-12-31 11:42:19	0.48772	4	22.9	0.426	278	5.52	1.02	23.82	26.14	188.013	365.502	262.586	0.485603	53.7559		17.35	0.29	0.0167147	17.64	2010-07-25	0.0389	8.999		231.337	43.227	37.4	171	10	181
1811	14	325	NO	2	1	2010-06-08	2010-07-17	39	16.1	15.7			C	40384	Jul 25 2010	Sun Jul 25 2010 11:23:56	PSC-2900	1899-12-31 11:31:30	0.480208	4	29.5	0.483	259	6.29	1.03	23.89	26.28	315.5	642	470.9	0.508	61.0766		19.02	0.62	0.0325973	19.64	2010-07-25	0.1082	17.858		165.046	60.5891	25	102	15	117
1812	14	208	NO	2	1	2010-06-08	2010-07-10	32	22	22.3			C	40372	Jul 13 2010	Tue Jul 13 2010 11:02:47	PSC-2900	1899-12-31 11:08:22	0.464144	4	36.6	0.473	236	8.68	1.45	26.37	26.21	311.9	634	417.7	0.508	77.3784		31.05	0.47	0.0151369	31.52	2010-07-13	0.1146	17.18		149.913	66.7055	40.6	121	24	145
1813	14	376	NO	2	1	2010-06-08	2010-07-10	32	21.6	22.3			C	40372	Jul 13 2010	Tue Jul 13 2010 11:09:45	PSC-2900	1899-12-31 11:15:16	0.468935	4	36	0.572	258	9.57	1.33	25.13	26.13	327.2	624.4	442	0.476	62.9371		22.38	0.26	0.0116175	22.64	2010-07-13	0.0603	10.77		178.607	55.9889	53.7	268	24	292
1814	14	357	NO	2	1	2010-06-08	2010-07-14	36	14.3	17.6			C	40380	Jul 21 2010	Wed Jul 21 2010 13:10:08	PSC-2900	1899-12-31 13:29:28	0.56213	6	35.3	0.518	250	9.77	1.5	25.29	25.8	323.8	664.6	473.2	0.513	68.1467		26.96	0.51	0.0189169	27.47	2010-07-21	0.1217	27.501		225.974	44.2529	44.6	236	37	273
1815	14	318	NO	2	1	2010-06-08	2010-07-10	32	19.2	20.4			C	40372	Jul 13 2010	Tue Jul 13 2010 11:16:11	PSC-2900	1899-12-31 11:23:24	0.474583	4	37	0.613	262	9.53	1.25	24.66	25.79	355.4	676.8	480.4	0.475	60.3589		64.58	1.5	0.023227	66.08	2010-07-13	0.058	9.722		167.621	59.6585	56.3	356	26	382
1816	14	2	NO	2	1	2010-06-08	2010-07-14	36	9.3	11.3			C	40380	Jul 21 2010	Wed Jul 21 2010 12:20:12	PSC-2784	1899-12-31 12:30:41	0.521308	6	32	0.654	286	9.57	1.18	24.45	26.07	424.7	723.3	574.2	0.413	48.9297		54.37	0.84	0.0154497	55.21	2010-07-21	0.0403	8.337		206.873	48.3387	43.8	319	9	328
1817	14	339	NO	2	1	2010-06-08	2010-07-11	33	17.7	17.1			C	40373	Jul 14 2010	Wed Jul 14 2010 07:37:49	PSC-1283	1899-12-31 07:45:04	0.322963	2	20.1	0.243	237	5.72	1.83	26.96	25.83	211.9	381.6	281.7	0.445	82.716		16.71	0.5	0.0299222	17.21	2010-07-14	0.1106	16.624		150.307	66.5303	44.9	101	19	120
1818	14	1	NO	2	1	2010-06-08	2010-07-13	35	11.6	17.8			C	40348	Jul 19 2010	Mon Jul 19 2010 09:22:24	PSC-2784	1899-12-31 09:27:35	0.394155	3	32.4	0.569	259	9.78	1.38	27.3	25.93	390.9	709	569.7	0.449	56.942		91.55	1.92	0.0209721	93.47	2010-07-19	0.0676	18.294		270.621	36.952	53.8	573	31	604
1819	14	215	NO	2	1	2010-06-08	2010-07-13	35	15.9	14.6			C	40348	Jul 19 2010	Mon Jul 19 2010 12:46:31	PSC-2784	1899-12-31 12:53:57	0.537465	6	17.4	0.428	305	9.87	1.82	24.02	26.13	611.1	761.9	696.5	0.198	40.6542		9.75	0.2	0.0205128	9.95	2010-07-19	0.0679	15.868		233.697	42.7905	28.8	26	7	33
1820	14	30	NO	2	1	2010-06-08	2010-07-12	34	14	18			C	40376	Jul 17 2010	Sat Jul 17 2010 06:41:07	PSC-1283	1899-12-31 06:47:24	0.282917	1	18.3	0.209	235	4.06	1.51	26.9	25.72	178.1	307.9	218.4	0.421	87.5598		11.15	0.22	0.0197309	11.37	2010-07-17	0.0554	9.569		172.726	57.8953	33.9	60	8	68
1821	14	131	NO	2	1	2010-06-08	2010-07-09	31	17.7	8.7			C	40371	Jul 12 2010	Mon Jul 12 2010 11:48:08	PSC-2900	1899-12-31 11:52:21	0.494688	4	24.1	0.259	217	6.86	2.05	26.44	25.71	308	541.7	397.9	0.431	93.0502		19.22	0.37	0.0192508	19.59	2010-07-12	0.0369	6.675		180.894	55.2809	29.8	104	10	114
1822	14	261	NO	2	1	2010-06-08	2010-07-10	32	18.8	17.8			C	40371	Jul 12 2010	Mon Jul 12 2010 14:55:40	PSC-2900	1899-12-31 15:05:55	0.629109	8	15.1	0.262	279	6.76	2	22.93	25.71	430	555.6	493.1	0.226	57.6336		17.8	0.59	0.0331461	18.39	2010-07-12	0.0383	8.268		215.875	46.3232	20.6	6	4	10
1823	14	240	NO	2	1	2010-06-08	2010-07-10	32	17.4	19.2			C	40371	Jul 12 2010	Mon Jul 12 2010 15:15:25	PSC-2900	1899-12-31 15:22:04	0.640324	8	32.6	0.363	214	9.2	1.98	22.55	26.24	351.5	649	450	0.458	89.8072		18.89	0.29	0.015352	19.18	2010-07-12	0.0456	7.029		154.145	64.8741	29.3	37	9	46
1824	14	265	NO	2	1	2010-06-08	2010-07-10	32	19.3	20.4			C	40371	Jul 12 2010	Mon Jul 12 2010 15:23:19	PSC-2900	1899-12-31 15:26:38	0.643495	8	14.7	0.195	251	5.35	2.11	25.11	25.8	150.4	264.6	188.8	0.432	75.3846		22.87	0.38	0.0166157	23.25	2010-07-12	0.0324	5.745		177.315	56.3969	32.8	202	11	213
1825	14	255	NO	2	1	2010-06-08	2010-07-13	35	15.7	14.9			C	40348	Jul 19 2010	Mon Jul 19 2010 12:18:24	PSC-2784	1899-12-31 12:21:24	0.514861	6	44.6	0.672	243	14.4	1.74	25.33	26.03	490.4	885.2	689.5	0.446	66.369		23.99	0.28	0.0116715	24.27	2010-07-19	0.046	10.463		227.457	43.9644	50.4	312	21	333
1826	14	187	NO	2	1	2010-06-08	2010-07-11	33	16.1	14.3			C	40373	Jul 14 2010	Wed Jul 14 2010 09:09:34	PSC-1283	1899-12-31 09:18:00	0.3875	4	20.5	0.283	254	6.32	1.74	25.77	26.16	252.6	406.8	316.8	0.379	72.4382		.	.	.	.	2010-07-14	0.0616	9.997		162.289	61.6185	.	.	.	.
1827	14	103	NO	2	1	2010-06-08	2010-07-13	35	15.1	16.5			C	40348	Jul 19 2010	Mon Jul 19 2010 12:03:35	PSC-2784	1899-12-31 12:09:32	0.50662	6	43.6	0.634	240	14.4	1.84	26.15	26.07	508.2	931.7	717	0.455	68.7697		35.92	0.92	0.0256125	36.84	2010-07-19	0.0546	11.097		203.242	49.2025	46.6	193	34	227
1828	14	347	NO	2	1	2010-06-08	2010-07-13	35	19.5	17.5			C	40348	Jul 19 2010	Mon Jul 19 2010 11:57:22	PSC-2784	1899-12-31 12:01:23	0.500961	6	24	0.376	262	9.96	2.09	25.65	25.99	378.4	643.4	526.8	0.412	63.8298		17.34	0.53	0.0305652	17.87	2010-07-19	0.106	15.974		150.698	66.3578	53.3	191	33	224
1829	14	243	NO	2	1	2010-06-08	2010-07-12	34	16	18			C	40376	Jul 17 2010	Sat Jul 17 2010 06:54:52	PSC-1283	1899-12-31 07:01:32	0.292731	2	12	0.12	218	2.77	1.78	27.74	25.76	66.7	146.1	93.3	0.543	100		19.71	0.22	0.0111618	19.93	2010-07-17	0.0899	14.768		164.271	60.8749	39.1	148	21	169
1830	14	53	NO	2	1	2010-06-08	2010-07-12	34	15	19			C	40376	Jul 17 2010	Sat Jul 17 2010 07:02:06	PSC-1283	1899-12-31 07:04:47	0.294988	2	23.4	0.399	274	8.19	1.63	30.69	26.18	248.6	573.5	421.2	0.567	58.6466		26.56	0.46	0.0173193	27.02	2010-07-17	0.0856	14.14		165.187	60.5375	40.2	102	9	111
1831	14	213	NO	2	1	2010-06-08	2010-07-14	36	13.1	13.2			C	40380	Jul 21 2010	Wed Jul 21 2010 13:17:17	PSC-2784	1899-12-31 13:17:55	0.554109	7	36.8	0.48	232	11	1.81	23.68	26.19	481.8	821.6	648.1	0.414	76.6667		22.04	0.49	0.0222323	22.53	2010-07-21	0.0693	12.699		183.247	54.5712	48.3	167	33	200
1832	14	222	NO	2	1	2010-06-08	2010-07-17	39	18	20.4			C	40384	Jul 25 2010	Sun Jul 25 2010 11:37:08	PSC-2959	1899-12-31 11:43:38	0.488634	4	42.7	0.787	267	13	1.36	27.4	26.09	450.5	979.4	648.2	0.54	54.2567		49.12	1.36	0.0276873	50.48	2010-07-25	0.3142	56.211		178.902	55.8965	58.4	483	42	525
1833	14	206	NO	2	1	2010-06-08	2010-07-13	35	21.2	19.4			C	40348	Jul 19 2010	Mon Jul 19 2010 11:25:46	PSC-2784	1899-12-31 11:33:23	0.481516	5	38.1	0.657	262	13.2	1.62	25.14	25.88	457.1	846.1	671.6	0.46	57.9909		20.74	0.59	0.0284474	21.33	2010-07-19	0.0898	17.265		192.261	52.0127	34.2	116	10	126
1834	14	235	NO	2	1	2010-06-08	2010-07-10	32	22.3	23.6			C	40372	Jul 13 2010	Tue Jul 13 2010 10:42:53	PSC-2900	1899-12-31 10:49:04	0.450741	3	27.4	0.397	255	7.95	1.57	24.54	26.35	340.4	571.5	426.8	0.404	69.0176		4.51	0.06	0.0133038	4.57	2010-07-13	0.0414	7.227		174.565	57.2852	32.4	25	16	41
1835	14	198	NO	2	1	2010-06-08	2010-07-14	36	16.1	21			C	40380	Jul 21 2010	Wed Jul 21 2010 12:48:50	PSC-2784	1899-12-31 12:54:07	0.537581	6	16.6	0.74	338	11.6	1.28	23.93	25.84	695.9	856.7	796.7	0.188	22.4324		13	0.44	0.0338462	13.44	2010-07-21	0.0664	10.297		155.075	64.4848	25.3	38	8	46
1836	14	70	NO	2	1	2010-06-08	2010-07-12	34	24	24			C	40376	Jul 17 2010	Sat Jul 17 2010 07:07:47	PSC-1283	1899-12-31 07:11:39	0.299757	2	12.8	0.16	247	3.88	1.88	23.83	26.01	172.5	332.7	228.2	0.482	80		5.18	0.11	0.0212355	5.29	2010-07-16	0.0735	12.953		176.231	56.7436	37.4	52	22	74
1837	14	331	NO	2	1	2010-06-08	2010-07-11	33	20.3	23.5			C	40373	Jul 14 2010	Wed Jul 14 2010 08:02:30	PSC-1283	1899-12-31 08:07:44	0.338704	3	29.6	0.533	273	10.7	1.61	30.78	26.17	223.7	459.8	304.6	0.514	55.5347		7	0.28	0.04	7.28	2010-07-14	0.0751	11.738		156.298	63.9802	16.9	33	1	34
1838	14	225	NO	2	1	2010-06-08	2010-07-09	31	22.5	22.5			C	40371	Jul 12 2010	Mon Jul 12 2010 11:11:45	PSC-2900	1899-12-31 11:17:50	0.470718	4	32.1	0.407	233	9.96	1.92	27.3	26.37	338.3	591	446.6	0.428	78.8698		23.75	0.55	0.0231579	24.3	2010-07-12	0.0344	7.365		214.099	46.7074	45.4	137	33	170
1839	14	175	NO	2	1	2010-06-08	2010-07-16	38	17.6	22.4			C	40384	Jul 25 2010	Sun Jul 25 2010 11:48:35	PSC-2959	1899-12-31 11:57:34	0.49831	4	29.8	0.639	288	11.2	1.42	25.92	25.99	409.1	828.5	573	0.506	46.6354		12.79	0.3	0.0234558	13.09	2010-07-25	0.2092	34.398		164.426	60.8175	25.3	52	22	74
1840	14	250	NO	2	1	2010-06-08	2010-07-12	34	22	18			C	40376	Jul 17 2010	Sat Jul 17 2010 07:33:18	PSC-1283	1899-12-31 07:39:19	0.31897	2	19.3	0.287	263	6.94	1.9	29.03	25.72	233.1	597.8	447.8	0.61	67.2474		18.97	0.32	0.0168687	19.29	2010-07-17	0.0514	9.602		186.809	53.5305	35.8	124	4	128
1841	14	373	NO	2	1	2010-06-08	2010-07-13	35	20.9	21.2			C	40348	Jul 19 2010	Mon Jul 19 2010 10:29:49	PSC-2784	1899-12-31 10:37:18	0.442569	4	47.9	0.763	249	12.5	1.34	25.82	26.18	512.7	924.3	713.3	0.445	62.7785		18.16	0.63	0.0346916	18.79	2010-07-19	0.0571	9.892		173.24	57.7234	40.6	206	26	232
1842	14	23	NO	2	1	2010-06-08	2010-07-09	31	23	21.1			C	40371	Jul 12 2010	Mon Jul 12 2010 11:27:38	PSC-2900	1899-12-31 11:33:42	0.481736	4	27.1	0.423	260	10.3	1.92	29.92	26.38	279.8	543.1	398.4	0.485	64.0662		14.7	0.5	0.0340136	15.2	2010-07-12	0.0204	4.309		211.225	47.3428	47.3	59	8	67
1843	14	93	NO	2	1	2010-06-08	2010-07-27	49	14.3	22.5			C	40388	Jul 29 2010	Thr Jul 29 2010 09:00:02	PSC-2959	1899-12-31 09:06:09	0.379271	2	20.8	0.372	277	7.59	1.61	29.66	25.93	175.7	404.6	271.8	0.566	55.914		3.28	0.0417	0.0127134	3.3217	2010-07-29	0.0358	7.698		215.028	46.5056	37.3	8	8	16
1844	14	232	NO	2	1	2010-06-08	2010-07-12	34	18	20			C	40376	Jul 17 2010	Sat Jul 17 2010 07:41:18	PSC-1283	1899-12-31 07:43:30	0.321875	2	23.8	0.41	274	9.54	1.85	31.57	26.08	231.6	424.4	320.1	0.454	58.0488		26.48	0.35	0.0132175	26.83	2010-07-17	0.0709	12.622		178.025	56.1718	43.5	156	9	165
1845	14	65	NO	2	1	2010-06-08	2010-07-13	35	12.9	14.4			C	40348	Jul 19 2010	Mon Jul 19 2010 09:54:18	PSC-2784	1899-12-31 10:00:50	0.417245	4	41.7	0.686	243	10.5	1.24	25.88	25.72	502.6	870.8	684.3	0.423	60.7872		16.79	0.23	0.0136986	17.02	2010-07-19	0.0529	9.174		173.422	57.663	36.4	256	17	273
1846	14	301	NO	2	1	2010-06-08	2010-07-13	35	11.3	16			C	40348	Jul 19 2010	Mon Jul 19 2010 10:02:17	PSC-2784	1899-12-31 10:11:52	0.424907	4	50.6	0.751	239	12.6	1.37	27.12	25.54	466	895.3	683.9	0.48	67.3768		114.94	3.22	0.0280146	118.16	2010-07-19	0.0734	12.975		176.771	56.5703	64.1	346	24	370
1847	14	355	NO	2	1	2010-06-08	2010-07-13	35	17.4	18.6			C	40348	Jul 19 2010	Mon Jul 19 2010 09:37:39	PSC-2784	1899-12-31 09:44:44	0.406065	3	31.3	0.401	226	7.91	1.56	26.91	26.05	431	712.7	573.3	0.395	78.0549		10.74	0.1	0.00931099	10.84	2010-07-19	0.0546	9.929		181.85	54.9904	33.8	126	25	151
1848	14	193	NO	2	1	2010-06-08	2010-07-11	33	2037	18.3			C	40373	Jul 14 2010	Wed Jul 14 2010 07:47:27	PSC-1283	1899-12-31 07:52:25	0.328067	2	24.8	0.309	237	6.96	1.77	27.86	25.83	236.739	477.845	324.605	0.50457	80.2589		24.68	0.57	0.0230956	25.25	2010-07-14	0.0806	11.019		136.712	73.1464	41.4	174	19	193
1849	15	267	DR	2	1	2010-06-08	2010-07-08	30	14	19.1			C	40369	Jul 10 2010	Sat Jul 10 2010 11:39:12	PSC-1283	1899-12-31 11:40:54	0.486736	6	23.1	0.264	231	4.41	1.3	22.7	26	290.7	498.6	358.1	0.417	87.5		14.34	0.15	0.0104603	14.49	2010-07-10	0.0466	9.486		203.562	49.125	33.5	100	19	119
1850	15	2	DR	2	1	2010-06-08	2010-07-14	36	3	4.1			C	40381	Jul 22 2010	Thr Jul 22 2010 09:44:52	PSC-2784	1899-12-31 09:50:08	0.409815	3	33.4	0.43	236	8.33	1.53	25	26.12	471.9	790.7	651.8	0.403	77.6744		23.4	0.57	0.024359	23.97	2010-07-22	0.0807	14.116		174.919	57.1692	43.6	103	24	127
1851	15	207	DR	2	1	2010-06-08	2010-07-19	41	4.5	4.1	too small to IRGA		C	.	.	.	.	.	.	.	.	.	.	.	.	.	.	.	.	.	.	.		0.23	0.01	0.0434783	0.24	2010-07-26	0.011	1.69		153.636	65.0888	8.4	1	0	1
1852	15	146	DR	2	1	2010-06-08	2010-07-09	31	10.9	9.1			C	40371	Jul 12 2010	Mon Jul 12 2010 10:29:46	PSC-2900	1899-12-31 10:39:18	0.443958	3	20.7	0.413	287	9.74	1.85	29.4	26.35	261.8	385.5	307.4	0.321	50.1211		5.66	0.25	0.0441696	5.91	2010-07-12	0.0436	7.748		177.706	56.2726	35.6	23	20	43
1853	15	143	DR	2	1	2010-06-08	2010-07-16	38	10.7	9.9			C	40384	Jul 25 2010	Sun Jul 25 2010 11:12:12	PSC-2784	1899-12-31 11:18:36	0.47125	5	20.7	0.339	272	6.5	1.51	24.21	26.23	330.2	425.8	359.7	0.225	61.0619		2.83	0.15	0.0530035	2.98	2010-07-25	0.037	5.844		157.946	63.3128	14.2	10	1	11
1854	15	201	DR	2	1	2010-06-08	2010-07-11	33	11.4	13.6			C	40373	Jul 14 2010	Wed Jul 14 2010 09:56:19	PSC-1283	1899-12-31 10:10:43	0.424109	5	20.6	0.168	175	3.94	1.81	22.71	26.15	244.7	422.8	306.1	0.421	122.619		9.47	0.21	0.0221753	9.68	2010-07-14	0.1181	13.761		116.52	85.8223	36.1	49	17	66
1855	15	15	DR	2	1	2010-06-08	2010-07-11	33	14.6	14.7			C	40373	Jul 14 2010	Wed Jul 14 2010 10:11:32	PSC-1283	1899-12-31 10:24:44	0.433843	5	16.3	0.117	156	1.77	1.16	22.46	26.19	231.1	405.1	306	0.429	139.316		.	.	.	.	2010-07-14	0.0764	13.373		175.039	57.13	.	.	.	.
1856	15	b3-wt	DR	2	1	2010-06-08	2010-07-06	28			ein-not measured	est bolt date	C	.	.	.	.	.	.	.	.	.	.	.	.	.	.	.	.	.	.	.		.	.	.	.	.	.	.		.		.	.	.	.
1857	15	174	DR	2	1	2010-06-08	2010-07-13	35	9.2	14.8			C	40348	Jul 19 2010	Mon Jul 19 2010 06:54:17	PSC-1283	1899-12-31 07:01:34	0.292755	2	15.1	0.16	226	3.4	1.63	28.92	26.22	327.7	483.6	396.9	0.322	94.375		3.76	0.11	0.0292553	3.87	2010-07-19	0.0463	9.63		207.991	48.0789	29.8	13	17	30
1858	15	261	DR	2	1	2010-06-08	2010-07-18	40	0.6	4			C	40385	Jul 26 2010	Mon Jul 26 2010 08:29:18	PSC-2959	1899-12-31 08:38:32	0.360093	1	12.3	0.174	264	3.96	1.75	27.33	25.91	531.9	748	638.1	0.289	70.6897		3.12	0.32	0.102564	3.44	2010-07-26	0.0541	11.077		204.75	48.8399	12.8	3	0	3
1859	15	363	DR	2	1	2010-06-08	2010-07-13	35	14.7	7			C	40348	Jul 19 2010	Mon Jul 19 2010 07:02:49	PSC-1283	1899-12-31 07:10:56	0.299259	2	17.3	0.161	203	3.32	1.59	28.56	26.16	153.2	304.6	212.9	0.497	107.453		29.04	0.97	0.0334022	30.01	2010-07-19	0.0372	8.512		228.817	43.703	47.5	248	27	275
1860	15	355	DR	2	1	2010-06-08	2010-07-11	33	6.7	11.7			C	40373	Jul 14 2010	Wed Jul 14 2010 11:02:13	PSC-1283	1899-12-31 11:04:52	0.461713	6	19.9	0.401	294	6.23	1.23	26.34	25.81	193.5	350.1	252.5	0.447	49.6259		7.17	0.27	0.0376569	7.44	2010-07-14	0.0566	7.55		133.392	74.9669	27.5	55	19	74
1861	15	264	DR	2	1	2010-06-08	2010-07-16	38	4.5	9.7			C	40384	Jul 25 2010	Sun Jul 25 2010 10:17:12	PSC-2784	1899-12-31 10:38:49	0.443623	4	11.3	0.22	295	4.68	1.65	20.52	26.27	576.9	684.1	642	0.157	51.3636		2.13	0.08	0.0375587	2.21	2010-07-25	0.0272	4.656		171.176	58.4192	13.5	3	0	3
1862	15	281	DR	2	1	2010-06-08	2010-07-13	35	4.4	6.4			C	40348	Jul 19 2010	Mon Jul 19 2010 07:33:21	PSC-1283	1899-12-31 07:38:36	0.318472	2	24.5	0.256	216	4.66	1.42	27.75	26.11	239.2	485.9	335	0.508	95.7031		12.43	0.37	0.0297667	12.8	2010-07-19	0.0909	17.69		194.609	51.385	34.1	101	16	117
1863	15	52	DR	2	1	2010-06-08	2010-07-11	33	8.6	10.3			C	40373	Jul 14 2010	Wed Jul 14 2010 10:30:59	PSC-1283	1899-12-31 10:31:27	0.438507	5	27.3	0.371	252	4.73	1	24.01	26.04	219.8	439.3	297.6	0.5	73.5849		17.04	0.54	0.0316901	17.58	2010-07-14	0.1502	18.892		125.779	79.5046	29.5	90	2	92
1864	15	308	DR	2	1	2010-06-08	2010-07-11	33	7.7	15.6			C	40373	Jul 14 2010	Wed Jul 14 2010 10:53:00	PSC-1283	1899-12-31 11:00:51	0.458924	6	20.9	0.288	256	4.91	1.33	22.98	26.18	207.7	394.3	267.1	0.473	72.5694		1.1	0.04	0.0363636	1.14	2010-07-14	0.0344	4.82		140.116	71.3693	22.8	10	5	15
1865	15	53	DR	2	1	2010-06-08	2010-07-09	31	8.9	4.5			C	40371	Jul 12 2010	Mon Jul 12 2010 10:12:46	PSC-2900	1899-12-31 10:19:42	0.430347	3	38.4	0.469	225	10.5	1.77	27.86	25.72	336.8	662	463.8	0.491	81.8763		.	.	.	.	2010-07-12	0.0483	7.74		160.248	62.4031	.	.	.	.
1866	15	357	DR	2	1	2010-06-08	2010-07-12	34	6.8	6.9			C	40376	Jul 17 2010	Sat Jul 17 2010 10:36:33	PSC-2900	1899-12-31 10:50:55	0.452025	3	26.4	0.236	187	5.5	1.82	22.23	26.3	324	614.7	459.2	0.473	111.864		.	.	.	.	2010-07-17	0.0497	9.928		199.759	50.0604	.	.	.	.
1867	15	68	DR	2	1	2010-06-08	2010-07-13	35	1.2	10			C	40348	Jul 19 2010	Mon Jul 19 2010 07:46:38	PSC-1283	1899-12-31 07:53:13	0.328623	2	18.7	0.211	232	3.42	1.25	24.71	26.02	179.6	351.8	248.8	0.49	88.6256		7.85	0.39	0.0496815	8.24	2010-07-19	0.0914	17.48		191.247	52.2883	41	81	20	101
1868	15	251	DR	2	1	2010-06-08	2010-07-17	39	4.3	11.2			C	40384	Jul 25 2010	Sun Jul 25 2010 10:54:44	PSC-2784	1899-12-31 11:03:58	0.461088	5	13.1	0.161	247	3.82	1.83	20.53	26.26	632.9	735.8	685.9	0.14	81.3665		0.98	0.06	0.0612245	1.04	2010-07-25	0.0373	7.421		198.954	50.2628	10.6	0	2	2
1869	15	1	DR	2	1	2010-06-08	2010-07-13	35	1.8	5.2			C	40348	Jul 19 2010	Mon Jul 19 2010 07:55:03	PSC-1283	1899-12-31 08:05:47	0.33735	3	36.6	0.602	260	11.8	1.58	33.08	25.87	237.6	508.1	331.4	0.532	60.7973		11.51	0.71	0.0616855	12.22	2010-07-19	0.0471	10.398		220.764	45.2972	41	97	27	124
1870	15	150	DR	2	1	2010-06-08	2010-07-09	31	11.6	12.6			C	40371	Jul 12 2010	Mon Jul 12 2010 09:44:36	PSC-2900	1899-12-31 09:54:13	0.41265	2	32.2	0.399	230	9.59	1.89	30.36	26.36	283.6	583.9	398.2	0.514	80.7018		11.97	0.22	0.0183793	12.19	2010-07-12	0.0845	14.045		166.213	60.1638	38.6	122	15	137
1871	15	206	DR	2	1	2010-06-08	2010-07-09	31	9	10.4			C	40371	Jul 12 2010	Mon Jul 12 2010 09:37:00	PSC-2900	1899-12-31 09:43:45	0.405382	2	34	0.466	241	10.6	1.8	31	26.06	307.7	601.5	430.8	0.488	72.9614		26.01	0.79	0.0303729	26.8	2010-07-12	0.0351	7.376		210.142	47.5868	37.6	98	17	115
1872	15	18	DR	2	1	2010-06-08	2010-07-08	30	13.6	19			C	40369	Jul 10 2010	Sat Jul 10 2010 13:56:14	PSC-2900	1899-12-31 13:56:34	0.580949	6	25.4	0.354	252	7.02	1.56	24.3	26.15	267.1	471.6	357	0.434	71.7514		3.76	0.09	0.0239362	3.85	2010-07-10	0.0246	5.58		226.829	44.086	26.8	8	3	11
1873	15	208	DR	2	1	2010-06-08	2010-07-08	30	9.3	19.4			C	40369	Jul 10 2010	Sat Jul 10 2010 13:47:14	PSC-2900	1899-12-31 13:47:29	0.574641	6	20.6	0.218	221	4.47	1.59	21.93	26.07	280.932	470.446	343.675	0.402839	94.4954		12.03	0.38	0.0315877	12.41	2010-07-10	0.0992	18.179		183.256	54.5685	38.5	77	27	104
1874	15	402	DR	2	1	2010-06-08	2010-07-08	30	11.2	18.5			C	40369	Jul 10 2010	Sat Jul 10 2010 12:44:09	PSC-2784	1899-12-31 12:48:31	0.533692	6	16.8	0.277	263	6.58	1.85	24.53	25.87	426.4	657.8	529	0.352	60.6498		6.47	0.26	0.0401855	6.73	2010-07-10	0.0942	18.55		196.921	50.7817	26	66	12	78
1875	15	353	DR	2	1	2010-06-08	2010-07-09	31	12	14.2			C	40371	Jul 12 2010	Mon Jul 12 2010 10:49:26	PSC-2900	1899-12-31 10:50:24	0.451667	3	22.8	0.389	272	9.18	1.85	30.57	26.12	216.511	421.745	301.423	0.486631	58.6118		22.24	0.36	0.0161871	22.6	2010-07-12	0.1056	18.491		175.104	57.1089	50.1	133	10	143
1876	15	242	DR	2	1	2010-06-08	2010-07-10	32	7.5	14.3			C	40371	Jul 12 2010	Mon Jul 12 2010 12:45:35	PSC-2900	1899-12-31 12:52:42	0.536597	5	29.2	0.352	229	8.03	1.78	24.11	26.25	336.9	629.3	462.6	0.465	82.9545		10.92	0.27	0.0247253	11.19	2010-07-12	0.0539	9.059		168.071	59.4988	40.9	160	17	177
1877	15	332	DR	2	1	2010-06-08	2010-07-09	31	10.5	12.9			C	40371	Jul 12 2010	Mon Jul 12 2010 09:15:09	PSC-2900	1899-12-31 09:24:02	0.39169	2	27.5	0.444	264	10.5	1.87	35.32	25.65	198.2	418.1	280	0.526	61.9369		10.51	0.38	0.036156	10.89	2010-07-12	0.0264	4.833		183.068	54.6245	32.9	58	14	72
1878	15	331	DR	2	1	2010-06-08	2010-07-10	32	7.3	10.7			C	40371	Jul 12 2010	Mon Jul 12 2010 12:03:26	PSC-2900	1899-12-31 12:22:33	0.51566	5	37.7	0.526	241	10.8	1.64	27.41	26.14	302.9	590.4	405.5	0.487	71.673		.	.	.	.	2010-07-12	0.0592	10.042		169.628	58.9524	.	.	.	.
1879	15	7	DR	2	1	2010-06-08	2010-07-09	31	8.5	12.6			C	40371	Jul 12 2010	Mon Jul 12 2010 09:12:08	PSC-2900	1899-12-31 09:12:11	0.383461	2	37.8	0.685	267	14.2	1.68	34.04	25.67	365.7	635.7	468.2	0.425	55.1825		21.34	0.4	0.0187441	21.74	2010-07-12	0.0349	6.272		179.713	55.6441	44.5	99	22	121
1880	15	193	DR	2	1	2010-06-08	2010-07-10	32	14.3	16.6			C	40371	Jul 12 2010	Mon Jul 12 2010 11:53:47	PSC-2900	1899-12-31 12:02:23	0.501655	5	33	0.336	203	8.27	1.92	26.44	26.3	334.1	628.5	440.4	0.468	98.2143		14.22	0.59	0.0414909	14.81	2010-07-12	0.0896	13.931		155.48	64.317	21.5	118	0	118
1881	15	131	DR	2	1	2010-06-08	2010-07-08	30	10.7	15.8			C	40369	Jul 10 2010	Sat Jul 10 2010 11:05:33	PSC-1283	1899-12-31 11:06:49	0.463067	6	9.2	0.135	272	2.98	1.69	23.09	26.1	169.5	299.2	248.1	0.433	68.1481		.	.	.	.	2010-07-10	0.064	11.789		184.203	54.2879	.	.	.	.
1882	15	70	DR	2	1	2010-06-08	2010-07-11	33	10.6	14.9			C	40373	Jul 14 2010	Wed Jul 14 2010 13:49:58	PSC-2784	1899-12-31 13:55:47	0.580405	7	23.7	0.314	250	5.67	1.41	23.56	26.24	412.3	658.9	531.5	0.374	75.4777		10.3	0.15	0.0145631	10.45	2010-07-14	0.0342	5.477		160.146	62.4429	32.6	83	12	95
1883	15	175	DR	2	1	2010-06-08	na	na				dead on 7/17 "Death Census"	C	.	.	.	.	.	.	.	.	.	.	.	.	.	.	.	.	.	.	.		.	.	.	.	.	.	.		.		.	.	.	.
1884	15	289	DR	2	1	2010-06-08	2010-07-14	36	na	na	dead		C	.	.	.	.	.	.	.	.	.	.	.	.	.	.	.	.	.	.	.		.	.	.	.	.	.	.		.		.	.	.	.
1885	15	212	DR	2	1	2010-06-08	2010-07-10	32	8.4	5.6			C	40371	Jul 12 2010	Mon Jul 12 2010 13:54:01	PSC-2900	1899-12-31 14:00:35	0.583738	7	32.2	0.373	222	8.61	1.8	22.8	26.31	328.7	599.4	434.1	0.452	86.3271		13.02	0.69	0.0529954	13.71	2010-07-12	0.0565	9.275		164.159	60.9164	39.4	84	18	102
1886	15	25	DR	2	1	2010-06-08	2010-07-14	36	2.9	3.4			C	40381	Jul 22 2010	Thr Jul 22 2010 09:35:27	PSC-2784	1899-12-31 09:41:37	0.4039	3	44.1	0.604	236	11.2	1.49	26.92	26.25	491.8	916.7	720.2	0.463	73.0132		7.05	0.41	0.058156	7.46	2010-07-22	0.042	8.367		199.214	50.1972	45.7	60	26	86
1887	15	232	DR	2	1	2010-06-08	2010-07-13	35	4.7	9.4			C	40348	Jul 19 2010	Mon Jul 19 2010 06:51:36	PSC-1283	1899-12-31 06:51:41	0.285891	1	16.9	0.248	262	6.28	1.97	31.03	25.66	238.3	460.6	322.4	0.483	68.1452		7.78	0.34	0.0437018	8.12	2010-07-19	0.1397	25.71		184.037	54.3368	50.2	89	18	107
1888	15	23	DR	2	1	2010-06-08	na	na					C	.	.	.	.	.	.	.	.	.	.	.	.	.	.	.	.	.	.	.		.	.	.	.	.	.	.		.		.	.	.	.
1889	15	39	DR	2	1	2010-06-08	na	na				7/6-died in field	C	.	.	.	.	.	.	.	.	.	.	.	.	.	.	.	.	.	.	.		.	.	.	.	.	.	.		.		.	.	.	.
1890	15	347	DR	2	1	2010-06-08	2010-07-14	36	3.1	3.3			C	40381	Jul 22 2010	Thr Jul 22 2010 10:19:06	PSC-2784	1899-12-31 10:24:08	0.433426	4	32.1	0.525	265	7.8	1.18	23.25	26.03	531.2	893.6	733.5	0.405	61.1429		7.86	0.47	0.0597964	8.33	2010-07-22	0.0982	15.632		159.185	62.8199	50.1	103	28	131
1891	15	30	DR	2	1	2010-06-08	2010-07-14	36					C	40380	Jul 21 2010	Wed Jul 21 2010 14:37:03	PSC-2900	1899-12-31 14:44:36	0.614306	7	35.5	0.541	251	11.5	1.7	23.41	26.31	328.7	665.3	446.4	0.506	65.6192		4.44	0.16	0.036036	4.6	2010-07-21	0.0581	9.199		158.33	63.159	24.7	48	5	53
1892	15	311	DR	2	1	2010-06-08	2010-07-10	32	6.4	13..5			C	40371	Jul 12 2010	Mon Jul 12 2010 13:34:01	PSC-2900	1899-12-31 13:46:18	0.573819	6	25.6	0.247	199	6.11	1.91	21.75	26.4	303.2	547.5	387	0.446	103.644		0.65	0.04	0.0615385	0.69	2010-07-12	0.0341	5.162		151.378	66.0597	11.2	4	2	6
1893	15	229	DR	2	1	2010-06-08	2010-07-13	35	2	7.6			C	40348	Jul 19 2010	Mon Jul 19 2010 07:13:50	PSC-1283	1899-12-31 07:24:08	0.308426	2	27.9	0.255	192	4.78	1.45	29.33	26.01	211.2	464.4	298.6	0.545	109.412		.	.	.	.	2010-07-19	0.0694	10.963		157.968	63.3038	.	.	.	.
1894	15	277	DR	2	1	2010-06-08	2010-07-10	32	10.6	14.4			C	40371	Jul 12 2010	Mon Jul 12 2010 13:09:05	PSC-2900	1899-12-31 13:24:19	0.558553	6	28	0.271	198	6.33	1.81	21.9	26.49	268.9	478.3	333	0.438	103.321		5.29	0.2	0.0378072	5.49	2010-07-12	0.0591	8.773		148.443	67.3658	32.5	64	26	90
1895	15	300	DR	2	1	2010-06-08	2010-07-13	35	4.7	1.2			C	40348	Jul 19 2010	Mon Jul 19 2010 07:26:40	PSC-1283	1899-12-31 07:31:58	0.313866	2	25.5	0.281	223	5.21	1.44	27.66	26.25	252.7	446.3	341.8	0.434	90.7473		6.67	0.35	0.0524738	7.02	2010-07-19	0.0551	11.255		204.265	48.956	25.3	57	1	58
1896	15	234	DR	2	1	2010-06-08	2010-07-17	39	11.2	7.9			C	40384	Jul 25 2010	Sun Jul 25 2010 10:40:40	PSC-2784	1899-12-31 10:51:22	0.452338	4	24.3	0.245	210	5.41	1.71	20.16	26.29	509.5	889.1	683.6	0.427	99.1837		1.61	0.09	0.0559006	1.7	2010-07-25	0.095	10.73		112.947	88.5368	18.1	1	1	2
1897	15	12	DR	2	1	2010-06-08	2010-08-10	63					C																					1.92	0.08	0.0416667	2	.	.	.		.		9.9	0	0	0
1898	15	60	DR	2	1	2010-06-08	2010-07-13	35	1.8	3.6			C	40348	Jul 19 2010	Mon Jul 19 2010 07:40:02	PSC-1283	1899-12-31 07:45:39	0.323368	2	14.8	0.137	204	2.66	1.49	25.7	26.31	71.9	163.7	105.5	0.561	108.029		5.4	0.12	0.0222222	5.52	2010-07-19	0.0653	10.231		156.677	63.8256	29.8	52	16	68
1899	15	284	DR	2	1	2010-06-08	2010-07-16	38	na	na	dead		C	.	.	.	.	.	.	.	.	.	.	.	.	.	.	.	.	.	.	.		.	.	.	.	.	.	.		.		.	.	.	.
1900	15	65	DR	2	1	2010-06-08	2010-07-14	36	na	na	too small to IRGA		C	.	.	.	.	.	.	.	.	.	.	.	.	.	.	.	.	.	.	.		.	.	.	.	.	.	.		.		.	.	.	.
1901	15	318	DR	2	1	2010-06-08	2010-07-09	31	6.8	10.9			C	40371	Jul 12 2010	Mon Jul 12 2010 10:00:42	PSC-2900	1899-12-31 10:11:37	0.424734	3	35.2	0.464	235	10.8	1.83	29.86	26.37	315.8	653.7	450.9	0.517	75.8621		12.74	0.33	0.0259027	13.07	2010-07-12	0.056	10.494		187.393	53.3638	37.6	93	26	119
1902	15	337	DR	2	1	2010-06-08	2010-07-13	35	1	4.4			C	40378																			weird results-deleted	8.88	0.41	0.0461712	9.29	2010-07-19	0.0628	11.633		185.239	53.9844	31.8	115	25	140
1903	15	41	DR	2	1	2010-06-08	2010-07-08	30	13.1	16.5			C	40369	Jul 10 2010	Sat Jul 10 2010 14:16:59	PSC-2900	1899-12-31 14:18:22	0.596088	7	13.2	0.272	297	5.64	1.61	21.64	26.09	249.9	307.1	271.2	0.186	48.5294		1.11	0.05	0.045045	1.16	2010-07-10	0.0195	5.213		267.333	37.4065	15.7	15	6	21
1904	15	ein40	DR	2	1	2010-06-08	na	na			ein-not measured	7/6-died in field	C	.	.	.	.	.	.	.	.	.	.	.	.	.	.	.	.	.	.	.		.	.	.	.	.	.	.		.		.	.	.	.
1905	15	69	DR	2	1	2010-06-08	na	na				6/27-never germ	C	.	.	.	.	.	.	.	.	.	.	.	.	.	.	.	.	.	.	.		.	.	.	.	.	.	.		.		.	.	.	.
1906	15	176	DR	2	1	2010-06-08	2010-07-13	35	1	1.3			C	40348	Jul 19 2010	Mon Jul 19 2010 08:16:36	PSC-1283	1899-12-31 08:19:53	0.347141	3	19.8	0.157	175	2.28	1.12	24.53	26.11	250.1	424	319.1	0.41	126.115		14.92	0.81	0.0542895	15.73	2010-07-19	0.1821	29.214		160.428	62.3331	44.9	103	31	134
1907	15	265	DR	2	1	2010-06-08	2010-07-09	31	10.8	13.7			C	40371	Jul 12 2010	Mon Jul 12 2010 10:41:07	PSC-2900	1899-12-31 10:47:28	0.44963	3	28.1	0.362	238	8.8	1.9	27.87	26.3	243.1	469.4	331.3	0.482	77.6243		8.96	0.24	0.0267857	9.2	2010-07-12	0.066	10.454		158.394	63.1337	29.8	87	12	99
1908	15	171	DR	2	1	2010-06-08	na	na					C	.	.	.	.	.	.	.	.	.	.	.	.	.	.	.	.	.	.	.		3.27	0.12	0.0366972	3.39	.	.	.		.		17.3	0	0	0
1909	15	223	DR	2	1	2010-06-08	2010-07-08	30	14.6	17.6			C	40369	Jul 10 2010	Sat Jul 10 2010 13:38:01	PSC-2900	1899-12-31 13:38:24	0.568333	6	28.5	0.309	217	6.28	1.59	21.55	26.38	352.6	631.1	452.4	0.441	92.233		5.84	.	.	.	2010-07-10	0.0641	12.684		197.878	50.5361	28.9	58	16	74
1910	15	215	DR	2	1	2010-06-08	2010-07-13	35	5.4	9.2			C	40348	Jul 19 2010	Mon Jul 19 2010 08:20:52	PSC-1283	1899-12-31 08:25:30	0.351042	3	8.8	0.111	258	1.72	1.18	24.57	26.22	396.2	494.4	439	0.199	79.2793		2.43	0.1	0.0411523	2.53	2010-07-19	0.0571	12.39		216.988	46.0856	23.6	5	8	13
1911	15	359	DR	2	1	2010-06-08	2010-07-11	33	11.5	13.5			C	40373	Jul 14 2010	Wed Jul 14 2010 13:43:38	PSC-2784	1899-12-31 13:46:24	0.573889	7	18.5	0.37	295	5.99	1.27	23.08	25.94	672.9	837.3	756.9	0.196	50		.	0.09	.	.	2010-07-14	0.0587	9.982		170.051	58.8059	28	24	8	32
1912	15	228	DR	2	1	2010-06-08	2010-07-12	34	10.2	14			C	40376	Jul 17 2010	Sat Jul 17 2010 10:28:05	PSC-2900	1899-12-31 10:30:45	0.438021	3	22.7	0.24	217	5.49	1.78	22.47	25.9	297	513.8	379.3	0.422	94.5833		3.66	0.1	0.0273224	3.76	2010-07-17	0.0719	9.852		137.024	72.9801	34.8	22	14	36
1913	15	253	DR	2	1	2010-06-08	2010-07-11	33	8.7	14.2			C	40373	Jul 14 2010	Wed Jul 14 2010 13:39:42	PSC-2784	1899-12-31 13:40:04	0.569491	7	13.4	0.218	280	3.66	1.29	23.07	26.3	605.5	735.6	677.4	0.177	61.4679		1.43	0.03	0.020979	1.46	2010-07-14	0.0672	11.24		167.262	59.7865	24.7	13	11	24
1914	15	339	DR	2	1	2010-06-08	2010-07-08	30	6.6	17.4			C	40369	Jul 10 2010	Sat Jul 10 2010 11:19:18	PSC-1283	1899-12-31 11:19:37	0.471956	6	28.5	0.369	243	6.36	1.35	23.5	26.27	294.4	527.2	378.8	0.442	77.2358		11.01	0.26	0.0236149	11.27	2010-07-10	0.1397	28.124		201.317	49.6729	37.4	41	14	55
1915	15	16	DR	2	1	2010-06-08	2010-07-11	33	6.7	11.3			C	40373	Jul 14 2010	Wed Jul 14 2010 13:34:15	PSC-2784	1899-12-31 13:34:29	0.565613	7	29.5	0.376	238	8.14	1.71	23.59	26.1	487.4	773.5	620.5	0.37	78.4574		8.64	0.32	0.037037	8.96	2010-07-14	0.07	10.278		146.829	68.1066	29.5	62	10	72
1916	15	401	DR	2	1	2010-06-08	na	na				6/21-SC, 6/27-died in field	C	.	.	.	.	.	.	.	.	.	.	.	.	.	.	.	.	.	.	.		.	.	.	.	.	.	.		.		.	.	.	.
1917	15	155	DR	2	1	2010-06-08	2010-07-15	37	10.4	4.8			C	40383	Jul 24 2010	Sat Jul 24 2010 10:17:55	PSC-2900	1899-12-31 10:36:05	0.441725	3	38.3	0.533	242	10.2	1.54	30.28	26	319.1	707.2	470.3	0.549	71.8574		29.01	0.85	0.0293002	29.86	2010-07-24	0.1533	24.668		160.913	62.1453	40.4	143	26	169
1918	15	21	DR	2	1	2010-06-08	2010-07-13	35	1.8	7.5			C	40348	Jul 19 2010	Mon Jul 19 2010 09:42:16	PSC-1283	1899-12-31 09:43:48	0.405417	4	29.5	0.518	274	7.92	1.22	24.43	26.08	206.6	390.9	272	0.471	56.9498		10.29	0.32	0.0310982	10.61	2010-07-19	0.1307	21.855		167.215	59.8032	43.1	108	30	138
1919	15	166	DR	2	1	2010-06-08	na	na					C	.	.	.	.	.	.	.	.	.	.	.	.	.	.	.	.	.	.	.		0.12	0.001	0.00833333	0.121	.	.	.		.		6.4	0	0	0
1920	15	190	DR	2	1	2010-06-08	2010-07-11	33	4.6	9.6			C	40373	Jul 14 2010	Wed Jul 14 2010 09:53:39	PSC-1283	1899-12-31 09:55:22	0.413449	4	28.7	0.489	268	10.2	1.67	27.55	26.14	235.4	497.8	335.3	0.527	58.6912		6.3	0.38	0.0603175	6.68	2010-07-14	0.1073	15.35		143.057	69.9023	43.2	88	26	114
1921	15	354	DR	2	1	2010-06-08	2010-07-10	32	8	14			C	40371	Jul 12 2010	Mon Jul 12 2010 13:49:27	PSC-2900	1899-12-31 13:51:49	0.57765	6	30.9	0.414	241	9.49	1.8	26.99	26.4	277.4	528.3	363.7	0.475	74.6377		4.32	0.21	0.0486111	4.53	2010-07-12	0.0684	10.442		152.661	65.5047	41.4	26	21	47
1922	15	240	DR	2	1	2010-06-08	2010-07-11	33	5.9	11.1			C	40373	Jul 14 2010	Wed Jul 14 2010 10:26:09	PSC-1283	1899-12-31 10:27:19	0.435637	5	26	0.466	281	5.59	0.951	24.98	26.04	212.9	432.8	287.3	0.508	55.794		4.51	0.15	0.0332594	4.66	2010-07-14	0.0431	5.453		126.52	79.0391	19.8	9	1	10
1923	15	182	DR	2	1	2010-06-08	2010-07-12	34	5.1	5.6			C	40376	Jul 17 2010	Sat Jul 17 2010 08:49:39	PSC-2900	1899-12-31 08:49:59	0.368044	1	32.1	0.425	240	9.44	1.76	27.07	25.9	310.7	599.9	444.7	0.482	75.5294		26.02	0.94	0.0361261	26.96	2010-07-17	0.2911	45.108		154.957	64.534	64.2	206	34	240
1924	15	164	DR	2	1	2010-06-08	2010-07-08	30	4.3	13.9			C	40369	Jul 10 2010	Sat Jul 10 2010 13:04:58	PSC-2784	1899-12-31 13:05:16	0.545324	7	30.9	0.461	234	9.11	1.57	24.48	26.02	459.9	767.4	622.3	0.401	67.0282		6.05	0.21	0.0347107	6.26	2010-07-10	0.0712	14.595		204.986	48.7838	31.1	27	17	44
1925	15	76	DR	2	1	2010-06-08	2010-07-09	31	2.9	5.9			C	40371	Jul 12 2010	Mon Jul 12 2010 10:26:02	PSC-2900	1899-12-31 10:28:17	0.436308	3	32.6	0.455	245	10.3	1.8	29.03	26.12	315	583.1	430	0.46	71.6484		6.81	0.42	0.061674	7.23	2010-07-12	0.0336	5.927		176.399	56.6897	27	29	18	47
1926	15	243	DR	2	1	2010-06-08	2010-07-13	35	1.3	6.1			C	40348	Jul 19 2010	Mon Jul 19 2010 09:13:56	PSC-1283	1899-12-31 09:33:10	0.398032	4	27.1	0.435	266	8.15	1.48	30.97	26.21	183.9	356.7	235.6	0.484	62.2989		10.02	0.24	0.0239521	10.26	2010-07-19	0.054	9.339		172.944	57.822	35.4	93	23	116
1927	15	42	DR	2	1	2010-06-08	2010-07-12	34	2.2	9.3			C	40376	Jul 17 2010	Sat Jul 17 2010 09:09:46	PSC-2900	1899-12-31 09:14:27	0.385035	2	29.7	0.287	200	5.62	1.53	23.62	26.16	306.9	637	456	0.518	103.484		2.94	0.18	0.0612245	3.12	2010-07-17	0.0545	10.373		190.33	52.5402	29	44	21	65
1928	15	31	DR	2	1	2010-06-08	2010-07-12	34	2.8	6.3			C	40376	Jul 17 2010	Sat Jul 17 2010 09:47:15	PSC-2900	1899-12-31 09:48:12	0.408472	2	25.7	0.312	234	6.72	1.69	27.43	25.78	212.4	423.5	301.9	0.499	82.3718		10.05	0.43	0.0427861	10.48	2010-07-17	0.0857	13.807		161.109	62.07	17.7	105	3	108
1929	15	328	DR	2	1	2010-06-08	na	na				6/21-Died after germ	C	.	.	.	.	.	.	.	.	.	.	.	.	.	.	.	.	.	.	.		.	.	.	.	.	.	.		.		.	.	.	.
1930	15	225	DR	2	1	2010-06-08	2010-07-08	30	3	9.8			C	40369	Jul 10 2010	Sat Jul 10 2010 12:08:32	PSC-1283	1899-12-31 12:08:47	0.5061	7	27.7	0.314	225	5.79	1.44	23.71	26.14	236.2	440.2	299.3	0.463	88.2166		8.74	0.42	0.0480549	9.16	2010-07-10	0.0581	12.849		221.153	45.2175	39.9	67	20	87
1931	15	285	DR	2	1	2010-06-08	2010-07-08	30	3.2	15.5			C	40369	Jul 10 2010	Sat Jul 10 2010 12:22:29	PSC-1283	1899-12-31 12:22:40	0.515741	7	19	0.178	203	4.01	1.74	22.25	26.8	335	578.7	429.4	0.421	106.742		5.84	0.1	0.0171233	5.94	2010-07-10	0.0691	.	only half of leaf in scan	.		29.4	50	18	68
1932	15	66	DR	2	1	2010-06-08	2010-07-12	34	5.9	4.3			C	40376	Jul 17 2010	Sat Jul 17 2010 09:17:20	PSC-2900	1899-12-31 09:19:37	0.388623	2	26.8	0.222	175	4.49	1.57	22.29	25.84	333.8	648	489.5	0.485	120.721		5.58	0.31	0.0555556	5.89	2010-07-17	0.0924	15.476		167.489	59.7054	46.5	36	16	52
1933	15	154	DR	2	1	2010-06-08	2010-07-14	36	3.2	2			C	40381	Jul 22 2010	Thr Jul 22 2010 08:45:47	PSC-1283	1899-12-31 09:04:56	0.378426	4	11.5	0.131	240	2.29	1.34	22.11	26.14	240.2	432.6	315.6	0.445	87.7863		7.81	0.29	0.0371319	8.1	2010-07-22	0.0943	16.377		173.669	57.5808	39	66	19	85
1934	15	205	DR	2	1	2010-06-08	2010-07-13	35	2.2	1.8			C	40348	Jul 19 2010	Mon Jul 19 2010 09:03:51	PSC-1283	1899-12-31 09:05:59	0.379155	4	17.3	0.212	241	4.79	1.75	23.77	26.08	107.7	223.5	150.5	0.518	81.6038		14.01	0.36	0.0256959	14.37	2010-07-19	0.0633	13.704		216.493	46.1909	38.4	69	17	86
1935	15	46	DR	2	1	2010-06-08	2010-07-12	34	8.6	5.1			C	40376	Jul 17 2010	Sat Jul 17 2010 09:36:14	PSC-2900	1899-12-31 09:37:10	0.40081	2	29	0.259	184	5.72	1.73	24.67	26.03	334	637.6	464.3	0.476	111.969		9.77	0.43	0.0440123	10.2	2010-07-17	0.0714	13.663		191.359	52.2579	36.4	62	22	84
1936	15	93	DR	2	1	2010-06-08	2010-07-06	28	14.8	9.3			C	40367	Jul 8 2010	Thr Jul 8 2010 11:34:59	PSC-2900	1899-12-31 11:43:16	0.48838	4	31.8	0.354	217	7.28	1.63	30	26.04	370	696	496.1	0.468	89.8305		13.91	0.27	0.0194105	14.18	.	.	.		.		37.2	62	21	83
1937	15	115	DR	2	1	2010-06-08	2010-07-19	41	1.4	3.1	too small to IRGA		C	.	.	.	.	.	.	.	.	.	.	.	.	.	.	.	.	.	.	.		0.9	0.06	0.0666667	0.96	2010-07-26	0.0178	3.249		182.528	54.7861	5.5	0	0	0
1938	15	376	DR	2	1	2010-06-08	2010-07-12	34	4.8	4.2			C	40376																				14.09	0.44	0.0312278	14.53	2010-07-17	0.103	16.484		160.039	62.4848	47.5	168	20	188
1939	15	259	DR	2	1	2010-06-08	2010-07-09	31	5.3	11.4			C	40371	Jul 12 2010	Mon Jul 12 2010 09:32:57	PSC-2900	1899-12-31 09:35:50	0.399884	2	32.1	0.51	258	11.4	1.78	32.65	26	334.3	606	450	0.448	62.9412		14.68	0.3	0.020436	14.98	2010-07-12	0.0729	10.385		142.455	70.1974	31.7	52	12	64
1940	15	235	DR	2	1	2010-06-08	2010-07-09	31	8.9	13.4		est bolt date	C	40371	Jul 12 2010	Mon Jul 12 2010 09:26:26	PSC-2900	1899-12-31 09:31:47	0.397072	2	28.8	0.45	258	10.8	1.9	29.67	26.38	335	532.5	402	0.371	64		3	0.09	0.03	3.09	2010-07-12	0.0473	7.139		150.93	66.2558	23.5	11	11	22
1941	15	63	DR	2	1	2010-06-08	2010-07-12	34	7.2	9.1			C	40376	Jul 17 2010	Sat Jul 17 2010 09:59:39	PSC-2900	1899-12-31 09:59:51	0.416563	2	34.1	0.398	222	8.3	1.65	27.11	25.77	312.9	658.6	463.8	0.525	85.6784		11.66	0.4	0.0343053	12.06	2010-07-17	0.0715	14.036		196.308	50.9404	50.2	90	25	115
1942	15	199	DR	2	1	2010-06-08	2010-07-10	32	11.1	10			C	40371	Jul 12 2010	Mon Jul 12 2010 12:39:28	PSC-2900	1899-12-31 12:44:06	0.530625	5	18.2	0.133	155	3.45	1.98	24.73	26.1	359.6	581.9	480.8	0.382	136.842		3.61	0.11	0.0304709	3.72	2010-07-12	0.0279	5.269		188.853	52.9512	25.9	23	13	36
1943	15	380	DR	2	1	2010-06-08	2010-07-11	33	10.7	14.1			C	40373	Jul 14 2010	Wed Jul 14 2010 13:17:46	PSC-2784	1899-12-31 13:20:22	0.55581	7	37.5	0.584	255	11.5	1.58	23.95	26.17	482.8	810.8	631.9	0.405	64.2123		13.41	0.21	0.01566	13.62	2010-07-14	0.1066	14.119		132.448	75.5011	26.9	51	6	57
1944	15	213	DR	2	1	2010-06-08	2010-07-13	35	2.8	5			C	40348	Jul 19 2010	Mon Jul 19 2010 08:39:23	PSC-1283	1899-12-31 08:39:25	0.360706	3	26	0.294	231	3.31	0.874	25.11	25.9	232.9	456.1	310.7	0.489	88.4354		8.04	0.48	0.0597015	8.52	2010-07-19	0.0855	12.763		149.275	66.9905	38.7	71	23	94
1945	15	89	DR	2	1	2010-06-08	2010-07-10	32	11.1	13.5			C	40371	Jul 12 2010	Mon Jul 12 2010 12:24:43	PSC-2900	1899-12-31 12:37:09	0.525799	5	23.6	0.191	170	4.52	1.82	21.62	25.83	330.8	581.8	436	0.431	123.56		3.88	0.17	0.0438144	4.05	2010-07-12	0.041	6.648		162.146	61.6727	29.5	21	8	29
1946	15	222	DR	2	1	2010-06-08	2010-07-15	37	1.4	1.7		Estimated Flowering date	C	40383	Jul 24 2010	Sat Jul 24 2010 10:02:21	PSC-2900	1899-12-31 10:10:12	0.42375	3	22.7	0.159	142	3.82	1.86	27.22	26.27	300.4	563.6	437.3	0.467	142.767		26.07	0.67	0.0257	26.74	.	.	.		.		47.7	191	35	226
1947	15	288	DR	2	1	2010-06-08	2010-07-13	35	3.8	1.2			C	40348	Jul 19 2010	Mon Jul 19 2010 08:28:30	PSC-1283	1899-12-31 08:33:08	0.356343	3	14.8	0.178	248	2.51	1.08	25.38	26.23	147.4	278.7	195.3	0.471	83.1461		2.61	0.14	0.0536398	2.75	2010-07-19	0.0428	6.653		155.444	64.3319	26.4	22	10	32
1948	15	103	DR	2	1	2010-06-08	na	na				dead on 7/17 "Death Census"	C	.	.	.	.	.	.	.	.	.	.	.	.	.	.	.	.	.	.	.		.	.	.	.	.	.	.		.		.	.	.	.
1949	15	255	DR	2	1	2010-06-08	2010-07-22	44	na	na	too small to IRGA		C	.	.	.	.	.	.	.	.	.	.	.	.	.	.	.	.	.	.	.		0.67	0.02	0.0298507	0.69	2010-07-26	0.0134	2.295		171.269	58.3878	10.2	4	1	5
1950	15	360	DR	2	1	2010-06-08	2010-07-11	33	6.3	9.1			C	40373	Jul 14 2010	Wed Jul 14 2010 13:27:07	PSC-2784	1899-12-31 13:27:24	0.560694	7	36.1	0.574	256	11.2	1.57	23.85	26.26	448.7	746.9	573.9	0.399	62.892		9.33	0.15	0.0160772	9.48	2010-07-14	0.0724	9.636		133.094	75.1349	25.1	55	4	59
1951	15	341	DR	2	1	2010-06-08	2010-07-13	35	1	4.9			C	40348	Jul 19 2010	Mon Jul 19 2010 09:45:50	PSC-1283	1899-12-31 10:01:23	0.417627	5	18.4	0.218	238	4.41	1.57	22.97	26.31	188.52	385.813	273.021	0.51137	84.4037		3.98	0.1	0.0251256	4.08	2010-07-19	0.0843	13.158		156.085	64.0675	24.4	46	8	54
1952	15	183	DR	2	1	2010-06-08	na	na					C	.	.	.	.	.	.	.	.	.	.	.	.	.	.	.	.	.	.	.		0.62	0.05	0.0806452	0.67	.	.	.		.		6.8	0	0	0
1953	15	256	DR	2	1	2010-06-08	2010-07-08	30	3.1	14.9			C	40369	Jul 10 2010	Sat Jul 10 2010 11:50:36	PSC-1283	1899-12-31 12:00:46	0.500532	7	23.5	0.254	222	4.94	1.51	23.66	26.45	237.6	412	293.4	0.423	92.5197		8.33	0.34	0.0408163	8.67	2010-07-10	0.07	13.761		196.586	50.8684	38.6	41	19	60
1954	15	136	DR	2	1	2010-06-08	2010-07-14	36	na	na	too small to IRGA		C	.	.	.	.	.	.	.	.	.	.	.	.	.	.	.	.	.	.	.		2.68	0.1	0.0373134	2.78	2010-07-22	0.0244	3.011		123.402	81.0362	30.4	21	17	38
1955	15	198	DR	2	1	2010-06-08	2010-07-14	36	1.5	10.8			C	40381	Jul 22 2010	Thr Jul 22 2010 10:01:16	PSC-2784	1899-12-31 10:02:19	0.418275	4	17.6	0.533	321	8.61	1.29	22.4	25.89	687.4	851.9	787.5	0.193	33.0206		2.64	0.18	0.0681818	2.82	2010-07-22	0.0378	7.998		211.587	47.2618	25.7	6	10	16
1956	15	ein194	DR	2	1	2010-06-08	2010-07-06	28			ein-not measured		C	.	.	.	.	.	.	.	.	.	.	.	.	.	.	.	.	.	.	.		.	.	.	.	.	.	.		.		.	.	.	.
1957	15	303	DR	2	1	2010-06-08	2010-07-08	30	6	16.2			C	40369	Jul 10 2010	Sat Jul 10 2010 12:53:12	PSC-2784	1899-12-31 12:57:25	0.539873	6	19.5	0.249	230	6.16	1.92	23.42	26.06	429.9	679.6	554.2	0.367	78.3133		6.78	0.39	0.0575221	7.17	2010-07-10	0.0539	8.089		150.074	66.6337	22.2	52	3	55
1958	15	147	DR	2	1	2010-06-08	2010-07-13	35	1.3	3.6			C	40348	Jul 19 2010	Mon Jul 19 2010 09:34:21	PSC-1283	1899-12-31 09:41:28	0.403796	4	28.5	0.421	257	7.07	1.33	24.73	26.3	201	406.7	283.3	0.506	67.696		8.61	0.36	0.0418118	8.97	2010-07-19	0.0282	5.997		212.66	47.0235	17.5	79	3	82
1959	15	346	DR	2	1	2010-06-08	2010-07-09	31	na	na	broken stem		C	.	.	.	.	.	.	.	.	.	.	.	.	.	.	.	.	.	.	.		.	.	.	.	.	.	.		.		.	.	.	.
1960	15	250	DR	2	1	2010-06-08	2010-07-10	32	2.4	10			C	.	.	.	.	.	.	.	.	.	.	.	.	.	.	.	.	.	.	.		.	.	.	.	2010-07-12	0.0752	10.405		138.364	72.2729	.	.	.	.
1961	15	325	DR	2	1	2010-06-08	2010-07-12	34	6.2	7.5			C	40376	Jul 17 2010	Sat Jul 17 2010 08:56:29	PSC-2900	1899-12-31 09:06:32	0.379537	2	42.9	0.573	232	12.5	1.76	30.43	26.2	295.4	630.9	421.3	0.532	74.8691		13.6	0.37	0.0272059	13.97	2010-07-17	0.065	11.158		171.662	58.2542	26.9	72	18	90
1962	15	373	DR	2	1	2010-06-08	2010-07-14	36	2.8	7			C	40381	Jul 22 2010	Thr Jul 22 2010 10:08:00	PSC-2784	1899-12-31 10:13:52	0.426296	4	34.5	0.45	239	7.12	1.25	21.61	25.87	496.4	882.7	709	0.438	76.6667		8.72	0.5	0.0573394	9.22	2010-07-22	0.0349	5.489		157.278	63.5817	29.8	76	18	94
1963	15	80	DR	2	1	2010-06-08	2010-07-10	32	2.8	10.1			C	40371	Jul 12 2010	Mon Jul 12 2010 13:02:29	PSC-2900	1899-12-31 13:08:05	0.54728	6	36.8	0.434	223	8.77	1.59	23.22	25.93	342.891	644.423	445.092	0.46791	84.7926		9.74	0.57	0.0585216	10.31	2010-07-12	0.0664	9.721		146.401	68.3057	42	73	25	98
1964	15	124	DR	2	1	2010-06-08	2010-07-14	36	0.2	4.7			C	40381	Jul 22 2010	Thr Jul 22 2010 09:14:58	PSC-1283	1899-12-31 09:15:55	0.386053	4	9.74	0.347	337	4.69	1.06	25.54	26.16	342.7	430.4	376.6	0.204	28.0692		1.23	0.1	0.0813008	1.33	2010-07-22	0.071	9.492		133.69	74.7998	22.9	8	9	17
1965	15	36	DR	2	1	2010-06-08	2010-07-12	34	4.8	3..4	dead-no IRGa		C	.	.	.	.	.	.	.	.	.	.	.	.	.	.	.	.	.	.	.		.	.	.	.	.	.	.		.		.	.	.	.
1966	15	301	DR	2	1	2010-06-08	2010-07-13	35	1	5			C	40348	Jul 19 2010	Mon Jul 19 2010 09:06:44	PSC-1283	1899-12-31 09:12:57	0.383993	4	16.8	0.214	248	5	1.81	28.82	26.26	127.5	252.4	176.9	0.495	78.5047		.	0.5	.	.	2010-07-19	0.0803	11.385		141.781	70.5314	.	.	.	.
1967	15	290	DR	2	1	2010-06-08	2010-07-13	35	1.7	4.8			C	40348	Jul 19 2010	Mon Jul 19 2010 08:58:22	PSC-1283	1899-12-31 09:02:58	0.37706	4	26.6	0.407	261	8.3	1.61	26.92	26.31	237.9	468.4	333.4	0.492	65.3563		17.99	0.99	0.0550306	18.98	2010-07-19	0.0452	8.665		191.704	52.1639	52.5	84	26	110
1968	15	ein90	DR	2	1	2010-06-08	2010-07-10	32			ein-not measured		C	.	.	.	.	.	.	.	.	.	.	.	.	.	.	.	.	.	.	.		.	.	.	.	.	.	.		.		.	.	.	.
1969	15	248	DR	2	1	2010-06-08	2010-07-13	35	1.6	1.8			C	40348	Jul 19 2010	Mon Jul 19 2010 08:54:07	PSC-1283	1899-12-31 08:57:28	0.373241	3	33	0.567	269	10	1.42	29.37	25.78	227	495.4	326.5	0.542	58.2011		23.22	0.76	0.0327304	23.98	2010-07-19	0.1464	24.199		165.294	60.4984	40.3	112	25	137
1970	15	282	DR	2	1	2010-06-08	2010-07-13	35	4	4.3			C	40348	Jul 19 2010	Mon Jul 19 2010 08:40:28	PSC-1283	1899-12-31 08:53:30	0.370486	3	27.8	0.412	258	8.02	1.54	28.68	25.69	206.1	463.6	302.7	0.555	67.4757		18.43	0.51	0.0276723	18.94	2010-07-19	0.0902	16.946		187.871	53.2279	39.9	175	28	203
1971	15	340	DR	2	1	2010-06-08	2010-07-09	31	4.1	8.2			C	40371	Jul 12 2010	Mon Jul 12 2010 09:56:19	PSC-2900	1899-12-31 09:59:50	0.416551	2	39.9	0.712	265	14	1.59	34.7	26.05	371.1	712.7	488.1	0.479	56.0393		17.5	0.48	0.0274286	17.98	2010-07-12	0.05	8.735		174.7	57.241	38.2	109	26	135
1972	15	204	DR	2	1	2010-06-08	2010-07-10	32	4.8	9.8			C	40371	Jul 12 2010	Mon Jul 12 2010 12:54:34	PSC-2900	1899-12-31 12:59:52	0.541574	5	34.6	0.393	218	8.51	1.7	22.77	26.37	315.661	619.416	422.355	0.490389	88.0407		19.86	0.51	0.0256798	20.37	2010-07-12	0.0824	11.827		143.532	69.6711	42.6	92	23	115
1973	15	73	DR	2	1	2010-06-08	2010-07-10	32	10.5	8.9			C	40371	Jul 12 2010	Mon Jul 12 2010 14:03:48	PSC-2900	1899-12-31 14:19:45	0.597049	7	31	0.353	221	8.54	1.89	22.87	26.38	318.6	581.7	415	0.452	87.8187		16.9	0.37	0.0218935	17.27	2010-07-12	0.0576	9.44		163.889	61.0169	31.5	44	15	59
1974	15	344	DR	2	1	2010-06-08	2010-07-11	33	9.8	10.8	too small to IRGA		C	.	.	.	.	.	.	.	.	.	.	.	.	.	.	.	.	.	.	.		.	.	.	.	2010-07-14	0.0419	6.035		144.033	69.4283	.	.	.	.
1975	15	9	DR	2	1	2010-06-08	2010-07-12	34	8.1	11.2			C	40376	Jul 17 2010	Sat Jul 17 2010 10:11:24	PSC-2900	1899-12-31 10:12:20	0.425231	3	21.3	0.241	227	5.58	1.81	23.95	25.82	259.9	454.6	354.5	0.428	88.3817		3.97	0.06	0.0151134	4.03	2010-07-12	0.0564	8.387		148.706	67.2469	34.9	19	15	34
1976	15	184	DR	2	1	2010-06-08	2010-07-12	34	6.4	5.7			C	40376	Jul 17 2010	Sat Jul 17 2010 10:06:22	PSC-2900	1899-12-31 10:08:14	0.422384	3	31.9	0.418	238	8.99	1.71	27.01	26.18	283.5	547.7	397	0.482	76.3158		6.65	0.18	0.0270677	6.83	2010-07-17	0.0393	.	scan missing	.		27	41	14	55
1977	15	187	DR	2	1	2010-06-08	2010-07-12	34	5	6.1			C	40376	Jul 17 2010	Sat Jul 17 2010 10:15:08	PSC-2900	1899-12-31 10:21:27	0.431563	3	30.9	0.379	231	8.33	1.74	26	26.24	309	597	439.2	0.482	81.5303		.	.	.	.	2010-07-17	0.1222	22.546		184.501	54.2003	.	.	.	.
1978	15	270	DR	2	1	2010-06-08	2010-07-11	33	10.2	10.2			C	40373	Jul 14 2010	Wed Jul 14 2010 13:10:11	PSC-2784	1899-12-31 13:13:51	0.551285	7	32	0.445	246	9.36	1.67	23.65	26.14	497.2	811.9	655	0.388	71.9101		12.35	0.41	0.0331984	12.76	2010-07-14	0.1333	17.989		134.951	74.1008	17.7	37	0	37
1979	15	268	DR	2	1	2010-06-08	2010-07-10	32	10	11.8			C	40371	Jul 12 2010	Mon Jul 12 2010 14:21:42	PSC-2900	1899-12-31 14:45:40	0.615046	7	34	0.452	237	10.4	1.82	23.34	26.3	326.2	625.4	440.1	0.478	75.2212		5.66	0.16	0.0282686	5.82	2010-07-12	0.0311	4.611		148.264	67.4474	28.2	27	10	37
1980	15	211	DR	2	1	2010-06-08	2010-07-14	36	3.4	1.7			C	40381	Jul 22 2010	Thr Jul 22 2010 08:34:06	PSC-1283	1899-12-31 08:44:07	0.36397	3	13.2	0.166	257	1.16	0.533	25.84	25.84	245.7	360.5	295.4	0.318	79.5181		10.69	0.26	0.0243218	10.95	2010-07-22	0.038	11.582		304.789	32.8095	32.4	48	19	67
2773	22	213	DR	3	2	2010-06-09	2010-07-16	37	4.2	8.8			C	40384	Jul 25 2010	Sun Jul 25 2010 09:33:07	PSC-2900	1899-12-31 09:38:24	0.401667	2	18.2	0.187	212	4.05	1.68	25.33	26.02	223	391.6	296.5	0.43	97.3262		10.18	0.5	0.0491159	10.68	2010-07-25	0.0547	8.472		154.881	64.5656	35.2	.	.	66
2774	22	53	DR	3	2	2010-06-09	2010-07-10	31	10.4	11.9			C	40371	Jul 12 2010	Mon Jul 12 2010 08:36:50	PSC-1283	1899-12-31 08:38:02	0.359745	3	30.7	0.351	203	6.23	1.38	26.4	25.92	345.3	650.5	458.8	0.469	87.4644		28.11	0.96	0.0341515	29.07	2010-07-12	0.0629	9.655		153.498	65.1476	45.5	.	.	174
2775	22	282	DR	3	2	2010-06-09	2010-07-14	35	2.3	5.9			C	40381	Jul 22 2010	Thr Jul 22 2010 11:25:12	PSC-2900	1899-12-31 11:35:10	0.482755	4	30.6	0.506	269	7.58	1.19	24.87	25.91	228.516	498.145	330.923	0.541266	60.4743		17.93	0.7736	0.0431456	18.7036	2010-07-22	0.0702	7.615		108.476	92.1865	37.9	.	.	177
2776	22	303	DR	3	2	2010-06-09	2010-07-09	30	12.2	17.9			C	40370	Jul 11 2010	Sun Jul 11 2010 08:12:03	PSC-2784	1899-12-31 08:13:11	0.342488	2	43.7	0.523	221	8.75	1.33	28.47	26.11	489.5	884.9	688.6	0.447	83.5564		12.38	0.5213	0.0421082	12.9013	2010-07-11	0.087	16.873		193.943	51.5617	41	.	.	66
2777	22	23	DR	3	2	2010-06-09	2010-07-09	30	10.6	15.8			C	40370	Jul 11 2010	Sun Jul 11 2010 08:22:02	PSC-2784	1899-12-31 08:22:19	0.348831	2	53.5	0.702	225	9.76	1.13	27.74	25.91	506.6	958.5	717	0.472	76.2108		17.05	0.54	0.0316716	17.59	2010-07-11	0.0762	14.104		185.092	54.0272	35.8	.	.	89
2778	22	207	DR	3	2	2010-06-09	na	na				7/6-died in field	C	.	.	.	.	.	.	.	.	.	.	.	.	.	.	.	.	.	.	.		.	.	.	.	.	.	.		.		.	.	.	.
2779	22	b3-wt	DR	3	2	2010-06-09	2010-07-02	23			ein-not measured		C	.	.	.	.	.	.	.	.	.	.	.	.	.	.	.	.	.	.	.		.	.	.	.	.	.	.		.		.	.	.	.
2780	22	354	DR	3	2	2010-06-09	2010-07-11	32	na	na	too old to IRGA	Estimated Flowering date	C	.	.	.	.	.	.	.	.	.	.	.	.	.	.	.	.	.	.	.		12.57	0.2338	0.0185998	12.8038	2010-07-22	0.0494	7.337		148.522	67.33	50.5	.	.	78
2781	22	150	DR	3	2	2010-06-09	2010-07-09	30	9.5	14.3			C	40370	Jul 11 2010	Sun Jul 11 2010 08:43:53	PSC-2784	1899-12-31 08:50:27	0.368368	2	40.3	0.63	252	11.4	1.46	27.18	25.88	424.1	769.3	591.3	0.449	63.9683		11.36	0.47	0.0413732	11.83	2010-07-11	0.1269	23.848		187.928	53.212	35.8	.	.	36
2782	22	89	DR	3	2	2010-06-09	2010-07-12	33	8.5	5.6			C	40375	Jul 16 2010	Fri Jul 16 2010 09:22:21	PSC-1283	1899-12-31 09:30:55	0.39647	4	27.1	0.31	228	5.83	1.48	23.3	26.17	224.7	443.8	301.6	0.494	87.4194		14.15	0.4529	0.0320071	14.6029	2010-07-16	0.0553	9.038		163.436	61.1861	33.5	.	.	57
2783	22	124	DR	3	2	2010-06-09	2010-07-14	35	3.4	2.2			C	40381	Jul 22 2010	Thr Jul 22 2010 11:08:33	PSC-2900	1899-12-31 11:12:34	0.46706	4	23.6	0.479	291	7.78	1.29	24.83	26.2	478.4	702.4	561	0.319	49.2693		4.9	0.2487	0.0507551	5.1487	2010-07-22	0.0424	12.041		283.986	35.213	22	.	.	49
2784	22	182	DR	3	2	2010-06-09	2010-07-12	33	5.8	8.3			C	40375	Jul 16 2010	Fri Jul 16 2010 09:18:15	PSC-1283	1899-12-31 09:20:31	0.389248	4	30.1	0.406	247	6.95	1.36	24.4	25.84	222.3	477.2	307.2	0.534	74.1379		31.09	1.4833	0.0477099	32.5733	2010-07-16	0.2756	36.442		132.228	75.627	65.8	.	.	526
2785	22	12	DR	3	2	2010-06-09	na	na				died 7/12	C	.	.	.	.	.	.	.	.	.	.	.	.	.	.	.	.	.	.	.		.	.	.	.	.	.	.		.		.	.	.	.
2786	22	353	DR	3	2	2010-06-09	2010-07-14	35	4.6	8.4		Estimated Flowering date	C	40382	Jul 22 2010	Thr Jul 22 2010 11:52:00	PSC-2900	1899-12-31 12:07:59	0.505544	5	38.6	0.229	91.5	4.12	1.39	21.12	26.31	296.9	577.4	400.6	0.486	168.559		14.63	0.5511	0.0376692	15.1811	2010-07-23	0.0873	12.703	deleted extra scan from 7/28	145.51	68.7239	53.7	.	.	148
2787	22	65	DR	3	2	2010-06-09	na	na	na	na	na	6/27-never germ	C	.	.	.	.	.	.	.	.	.	.	.	.	.	.	.	.	.	.	.		.	.	.	.	.	.	.		.		.	.	.	.
2788	22	41	DR	3	2	2010-06-09	2010-07-10	31	11.6	12.3			C	40371	Jul 12 2010	Mon Jul 12 2010 07:54:18	PSC-1283	1899-12-31 07:54:21	0.32941	2	9.44	0.607	347	8.91	1.17	33.9	26.23	354.8	411.2	375.9	0.137	15.5519		1.06	0.03	0.0283019	1.09	2010-07-12	0.0184	3.812		207.174	48.2686	17	.	.	20
2789	22	211	DR	3	2	2010-06-09	2010-07-14	35					C	40388	Jul 22 2010	Thr Jul 22 2010 10:37:31	PSC-2900	1899-12-31 10:45:30	0.448264	3	25.5	0.354	253	7.3	1.62	25.93	26.34	336.6	535.5	425.9	0.371	72.0339		11.06	0.284	0.0256781	11.344	2010-07-29	0.0243	5.24		215.638	46.374	28.5	.	.	92
2790	22	250	DR	3	2	2010-06-09	2010-07-13	34	0.8	1.2			C	40380	Jul 21 2010	Wed Jul 21 2010 08:57:26	PSC-2784	1899-12-31 09:03:36	0.3775	3	33.4	0.43	237	7.68	1.41	25.39	25.84	534.6	1048.1	876	0.49	77.6744		5.21	0.1494	0.0286756	5.3594	2010-07-21	0.0925	14.782		159.805	62.5761	45.1	.	.	52
2791	22	222	DR	3	2	2010-06-09	2010-07-15	36	3.2	4.1			C	40383	Jul 24 2010	Sat Jul 24 2010 10:49:25	PSC-2900	1899-12-31 10:57:52	0.456852	3	28.2	0.329	228	6.8	1.62	28.84	26.22	272.6	552.5	380.4	0.507	85.7143		27.4	1.07	0.0390511	28.47	2010-07-24	0.0494	8.465		171.356	58.3579	43.7	.	.	209
2792	22	1	DR	3	2	2010-06-09	na	na				6/27-never germ	C	.	.	.	.	.	.	.	.	.	.	.	.	.	.	.	.	.	.	.		.	.	.	.	.	.	.		.		.	.	.	.
2793	22	347	DR	3	2	2010-06-09	na	na				6/27-never germ	C	.	.	.	.	.	.	.	.	.	.	.	.	.	.	.	.	.	.	.		.	.	.	.	.	.	.		.		.	.	.	.
2794	22	235	DR	3	2	2010-06-09	2010-07-16	37	6.2	4			C	40384	Jul 25 2010	Sun Jul 25 2010 06:59:21	PSC-1283	1899-12-31 07:06:42	0.296319	2	8.57	0.241	327	3.22	1.04	27.21	26.08	248.9	393.3	311.9	0.367	35.5602		2.2	0.054	0.0245455	2.254	2010-07-25	0.0415	7.06		170.12	58.7819	19.4	.	.	26
2795	22	328	DR	3	2	2010-06-09	e	na	5.4	3.2			C	40387	Jul 28 2010	Wed Jul 28 2010 11:55:01	PSC-2959	1899-12-31 12:22:00	0.515278	5	32.4	0.586	273	10	1.38	26.71	26.11	490.5	895.5	664.9	0.452	55.2901		3.57	0.2796	0.0783193	3.8496	.				.		28.2	.	.	39
2796	22	76	DR	3	2	2010-06-09	2010-07-10	31	5.8	13.5			C	40371	Jul 12 2010	Mon Jul 12 2010 07:26:42	PSC-1283	1899-12-31 07:43:02	0.321551	2	28.9	0.402	231	7	1.36	28.38	25.94	335.6	638.3	460	0.474	71.8905		8.08	0.2681	0.0331807	8.3481	2010-07-12	0.0388	4.411		113.686	87.9619	19.2	.	.	47
2797	22	277	DR	3	2	2010-06-09	2010-07-17	38	11.2	9.1			C	40384	Jul 25 2010	Sun Jul 25 2010 09:13:47	PSC-2900	1899-12-31 09:20:21	0.389132	2	21.2	0.181	180	2.74	1.17	23.73	26.23	280.8	509.3	376.5	0.449	117.127		6.77	0.2787	0.0411669	7.0487	2010-07-25	0.105	14.811		141.057	70.8933	34.5	.	.	100
2798	22	155	DR	3	2	2010-06-09	na	na				7/6-died in field	C	.	.	.	.	.	.	.	.	.	.	.	.	.	.	.	.	.	.	.		.	.	.	.	.	.	.		.		.	.	.	.
2799	22	243	DR	3	2	2010-06-09	2010-07-14	35	0.9	1.9			C	40381	Jul 22 2010	Thr Jul 22 2010 09:41:07	PSC-2900	1899-12-31 09:46:44	0.407454	2	27.8	0.475	270	9.56	1.59	27.24	26.16	283.2	524.7	389.6	0.46	58.5263		6.93	0.1882	0.0271573	7.1182	2010-07-22	0.0797	12.188		152.923	65.3922	36.3	.	.	97
2800	22	154	DR	3	2	2010-06-09	2010-07-14	35	1.8	1.5			C	40381	Jul 22 2010	Thr Jul 22 2010 09:04:52	PSC-2900	1899-12-31 09:26:38	0.393495	2	32.5	0.409	233	8.68	1.67	30.89	26.28	256.8	543.4	374.3	0.527	79.4621		9.64	0.157	0.0162863	9.797	2010-07-22	0.0757	13.602		179.683	55.6536	41.1	.	.	112
2801	22	265	DR	3	2	2010-06-09	na	na					C	.	.	.	.	.	.	.	.	.	.	.	.	.	.	.	.	.	.	.		.	.	.	.	.	.	.		.		.	.	.	.
2802	22	206	DR	3	2	2010-06-09	2010-07-16	37	3.3	3.5			C	40384	Jul 25 2010	Sun Jul 25 2010 08:50:39	PSC-2900	1899-12-31 09:12:37	0.383762	2	9.48	0.104	235	1.61	1.19	26.96	26.09	184.8	362.5	244.6	0.49	91.1538		10.27	0.3611	0.0351607	10.6311	2010-07-25	0.0461	6.877		149.176	67.035	32	.	.	65
2803	22	146	DR	3	2	2010-06-09	2010-07-13	34	1.4	7.2			C	40379	Jul 20 2010	Tue Jul 20 2010 07:41:14	PSC-1283	1899-12-31 07:49:35	0.3261	2	21.5	0.416	271	8.53	1.63	31.15	25.77	284.8	458	360.4	0.378	51.6827		4.22	0.1651	0.0391232	4.3851	2010-07-20	0.0548	8.934		163.029	61.3387	28	.	.	33
2804	22	346	DR	3	2	2010-06-09	2010-07-14	35	0.9	8			C	40381	Jul 22 2010	Thr Jul 22 2010 08:30:57	PSC-2900	1899-12-31 09:03:25	0.377373	2	11.5	0.143	247	3.65	1.97	27.69	25.91	287.3	499.2	396.8	0.424	80.4196		11.16	0.3632	0.0325448	11.5232	2010-07-22	0.0808	10.046		124.332	80.43	37.5	.	.	116
2805	22	251	DR	3	2	2010-06-09	na	na					C	.	.	.	.	.	.	.	.	.	.	.	.	.	.	.	.	.	.	.		0.96	0.04	0.0416667	1	.	.	.		.		4.5	.	.	0
2806	22	290	DR	3	2	2010-06-09	e	na	na	na	too old to IRGA		C	40374	Jul 15 2010	Thr Jul 15 2010 07:09:12	PSC-1283	1899-12-31 07:09:18	0.298125	2	36.1	0.471	233	11.1	1.89	32.87	25.8	228.8	518.6	323.9	0.559	76.6454		18.2	0.6365	0.0349725	18.8365	2010-07-15	0.1506	21.727		144.27	69.3147	58.1	.	.	147
2807	22	21	DR	3	2	2010-06-09	na	na				7/9 dead	C	.	.	.	.	.	.	.	.	.	.	.	.	.	.	.	.	.	.	.		.	.	.	.	.	.	.		.		.	.	.	.
2808	22	402	DR	3	2	2010-06-09	2010-07-10	31	11.2	16.7			C	40371	Jul 12 2010	Mon Jul 12 2010 08:42:38	PSC-1283	1899-12-31 08:46:59	0.365961	3	9.96	0.0965	207	2.31	1.82	25.09	26.15	162.2	298.9	213.9	0.458	103.212		3.72	0.928	0.249462	4.648	2010-07-12	0.0594	9.825		165.404	60.458	19.2	.	.	44
2809	22	401	DR	3	2	2010-06-09	na	na				6/27-never germ	C	.	.	.	.	.	.	.	.	.	.	.	.	.	.	.	.	.	.	.		.	.	.	.	.	.	.		.		.	.	.	.
2810	22	204	DR	3	2	2010-06-09	2010-07-12	33	8.6	11.8			C	40375	Jul 16 2010	Fri Jul 16 2010 09:32:29	PSC-1283	1899-12-31 09:47:47	0.408183	4	23	0.17	157	2.42	1.1	22.25	26.05	192.645	368.088	257.833	0.476632	135.294		11.08	0.5434	0.0490433	11.6234	2010-07-16	0.1611	27.677		171.8	58.2072	34.6	.	.	87
2811	22	253	DR	3	2	2010-06-09	2010-07-15	36	6.2	7.9	too small to IRGA		C	.	.	.	.	.	.	.	.	.	.	.	.	.	.	.	.	.	.	.		1.1	0.331	0.300909	1.431	2010-07-24	0.0215	3.948		183.628	54.458	12.8	.	.	4
2812	22	268	DR	3	2	2010-06-09	2010-07-09	30	6.8	15.8			C	40370	Jul 11 2010	Sun Jul 11 2010 08:34:28	PSC-2784	1899-12-31 08:35:47	0.358183	2	43.3	0.608	242	8.41	1.11	27.77	25.96	457.8	817.7	639.4	0.44	71.2171		10	0.18	0.018	10.18	2010-07-11	0.0614	11.584		188.664	53.0041	34	.	.	117
2813	22	208	DR	3	2	2010-06-09	2010-07-17	38	0.9	7.4			C	40383	Jul 24 2010	Sat Jul 24 2010 15:11:42	PSC-2900	1899-12-31 15:48:52	0.658935	8	28.8	0.339	227	7.8	1.81	22.87	26.3	303.6	529.4	405.2	0.426	84.9558		3.05	0.18	0.0590164	3.23	2010-07-24	0.1072	14.144		131.94	75.7919	34.5	.	.	25
2814	22	171	DR	3	2	2010-06-09	na	na				died 7/12	C	.	.	.	.	.	.	.	.	.	.	.	.	.	.	.	.	.	.	.		.	.	.	.	.	.	.		.		.	.	.	.
2815	22	205	DR	3	2	2010-06-09	2010-07-13	34	0.4	0.7			C	40380	Jul 21 2010	Wed Jul 21 2010 09:08:54	PSC-2784	1899-12-31 09:18:18	0.387708	3	35.8	0.674	274	10.8	1.3	26.25	25.9	516.7	892	742	0.421	53.1157		8.5	0.2464	0.0289882	8.7464	2010-07-21	0.1743	27.234		156.248	64.0009	38.2	.	.	94
2816	22	174	DR	3	2	2010-06-09	2010-07-14	35	1.1	2.6			C	40381	Jul 22 2010	Thr Jul 22 2010 11:14:06	PSC-2900	1899-12-31 11:22:43	0.474109	4	14.4	0.272	293	4.19	1.2	21.63	25.79	324.3	458.1	398.3	0.292	52.9412		2.23	0.05	0.0224215	2.28	2010-07-22	0.0468	7.495		160.15	62.4416	22.8	.	.	18
2817	22	136	DR	3	2	2010-06-09	2010-07-13	34	0.5	2.9			C	40380	Jul 21 2010	Wed Jul 21 2010 09:04:51	PSC-2784	1899-12-31 09:08:04	0.380602	3	33.7	0.463	244	8.36	1.43	25.65	26.03	521.2	888.4	734.9	0.413	72.7862		3.99	0.09	0.0225564	4.08	2010-07-21	0.0594	8.071		135.875	73.5968	38.8	.	.	67
2818	22	143	DR	3	2	2010-06-09	2010-07-19	40	1.4	2.4			C	40385	Jul 26 2010	Mon Jul 26 2010 08:06:29	PSC-1283	1899-12-31 08:09:09	0.339687	3	8.33	0.0695	194	1.11	1.22	22.64	25.95	245.2	345.1	281.4	0.289	119.856		1.19	0.064	0.0537815	1.254	2010-07-26	0.0282	5.858		207.73	48.1393	13.8	.	.	10
2819	22	25	DR	3	2	2010-06-09	2010-07-16	37	1.6	0.7			C	40384	Jul 25 2010	Sun Jul 25 2010 09:22:32	PSC-2900	1899-12-31 09:31:38	0.396968	2	30.3	0.345	213	6.64	1.51	25.57	26.24	352.5	686.8	486.3	0.487	87.8261		4.58	0.1401	0.0305895	4.7201	2010-07-25	0.0383	6.157		160.757	62.2056	38.7	.	.	70
2820	22	242	DR	3	2	2010-06-09	2010-07-10	31	3.9	12.6			C	40371	Jul 12 2010	Mon Jul 12 2010 07:56:32	PSC-1283	1899-12-31 08:01:47	0.334572	3	13.9	0.184	245	3.86	1.61	29.8	26.03	294.6	602.7	411	0.511	75.5435		7.08	0.2236	0.0315819	7.3036	2010-07-12	0.0384	6.108		159.062	62.8684	33.4	.	.	83
2821	22	15	DR	3	2	2010-06-09	2010-07-18	39	3.3	6.8			C	40385	Jul 26 2010	Mon Jul 26 2010 08:10:11	PSC-1283	1899-12-31 08:13:36	0.342778	3	13.6	0.145	231	2.18	1.16	23.57	26.18	257.2	484.4	341.1	0.469	93.7931		8.3	0.5003	0.0602771	8.8003	2010-07-26	0.0613	13.93		227.243	44.0057	43.8	.	.	61
2822	22	42	DR	3	2	2010-06-09	2010-07-16	37	5.9	7			C	40384	Jul 25 2010	Sun Jul 25 2010 07:08:32	PSC-1283	1899-12-31 07:26:48	0.310278	2	10.7	0.112	225	2.56	1.76	23.72	26.24	240.5	442.2	325.5	0.456	95.5357		2.09	0.16	0.076555	2.25	2010-07-25	0.0274	4.279		156.168	64.0337	19.7	.	.	48
2823	22	69	DR	3	2	2010-06-09	na	na				6/27-never germ	C	.	.	.	.	.	.	.	.	.	.	.	.	.	.	.	.	.	.	.		.	.	.	.	.	.	.		.		.	.	.	.
2824	22	255	DR	3	2	2010-06-09	2010-07-21	42					C	40385	Jul 26 2010	Mon Jul 26 2010 08:14:33	PSC-1283	1899-12-31 08:18:00	0.345833	3	6.88	0.0948	270	1.43	1.15	24.03	26.16	225.5	393.7	293.2	0.427	72.5738		.	.	.	.	.	.	.		.		.	.	.	.
2825	22	281	DR	3	2	2010-06-09	na	na				7/9 dead	C	.	.	.	.	.	.	.	.	.	.	.	.	.	.	.	.	.	.	.		.	.	.	.	.	.	.		.		.	.	.	.
2826	22	147	DR	3	2	2010-06-09	2010-07-12	33	5.8	3.5			C	40375	Jul 16 2010	Fri Jul 16 2010 08:26:19	PSC-1283	1899-12-31 08:33:49	0.356817	3	25	0.168	134	2.78	1.28	21.98	25.9	229.7	448.8	307.3	0.488	148.81		23.46	0.9669	0.0412148	24.4269	2010-07-16	0.1117	19.856		177.762	56.255	35.3	.	.	236
2827	22	359	DR	3	2	2010-06-09	2010-07-13	34	3.7	7.9			C	40380	Jul 21 2010	Wed Jul 21 2010 08:37:49	PSC-2784	1899-12-31 08:46:13	0.365428	2	26.9	0.625	299	9.21	1.19	24.7	25.88	579.6	766.8	686.5	0.244	43.04		0.68	0.0321	0.0472059	0.7121	2010-07-21	0.0387	8.195		211.757	47.2239	18.4	.	.	7
2828	22	193	DR	3	2	2010-06-09	2010-07-13	34	na	na	dead	dead 7/17	C	.	.	.	.	.	.	.	.	.	.	.	.	.	.	.	.	.	.	.		.	.	.	.	.	.	.		.		.	.	.	.
2829	22	284	DR	3	2	2010-06-09	2010-07-18	39	3.6	3.3			C	40385	Jul 26 2010	Mon Jul 26 2010 08:26:19	PSC-1283	1899-12-31 08:31:08	0.354954	3	12.6	0.208	277	5.02	1.87	25.25	25.94	231.2	412.8	310.2	0.44	60.5769		16.2	0.6679	0.0412284	16.8679	2010-07-26	0.0507	11.599		228.777	43.7107	36.4	.	.	196
2830	22	318	DR	3	2	2010-06-09	2010-07-11	32	5.5	5.8			C	40374	Jul 15 2010	Thr Jul 15 2010 08:00:11	PSC-1283	1899-12-31 08:23:06	0.349375	3	32.9	0.427	239	8.21	1.53	29.15	25.83	226.1	497.3	318.9	0.545	77.0492		19.96	0.6485	0.03249	20.6085	2010-07-15	0.0804	11.804		146.816	68.1125	45.2	.	.	108
2831	22	344	DR	3	2	2010-06-09	2010-07-12	33	4.4	7.6			C	40375	Jul 16 2010	Fri Jul 16 2010 08:20:01	PSC-1283	1899-12-31 08:24:41	0.350475	3	28.6	0.338	232	5.12	1.19	25.78	25.86	220.1	449.6	291.1	0.51	84.6154		10.55	0.4776	0.0452701	11.0276	2010-07-16	0.0923	13.711		148.548	67.3182	40.6	.	.	98
2832	22	301	DR	3	2	2010-06-09	2010-07-14	35	1.7	0.3			C	40381	Jul 22 2010	Thr Jul 22 2010 09:50:03	PSC-2900	1899-12-31 09:54:17	0.412697	2	37.9	0.707	272	12.2	1.4	33.96	26.08	318.3	671.7	461	0.526	53.6068		25.7	1.0076	0.0392062	26.7076	2010-07-22	0.0387	7.07		182.687	54.7383	51.9	.	.	128
2833	22	66	DR	3	2	2010-06-09	na	na				6/27-never germ	C	.	.	.	.	.	.	.	.	.	.	.	.	.	.	.	.	.	.	.		.	.	.	.	.	.	.		.		.	.	.	.
2834	22	183	DR	3	2	2010-06-09	2010-07-14	35	2.3	2			C	40381	Jul 22 2010	Thr Jul 22 2010 09:28:19	PSC-2900	1899-12-31 09:40:13	0.402928	2	37.1	0.466	230	9.22	1.57	28.69	26.05	349.3	682.9	473.4	0.488	79.6137		14.71	0.4948	0.033637	15.2048	2010-07-22	0.104	9.096		87.4615	114.336	46.3	.	.	216
2835	22	201	DR	3	2	2010-06-09	2010-07-11	32	5.1	5.9			C	40374	Jul 15 2010	Thr Jul 15 2010 07:35:21	PSC-1283	1899-12-31 07:46:14	0.323773	2	39.9	0.593	246	13	1.78	34.79	25.93	199.6	426.9	261.3	0.532	67.285		8.3	0.2894	0.0348675	8.5894	2010-07-15	0.0732	10.674		145.82	68.5779	41.6	.	.	67
2836	22	184	DR	3	2	2010-06-09	2010-07-13	34	2.7	3.4			C	40380	Jul 21 2010	Wed Jul 21 2010 08:50:23	PSC-2784	1899-12-31 08:56:05	0.37228	2	28.2	0.416	257	7.58	1.44	24.94	26.18	438	757.5	626.9	0.422	67.7885		3.06	0.1718	0.0561438	3.2318	2010-07-21	0.0538	9.427		175.223	57.0701	28.3	.	.	37
2837	22	363	DR	3	2	2010-06-09	2010-07-13	34	0	2.2			C	40380	Jul 21 2010	Wed Jul 21 2010 08:47:27	PSC-2784	1899-12-31 08:48:53	0.36728	2	41.7	0.683	258	10.2	1.21	27.8	26.11	505.5	1025.3	808.3	0.507	61.0542		13.1	0.7434	0.0567481	13.8434	2010-07-21	0.2044	29.82		145.89	68.5446	40.9	.	.	160
2838	22	341	DR	3	2	2010-06-09	2010-07-12	33	6	8.8			C	40375	Jul 16 2010	Fri Jul 16 2010 08:10:39	PSC-1283	1899-12-31 08:18:07	0.345914	3	21.4	0.267	244	4.46	1.31	23.94	25.77	226.1	448.3	313.4	0.496	80.1498		5.12	0.1828	0.0357031	5.3028	2010-07-16	0.0619	10.125		163.57	61.1358	26.2	.	.	62
2839	22	325	DR	3	2	2010-06-09	2010-07-12	33	8.4	10.5			C	40375	Jul 16 2010	Fri Jul 16 2010 07:57:34	PSC-1283	1899-12-31 08:06:04	0.337546	3	27.7	0.249	185	6.25	1.97	27.89	26	164.472	338.834	227.856	0.514595	111.245		6.54	0.3655	0.0558869	6.9055	2010-07-16	0.0968	15.113		156.126	64.0508	23	.	.	45
2840	22	103	DR	3	2	2010-06-09	2010-07-13	34	1.4	1			C	40379	Jul 20 2010	Tue Jul 20 2010 06:38:24	PSC-1283	1899-12-31 07:39:41	0.319225	2	31.1	0.4	224	9.59	1.9	33.41	25.72	270.1	561.8	361.4	0.519	77.75		18.78	0.6173	0.0328701	19.3973	2010-07-20	0.1033	14.988		145.092	68.9218	43.4	.	.	121
2841	22	46	DR	3	2	2010-06-09	2010-07-14	35	3	8.1			C	40381	Jul 22 2010	Thr Jul 22 2010 11:37:18	PSC-2900	1899-12-31 11:44:30	0.489236	4	27.8	0.391	254	5.73	1.15	21.49	26.11	328.7	610	446.6	0.461	71.0997		12.18	0.4037	0.0331445	12.5837	2010-07-22	0.0493	3.182		64.5436	154.934	34.6	.	.	87
2842	22	225	DR	3	2	2010-06-09	2010-07-09	30	12.4	15.6			C	40370	Jul 11 2010	Sun Jul 11 2010 07:25:03	PSC-1283	1899-12-31 07:25:30	0.309375	2	43.8	0.605	239	9.74	1.29	32.61	25.88	352.9	718	487.8	0.508	72.3967		14.61	0.7281	0.0498357	15.3381	2010-07-11	0.0737	15.692		212.917	46.9666	34.8	.	.	123
2843	22	376	DR	3	2	2010-06-09	2010-07-13	34	2	5.6			C	40380	Jul 21 2010	Wed Jul 21 2010 08:15:27	PSC-2784	1899-12-31 08:17:36	0.345556	2	37.1	0.45	227	7.06	1.24	30.2	26.36	559.3	1003.4	805.1	0.443	82.4444		14.34	0.3116	0.0217294	14.6516	2010-07-21	0.1006	15.097		150.07	66.6358	54.6	.	.	182
2844	22	285	DR	3	2	2010-06-09	2010-07-09	30	7.3	7.9			C	40370	Jul 11 2010	Sun Jul 11 2010 07:14:56	PSC-1283	1899-12-31 07:16:58	0.303449	2	25.1	0.235	198	4.73	1.56	26.86	25.83	348.8	663.9	467.9	0.475	106.809		7.18	0.23	0.0320334	7.41	2010-07-11	0.109	18.163		166.633	60.0121	19.3	.	.	117
2845	22	164	DR	3	2	2010-06-09	2010-07-17	38	na	na	too small to IRGA		C	.	.	.	.	.	.	.	.	.	.	.	.	.	.	.	.	.	.	.		1.44	0.04	0.0277778	1.48	2010-07-24	0.0285	5.53		194.035	51.5371	18.9	.	.	11
2846	22	357	DR	3	2	2010-06-09	2010-07-16	37	1.1	0.5			C	40383	Jul 24 2010	Sat Jul 24 2010 12:40:30	PSC-1283	1899-12-31 12:42:59	0.52985	7	15.8	0.24	268	5.28	1.72	24.77	26.02	252.1	494.3	344.8	0.49	65.8333		11.66	0.5	0.0428816	12.16	2010-07-24	0.09	14.657		162.856	61.4041	41.1	.	.	122
2847	22	215	DR	3	2	2010-06-09	2010-07-14	35	na	na	too small to IRGA		C	.	.	.	.	.	.	.	.	.	.	.	.	.	.	.	.	.	.	.		.	.	.	.	2010-07-22	0.0249	3.18		127.711	78.3019	.	.	.	.
2848	22	270	DR	3	2	2010-06-09	2010-07-10	31	8.2	15.2			C	40371	Jul 12 2010	Mon Jul 12 2010 08:11:36	PSC-1283	1899-12-31 08:20:06	0.347292	3	34	0.45	218	7.4	1.29	26.85	26.15	354.6	673.1	461.8	0.473	75.5556		14.87	0.5914	0.0397714	15.4614	2010-07-12	0.161	21.556		133.888	74.6892	33.6	.	.	75
2849	22	60	DR	3	2	2010-06-09	E	na	na	na	too old to IRGA		C	.	.	.	.	.	.	.	.	.	.	.	.	.	.	.	.	.	.	.		7.13	0.35	0.0490884	7.48	2010-07-28	0.0466	8.142		174.721	57.2341	24.4	.	.	107
2850	22	340	DR	3	2	2010-06-09	2010-07-08	29	8.7	12			C	40369	Jul 10 2010	Sat Jul 10 2010 08:19:36	PSC-2784	1899-12-31 08:19:42	0.347014	2	38.4	0.416	182	8.93	1.7	27.16	26.04	470.3	802.7	623.9	0.414	92.3077		18.81	0.65	0.0345561	19.46	2010-07-10	0.1176	21.022		178.759	55.9414	43.4	.	.	169
2851	22	267	DR	3	2	2010-06-09	2010-07-12	33	7.6	8.5			C	40375	Jul 16 2010	Fri Jul 16 2010 09:13:01	PSC-1283	1899-12-31 09:17:07	0.386887	4	8.49	0.201	314	3.98	1.54	25.69	26.06	61.8	124.4	81.7	0.503	42.2388		9.76	0.17	0.017418	9.93	2010-07-16	0.0526	9.301		176.825	56.5531	27.8	.	.	89
2852	22	16	DR	3	2	2010-06-09	2010-07-10	31	13.6	13.5			C	40371	Jul 12 2010	Mon Jul 12 2010 08:03:05	PSC-1283	1899-12-31 08:10:11	0.340405	3	12.3	0.0748	108	1.75	1.78	28.32	25.84	301.2	603.6	422.3	0.501	164.439		5.68	0.3	0.0528169	5.98	2010-07-12	0.0616	10.18		165.26	60.5108	39.4	.	.	102
2853	22	248	DR	3	2	2010-06-09	2010-07-13	34			already done?		C	40380																				.	.	.	.	2010-07-21	0.0736	11.916		161.902	61.7657	.	.	.	.
2854	22	373	DR	3	2	2010-06-09	2010-07-14	35	2	2.8			C	40381	Jul 22 2010	Thr Jul 22 2010 11:01:49	PSC-2900	1899-12-31 11:07:30	0.463542	4	26.3	0.365	252	6.57	1.41	26.07	26.13	264.8	562.7	382.3	0.529	72.0548		9.34	0.39	0.0417559	9.73	2010-07-22	0.0544	9.03		165.993	60.2436	29.9	.	.	121
2855	22	190	DR	3	2	2010-06-09	2010-07-12	33	7.7	7.2			C	40375	Jul 16 2010	Fri Jul 16 2010 08:48:22	PSC-1283	1899-12-31 08:54:44	0.371343	3	22.2	0.202	196	3.12	1.2	24.27	25.97	244.1	451.9	314.4	0.46	109.901		9.71	0.53	0.0545829	10.24	2010-07-16	0.168	12.142		72.2738	138.363	41.8	.	.	110
2856	22	176	DR	3	2	2010-06-09	2010-07-14	35	2	2			C	40381	Jul 22 2010	Thr Jul 22 2010 10:57:24	PSC-2900	1899-12-31 10:59:59	0.458322	3	30.3	0.435	253	7.96	1.44	23.16	26.13	335.9	656.3	477.4	0.488	69.6552		13.44	0.96	0.0714286	14.4	2010-07-22	0.2014	15.752		78.2125	127.857	49.8	.	.	145
2857	22	7	DR	3	2	2010-06-09	2010-07-14	35	0.7	0.5			C	40381	Jul 22 2010	Thr Jul 22 2010 10:47:26	PSC-2900	1899-12-31 10:55:07	0.454942	3	30.3	0.4	242	7.83	1.54	24.66	26.34	360.3	726.1	532.9	0.504	75.75		5.91	0.2891	0.0489171	6.1991	2010-07-22	0.0985	14.742		149.665	66.8159	35.2	.	.	49
2858	22	311	DR	3	2	2010-06-09	2010-07-08	29	19.7	21.9			C	40369	Jul 10 2010	Sat Jul 10 2010 13:17:47	PSC-2784	1899-12-31 13:17:51	0.554063	7	10.6	0.136	243	3.9	2.21	23.87	26.07	369.2	545.1	449.3	0.323	77.9412		6.22	0.2	0.0321543	6.42	2010-07-10	0.053	10.655		201.038	49.7419	19.6	.	.	62
2859	22	264	DR	3	2	2010-06-09	2010-07-18	39	na	na	too small to IRGA		C	.	.	.	.	.	.	.	.	.	.	.	.	.	.	.	.	.	.	.		1.77	0.03	0.0169492	1.8	2010-07-26	0.0293	6.247		213.208	46.9025	13.4	.	.	1
2860	22	187	DR	3	2	2010-06-09	2010-07-09	30	11.6	7.1			C	40370	Jul 11 2010	Sun Jul 11 2010 07:51:08	PSC-2784	1899-12-31 08:00:03	0.333368	2	41.6	0.443	204	8.91	1.59	28.69	26	452.5	829.8	643.1	0.455	93.9052		6.19	0.26	0.0420032	6.45	2010-07-11	0.1154	20.995		181.932	54.9655	33.8	.	.	93
2861	22	331	DR	3	2	2010-06-09	2010-07-09	30	12.5	9.2			C	40370	Jul 11 2010	Sun Jul 11 2010 07:46:34	PSC-2784	1899-12-31 07:46:54	0.324236	1	34	0.359	207	8.52	1.86	28.86	25.99	417.7	746.4	582.1	0.44	94.7075		12.34	0.65	0.0526742	12.99	2010-07-11	0.142	28.845		203.134	49.2286	26.8	.	.	91
2862	22	223	DR	3	2	2010-06-09	2010-07-16	37	3.6	1.7			C	40384	Jul 25 2010	Sun Jul 25 2010 06:50:33	PSC-1283	1899-12-31 06:57:26	0.289884	1	0.711	0.104	377	1.7	1.25	26.98	26.03	15.8	33.4	18.5	0.528	6.83654		9.9	.	.	.	2010-07-25	0.0597	9.438		158.09	63.2549	22.9	.	.	109
2863	22	63	DR	3	2	2010-06-09	2010-07-14	35	1	5.1			C	40381	Jul 22 2010	Thr Jul 22 2010 10:17:42	PSC-2900	1899-12-31 10:27:59	0.4361	3	31.6	0.565	274	9.07	1.28	28.75	25.73	316.1	660.4	472.8	0.521	55.9292		8.65	0.3049	0.0352486	8.9549	2010-07-22	0.0866	18.998		219.376	45.5837	45.4	.	.	54
2864	22	115	DR	3	2	2010-06-09	na	na					C	.	.	.	.	.	.	.	.	.	.	.	.	.	.	.	.	.	.	.		0.22	0.0168	0.0763636	0.2368	.	.	.		.		.	.	.	.
2865	22	2	DR	3	2	2010-06-09	2010-07-14	35	1.9	1.2			C	40381	Jul 22 2010	Thr Jul 22 2010 10:29:08	PSC-2900	1899-12-31 10:35:25	0.441262	3	33.3	0.523	260	9.38	1.43	30.13	26.34	321.5	641.4	462.7	0.499	63.6711		13.42	0.6	0.0447094	14.02	2010-07-22	0.119	10.554		88.6891	112.753	44.5	.	.	117
2866	22	229	DR	3	2	2010-06-09	2010-07-14	35	1.3	0.3	broken stem		C	.	.	.	.	.	.	.	.	.	.	.	.	.	.	.	.	.	.	.	na	.	.	.	.	2010-07-22	0.0705	10.809		153.319	65.2234	.	.	.	.
2867	22	232	DR	3	2	2010-06-09	2010-07-13	34	1.4	2.3			C	40380	Jul 21 2010	Wed Jul 21 2010 08:32:55	PSC-2784	1899-12-31 08:36:12	0.358472	2	10.3	0.112	238	1.57	1.06	25.05	26.3	234.2	384.3	329.9	0.391	91.9643		4.02	0.14	0.0348259	4.16	2010-07-21	0.075	12.974		172.987	57.8079	38.3	.	.	74
2868	22	9	DR	3	2	2010-06-09	2010-07-17	38	1.9	1.7			C	40384	Jul 25 2010	Sun Jul 25 2010 06:38:42	PSC-1283	1899-12-31 06:48:44	0.283843	1	1.55	0.154	370	2.37	1.19	26.93	26.1	190.1	277.7	238.6	0.316	10.0649		2	0.0691	0.03455	2.0691	2010-07-15	0.0758	11.156		147.177	67.9455	28.1	.	.	30
2869	22	380	DR	3	2	2010-06-09	2010-07-12	33	2.6	1.9			C	40375	Jul 16 2010	Fri Jul 16 2010 07:46:15	PSC-1283	1899-12-31 07:52:38	0.328218	2	34.6	0.415	224	9.63	1.85	29.75	25.92	236.2	503.1	322.7	0.531	83.3735		10.2	0.36	0.0352941	10.56	2010-07-16	0.1808	21.906		121.162	82.5345	40.2	.	.	55
2870	22	52	DR	3	2	2010-06-09	2010-07-10	31	4.7	13.7			C	40371	Jul 12 2010	Mon Jul 12 2010 07:19:38	PSC-1283	1899-12-31 07:21:33	0.306632	2	33.1	0.442	219	7.87	1.4	32.25	25.98	335.7	697.4	469	0.519	74.8869		9.59	0.31	0.0323253	9.9	2010-07-12	0.0664	9.959		149.985	66.6734	36.5	.	.	54
2871	22	ein194	DR	3	2	2010-06-09	na	na			ein-not measured	dead 7/20/10	C	.	.	.	.	.	.	.	.	.	.	.	.	.	.	.	.	.	.	.		.	.	.	.	.	.	.		.		.	.	.	.
2872	22	199	DR	3	2	2010-06-09	2010-07-11	32	7.2	7.4			C	40374	Jul 15 2010	Thr Jul 15 2010 07:10:51	PSC-1283	1899-12-31 07:16:44	0.303287	2	23	0.319	250	8.31	2.06	28.99	25.93	177.3	340.9	241	0.48	72.1003		4.4	0.1508	0.0342727	4.5508	2010-07-15	0.0422	6.571		155.711	64.2216	25	.	.	25
2873	22	259	DR	3	2	2010-06-09	2010-07-11	32	2.2	4.5			C	40374	Jul 15 2010	Thr Jul 15 2010 07:17:41	PSC-1283	1899-12-31 07:25:11	0.309155	2	24	0.252	213	6.96	2.16	28.98	26.1	229.7	464.8	323.3	0.506	95.2381		11.34	0.3064	0.0270194	11.6464	2010-07-15	0.0808	11.227		138.948	71.9694	26.2	.	.	48
2874	22	228	DR	3	2	2010-06-09	2010-07-12	33	4.3	6	too small to IRGA		C	.	.	.	.	.	.	.	.	.	.	.	.	.	.	.	.	.	.	.		4.1	0.07	0.0170732	4.17	2010-07-16	0.0204	2.008		98.4314	101.594	24.6	.	.	14
2875	22	308	DR	3	2	2010-06-09	2010-07-11	32	10.5	10.8			C	40374																				.	.	.	.	2010-07-15	0.0245	3.422		139.673	71.5956	.	.	.	.
2876	22	288	DR	3	2	2010-06-09	na	na				6/27-never germ	C	.	.	.	.	.	.	.	.	.	.	.	.	.	.	.	.	.	.	.		.	.	.	.	.	.	.		.		.	.	.	.
2877	22	80	DR	3	2	2010-06-09	2010-07-11	32	6.9	8			C	40374	Jul 15 2010	Thr Jul 15 2010 08:29:18	PSC-1283	1899-12-31 08:31:07	0.354942	3	29.3	0.498	270	9.57	1.54	31.08	26.02	215.9	458.2	315.8	0.529	58.8353		10.14	0.44	0.0433925	10.58	2010-07-15	0.0544	7.97		146.507	68.256	30.2	.	.	128
2878	22	ein90	DR	3	2	2010-06-09	2010-07-06	27			ein-not measured		C	.	.	.	.	.	.	.	.	.	.	.	.	.	.	.	.	.	.	.		.	.	.	.	.	.	.		.		.	.	.	.
2879	22	36	DR	3	2	2010-06-09	na	na					C	.	.	.	.	.	.	.	.	.	.	.	.	.	.	.	.	.	.	.		0.06	0.01	0.166667	0.07	.	.	.		.		3.8	.	.	0
2880	22	18	DR	3	2	2010-06-09	2010-07-09	30	15.9	8.4			C	40370	Jul 11 2010	Sun Jul 11 2010 07:02:22	PSC-1283	1899-12-31 07:02:39	0.293507	2	40.7	0.465	215	8.91	1.52	29.09	26.24	322.6	623	431.5	0.482	87.5269		8.11	0.28	0.0345253	8.39	2010-07-11	0.1743	30.967		177.665	56.2857	36.2	.	.	85
2881	22	289	DR	3	2	2010-06-09	2010-07-16	37	1.4	4.4			C	40383	Jul 24 2010	Sat Jul 24 2010 12:47:50	PSC-1283	1899-12-31 12:49:38	0.534468	7	15.3	0.249	276	5.38	1.69	25.49	25.95	243.8	440.2	326.5	0.446	61.4458		27.27	0.944	0.0346168	28.214	2010-07-24	0.0801	12.92		161.298	61.9969	63	.	.	124
2882	22	68	DR	3	2	2010-06-09	2010-07-16	37	2.6	2.7			C	40383	Jul 24 2010	Sat Jul 24 2010 13:12:52	PSC-1283	1899-12-31 13:13:25	0.550984	8	12.9	0.147	234	3.63	1.91	23.3	25.95	235	438.9	310.1	0.465	87.7551		7.57	0.38	0.0501982	7.95	2010-07-24	0.1258	15.878		126.216	79.2291	37.7	.	.	167
2883	22	73	DR	3	2	2010-06-09	2010-07-10	31	5.4	8.3			C	40371	Jul 12 2010	Mon Jul 12 2010 08:21:59	PSC-1283	1899-12-31 08:25:38	0.351134	3	34.6	0.446	213	7.4	1.3	27.02	26.14	343	644.8	450.5	0.468	77.5785		8.08	0.18	0.0222772	8.26	2010-07-12	0.0789	11.495		145.691	68.6385	29.9	.	.	34
2884	22	332	DR	3	2	2010-06-09	2010-07-11	32	8.1	7.9			C	40374	Jul 15 2010	Thr Jul 15 2010 08:25:01	PSC-1283	1899-12-31 08:28:26	0.353079	3	29.8	0.338	223	7.19	1.68	26.87	26.14	226.4	444.5	306.9	0.491	88.1657		9.07	0.31	0.0341786	9.38	2010-07-15	0.0735	10.252		139.483	71.6933	35.7	.	.	62
2885	22	240	DR	3	2	2010-06-09	2010-07-12	33	9.8	6.8			C	40375	Jul 16 2010	Fri Jul 16 2010 09:05:57	PSC-1283	1899-12-31 09:11:43	0.383137	4	27	0.29	217	5.44	1.47	23.67	26.03	211.5	446.2	282.6	0.526	93.1034		6.51	0.2259	0.0347005	6.7359	2010-07-16	0.0979	27.576		281.675	35.5019	32.9	.	.	29
2886	22	70	DR	3	2	2010-06-09	2010-07-13	34	3.3	4.7			C	40380	Jul 21 2010	Wed Jul 21 2010 08:18:55	PSC-2784	1899-12-31 08:25:49	0.351262	2	27.6	0.246	191	3.55	1.12	23.18	26.07	460.1	780.1	644.3	0.41	112.195		8.39	0.2244	0.0267461	8.6144	2010-07-21	0.0792	12.115		152.967	65.3735	40.4	.	.	106
2887	22	337	DR	3	2	2010-06-09	2010-07-12	33	8.6	7.4			C	40375	Jul 16 2010	Fri Jul 16 2010 08:55:59	PSC-1283	1899-12-31 09:02:32	0.376759	4	27.2	0.327	234	5.88	1.42	25.35	25.95	219.6	435.3	286.6	0.496	83.1804		13.28	0.36	0.0271084	13.64	2010-07-16	0.0843	12.345		146.441	68.2868	38.8	.	.	120
2888	22	166	DR	3	2	2010-06-09	na	na					C	.	.	.	.	.	.	.	.	.	.	.	.	.	.	.	.	.	.	.		0.71	0.0024	0.00338028	0.7124	.	.	.		.		4.5	.	.	0
2889	22	234	DR	3	2	2010-06-09	2010-07-12	33	7.6	8.3			C	40375	Jul 16 2010	Fri Jul 16 2010 08:35:07	PSC-1283	1899-12-31 08:46:11	0.365405	3	22.8	0.175	166	2.8	1.24	22.97	25.99	229	422.8	301.6	0.458	130.286		9.19	0.36	0.039173	9.55	2010-07-16	0.0499	5.933		118.898	84.1058	20.2	.	.	118
2890	22	261	DR	3	2	2010-06-09	2010-07-19	40	7	3.3			C	40385	Jul 26 2010	Mon Jul 26 2010 10:53:23	PSC-2900	1899-12-31 10:56:50	0.456134	3	17.2	0.329	291	6.03	1.43	22.81	25.84	333.066	489.612	404.841	0.319736	52.2796		1.35	0.1	0.0740741	1.45	2010-07-26	0.0448	7.995		178.46	56.035	14.8	.	.	0
2891	22	212	DR	3	2	2010-06-09	2010-07-10	31	8.7	10.9			C	40371	Jul 12 2010	Mon Jul 12 2010 07:45:36	PSC-1283	1899-12-31 07:46:38	0.324051	2	33.9	0.503	231	8.15	1.28	31.05	26.14	350.7	696.7	475.1	0.497	67.3956		14.6	0.399	0.0273288	14.999	2010-07-12	0.1157	16.175		139.801	71.5301	49.8	.	.	221
2892	22	198	DR	3	2	2010-06-09	2010-07-19	40	5.7	3.8			C	40385	Jul 26 2010	Mon Jul 26 2010 10:30:19	PSC-2900	1899-12-31 10:52:14	0.45294	3	17.9	0.3	277	5.75	1.49	22.66	26.31	283.9	435.5	350.7	0.348	59.6667		5.7	0.2355	0.0413158	5.9355	2010-07-26	0.0362	7.001		193.398	51.7069	14.7	.	.	40
2893	22	93	DR	3	2	2010-06-09	2010-07-08	29	8	11.6			C	40369	Jul 10 2010	Sat Jul 10 2010 08:30:09	PSC-2784	1899-12-31 08:30:13	0.354317	2	35.2	0.406	195	8.61	1.67	27.67	26.07	435	780.7	599.6	0.443	86.6995		10.7	0.31	0.028972	11.01	2010-07-10	0.0552	10.88		197.101	50.7353	31.1	.	.	68
2894	22	ein40	DR	3	2	2010-06-09	na	na			ein-not measured		C	.	.	.	.	.	.	.	.	.	.	.	.	.	.	.	.	.	.	.		.	.	.	.	.	.	.		.		.	.	.	.
2895	22	131	DR	3	2	2010-06-09	2010-07-18	39	na	na	too small to IRGA		C	.	.	.	.	.	.	.	.	.	.	.	.	.	.	.	.	.	.	.		0.94	0.05	0.0531915	0.99	2010-07-26	0.0207	4.164		201.159	49.7118	17	.	.	18
2896	22	355	DR	3	2	2010-06-09	2010-07-13	34	5.3	4.6			C	40380	Jul 21 2010	Wed Jul 21 2010 08:27:08	PSC-2784	1899-12-31 08:31:27	0.355174	2	20.9	0.172	181	2.25	1	22.88	25.95	381.8	659.6	554.3	0.421	121.512		21.97	0.4	0.0182066	22.37	2010-07-21	0.0901	.	scan missing	.		38.3	.	.	197
2897	22	175	DR	3	2	2010-06-09	na	na				7/6-died in field	C	.	.	.	.	.	.	.	.	.	.	.	.	.	.	.	.	.	.	.		.	.	.	.	.	.	.		.		.	.	.	.
2898	22	256	DR	3	2	2010-06-09	2010-07-11	32	2.4	8.6			C	40374	Jul 15 2010	Thr Jul 15 2010 07:56:36	PSC-1283	1899-12-31 07:58:36	0.332361	2	27.9	0.326	227	7.27	1.76	26.62	26.13	215.1	441.7	300.4	0.513	85.5828		14	0.38	0.0271429	14.38	2010-07-15	0.0754	11.844		157.082	63.6609	34.2	.	.	80
2899	22	39	DR	3	2	2010-06-09	2010-07-14	35	4.5	1.2			C	40381	Jul 22 2010	Thr Jul 22 2010 10:04:35	PSC-2900	1899-12-31 10:15:06	0.427153	3	32.8	0.559	268	10.2	1.45	28.46	26.26	355.1	630.1	452.3	0.436	58.6762		5.13	0.16	0.0311891	5.29	2010-07-22	0.0475	7.772		163.621	61.1168	28	.	.	53
2900	22	339	DR	3	2	2010-06-09	2010-07-14	35	2	1.3			C	40381	Jul 22 2010	Thr Jul 22 2010 09:56:06	PSC-2900	1899-12-31 10:02:40	0.418519	3	32.3	0.51	260	9.58	1.49	26.89	26.04	333	649.7	461.2	0.487	63.3333		6.33	0.28	0.0442338	6.61	2010-07-22	0.0905	13.639		150.707	66.3538	21.6	.	.	47
2901	22	31	DR	3	2	2010-06-09	2010-07-10	31	7.6	12.7			C	40371	Jul 12 2010	Mon Jul 12 2010 07:15:10	PSC-1283	1899-12-31 07:15:13	0.302234	2	13.5	0.177	244	4.16	1.81	25.81	25.83	112.9	228.8	153.1	0.506	76.2712		5.73	0.16	0.0279232	5.89	2010-07-12	0.0564	8.396		148.865	67.1748	34.4	.	.	110
2902	22	300	DR	3	2	2010-06-09	2010-07-11	32	0.3	4.4			C	40374	Jul 15 2010	Thr Jul 15 2010 07:48:01	PSC-1283	1899-12-31 07:53:34	0.328866	2	26.9	0.28	210	6.76	1.9	27.57	26.09	245.4	435.2	302.5	0.436	96.0714		14.92	0.42	0.0281501	15.34	2010-07-15	0.0708	12.227		172.698	57.9046	37.7	.	.	222
2903	22	360	DR	3	2	2010-06-09	2010-07-12	33	6.8	5.2			C	40375	Jul 16 2010	Fri Jul 16 2010 07:41:16	PSC-1283	1899-12-31 07:44:13	0.322373	2	33	0.401	227	9.5	1.89	29.53	25.84	236.8	480.4	316.4	0.507	82.2943		7	0.31	0.0442857	7.31	2010-07-16	0.064	8.045		125.703	79.5525	31.4	.	.	241
2904	22	30	DR	3	2	2010-06-09	2010-07-11	32	6.2	8.4			C	40374	Jul 15 2010	Thr Jul 15 2010 07:25:53	PSC-1283	1899-12-31 07:34:07	0.315359	2	18.3	0.239	246	6.52	2.14	27.67	25.95	166	336.3	228.4	0.506	76.569		3.68	0.1	0.0271739	3.78	2010-07-15	0.0425	6.297		148.165	67.4925	33.6	.	.	29
2905	23	ein40	NO	3	2	2010-06-09	2010-07-25	46			ein-not measured		C	.	.	.	.	.	.	.	.	.	.	.	.	.	.	.	.	.	.	.		.	.	.	.	.	.	.		.		.	.	.	.
2906	23	9	NO	3	2	2010-06-09	2010-07-13	34	14.3	18.1			C	40380	Jul 21 2010	Wed Jul 21 2010 09:46:55	PSC-2784	1899-12-31 09:56:42	0.414375	3	34.9	0.432	231	7.5	1.37	23.32	25.94	494	884.7	704.9	0.442	80.787		14.09	0.29	0.020582	14.38	.	.	.		.		44.8	97	23	120
2907	23	ein194	NO	3	2	2010-06-09	2010-07-08	29	35.6	38.5	ein-not measured		C	.	.	.	.	.	.	.	.	.	.	.	.	.	.	.	.	.	.	.		.	.	.	.	.	.	.		.		.	.	.	.
2908	23	41	NO	3	2	2010-06-09	2010-07-10	31	16.6	23.9	too small to IRGA		C	.	.	.	.	.	.	.	.	.	.	.	.	.	.	.	.	.	.	.		2.44	0.07	0.0286885	2.51	2010-07-12	0.0231	4.151		179.697	55.6492	23	32	8	40
2909	23	303	NO	3	2	2010-06-09	2010-07-10	31	21.3	20.7			C	40371	Jul 12 2010	Mon Jul 12 2010 10:40:20	PSC-1283	1899-12-31 10:46:37	0.449039	5	24.8	0.232	179	5.41	1.8	22.27	26.18	335.6	601.1	435.5	0.442	106.897		28.51	0.77	0.0270081	29.28	2010-07-12	0.1073	15.457		144.054	69.4184	54	157	30	187
2910	23	332	NO	3	2	2010-06-09	2010-07-12	33	18	20.2			C	40375	Jul 16 2010	Fri Jul 16 2010 10:56:32	PSC-2784	1899-12-31 10:59:06	0.457708	4	32.8	0.467	251	7.13	1.22	24.7	25.84	465.5	773.1	620.6	0.398	70.2355		15.94	0.81	0.0508156	16.75	2010-07-16	0.06	8.088		134.8	74.184	44.5	53	22	75
2911	23	277	NO	3	2	2010-06-09	2010-07-11	32	17.5	22.9			C	40374	Jul 15 2010	Thr Jul 15 2010 12:34:57	PSC-2900	1899-12-31 12:51:26	0.535718	5	32.6	0.399	228	10.1	2.01	27.24	25.94	326.6	605.9	423.5	0.461	81.7043		15.21	0.55	0.0361604	15.76	2010-07-15	0.1288	19.093		148.238	67.4593	36.4	207	34	241
2912	23	301	NO	3	2	2010-06-09	2010-07-14	35	12.8	19.3			C	40382	Jul 23 2010	Fri Jul 23 2010 08:16:28	PSC-1283	1899-12-31 08:28:49	0.353345	3	17.5	0.307	282	5.56	1.41	27.97	26.16	244.7	505	345.9	0.515	57.0033		68.31	.	.	.	2010-07-23	0.1578	26.639		168.815	59.2365	58.7	244	22	266
2913	23	36	NO	3	2	2010-06-09	2010-07-11	32	17	18.2			C	40374	Jul 15 2010	Thr Jul 15 2010 12:53:18	PSC-2900	1899-12-31 13:07:25	0.546817	6	18.1	0.34	284	8.36	1.94	25.81	26.05	368.8	483.6	419.8	0.237	53.2353		4.19	0.18	0.0429594	4.37	2010-07-15	0.0442	8.842		200.045	49.9887	28.5	63	12	75
2914	23	190	NO	3	2	2010-06-09	2010-07-14	35	16.4	17.6			C	40382	Jul 23 2010	Fri Jul 23 2010 08:35:47	PSC-1283	1899-12-31 08:37:32	0.359398	3	12.8	0.292	309	5.21	1.39	29.9	26.04	268.2	530.5	383.2	0.494	43.8356		42.66	1.68	0.0393812	44.34	2010-07-23	0.0647	13.444		207.79	48.1256	57.4	251	35	286
2915	23	199	NO	3	2	2010-06-09	2010-07-14	35	14.2	18.4			C	40382	Jul 23 2010	Fri Jul 23 2010 08:29:49	PSC-1283	1899-12-31 08:35:03	0.357674	3	13	0.201	273	3.93	1.5	25.76	26.2	329.6	615.8	467.3	0.465	64.6766		9.4	0.37	0.0393617	9.77	2010-07-23	0.0543	10.968		201.989	49.5077	33.5	43	19	62
2916	23	182	NO	3	2	2010-06-09	2010-07-14	35	18.8	25.5			C	40382	Jul 23 2010	Fri Jul 23 2010 08:39:02	PSC-1283	1899-12-31 08:41:30	0.362153	3	6.58	0.116	292	2.33	1.53	24.12	26.17	93.4	176.7	123	0.471	56.7241		98.15	4.26	0.043403	102.41	2010-07-23	0.1023	17.313		169.238	59.0885	65.6	792	35	827
2917	23	166	NO	3	2	2010-06-09	2010-07-16	37	na	na	too small to IRGA		C	.	.	.	.	.	.	.	.	.	.	.	.	.	.	.	.	.	.	.		0.81	0.02	0.0246914	0.83	2010-07-24	0.0134	2.563		191.269	52.2825	14.7	0	3	3
2918	23	198	NO	3	2	2010-06-09	2010-07-25	46					C	40386	Jul 27 2010	Tue Jul 27 2010 09:38:38	PSC-2900	1899-12-31 09:49:12	0.409167	2	13.3	0.514	337	7.4	1.15	27.64	26.04	244.2	375.5	319.8	0.35	25.8755		2.68	0.11	0.0410448	2.79	2010-07-27	0.022	5.07		230.455	43.3925	10.3	0	0	0
2919	23	208	NO	3	2	2010-06-09	na	na				7/6-died in field	C	.	.	.	.	.	.	.	.	.	.	.	.	.	.	.	.	.	.	.		.	.	.	.	.	.	.	.	.	.	.	.	.	.
2920	23	150	NO	3	2	2010-06-09	2010-07-12	33	22.3	23.2			C	40375	Jul 16 2010	Fri Jul 16 2010 11:10:38	PSC-2784	1899-12-31 11:19:25	0.471817	5	38	0.498	237	8.04	1.29	23.83	25.91	468.1	779.7	613	0.4	76.3052		19.34	0.3304	0.0170838	19.6704	2010-07-16	0.0615	9.217		149.87	66.7245	31.3	212	7	219
2921	23	53	NO	3	2	2010-06-09	2010-07-11	32	17.1	20.8			C	40374	Jul 15 2010	Thr Jul 15 2010 13:09:09	PSC-2900	1899-12-31 13:18:51	0.554757	6	33.5	0.561	264	12.2	1.76	30.5	25.88	368.8	483.6	419.8	0.237	59.7148		29.49	0.57	0.0193286	30.06	2010-07-15	0.0742	12.578		169.515	58.9919	52.9	170	25	195
2922	23	65	NO	3	2	2010-06-09	2010-07-14	35	15.8	18.3			C	40382	Jul 23 2010	Fri Jul 23 2010 08:50:49	PSC-1283	1899-12-31 08:55:35	0.371933	3	13.8	0.222	279	3.91	1.36	25.16	26.15	264.2	526.4	374	0.498	62.1622		23.4	0.4	0.017094	23.8	2010-07-23	0.1555	24.555		157.91	63.3272	46.9	290	27	317
2923	23	184	NO	3	2	2010-06-09	2010-07-12	33	19.5	20			C	40375	Jul 16 2010	Fri Jul 16 2010 11:34:04	PSC-2784	1899-12-31 11:37:43	0.484525	5	26.6	0.373	253	6.75	1.43	24.66	26.11	341.5	599.8	468.7	0.431	71.3137		15.27	0.29	0.0189915	15.56	2010-07-16	0.077	10.49		136.234	73.4032	39.6	75	27	102
2924	23	251	NO	3	2	2010-06-09	2010-07-16	37	13.2	16.9			C	40383	Jul 24 2010	Sat Jul 24 2010 12:30:58	PSC-1283	1899-12-31 12:37:30	0.526042	7	10.3	0.25	312	5.53	1.73	27.33	26.07	243	335.8	276.8	0.276	41.2		5.58	0.23	0.0412186	5.81	2010-07-24	0.0404	7.577		187.55	53.3193	39.7	65	23	88
2925	23	80	NO	3	2	2010-06-09	2010-07-11	32	10.9	15.8			C	40374																				41.26	0.84	0.0203587	42.1	2010-07-15	0.099	16.813		169.828	58.883	58.1	316	36	352
2926	23	376	NO	3	2	2010-06-09	2010-07-14	35	12.7	11.5			C	40382	Jul 23 2010	Fri Jul 23 2010 08:57:06	PSC-1283	1899-12-31 09:02:00	0.376389	4	15.1	0.28	290	4.79	1.33	29.69	26.22	260.6	512.7	357.7	0.492	53.9286		19.79	0.24	0.0121273	20.03	2010-07-23	0.0959	14.912		155.495	64.3106	58.6	156	27	183
2927	23	265	NO	3	2	2010-06-09	2010-07-12	33	15.2	18.5			C	40375	Jul 16 2010	Fri Jul 16 2010 11:48:58	PSC-2784	1899-12-31 11:49:02	0.492384	5	37.5	0.582	256	9.12	1.26	25.01	25.96	470.7	772.2	613.1	0.39	64.433		18.99	0.4787	0.025208	19.4687	2010-07-16	0.0738	10.577		143.32	69.774	24.8	163	4	167
2928	23	284	NO	3	2	2010-06-09	2010-07-14	35	8.7	16.4			C	40382	Jul 23 2010	Fri Jul 23 2010 09:14:24	PSC-1283	1899-12-31 09:17:30	0.387153	4	19.3	0.354	288	5.29	1.17	27.68	25.74	253.3	547	368.5	0.537	54.5198		40.99	1.03	0.0251281	42.02	2010-07-23	0.173	27.135		156.85	63.7553	52.8	400	34	434
2929	23	282	NO	3	2	2010-06-09	2010-07-14	35	10.1	15.1			C	40382	Jul 23 2010	Fri Jul 23 2010 09:27:37	PSC-1283	1899-12-31 09:34:39	0.399062	4	20.4	0.341	277	5.28	1.21	25.85	26.27	236.5	493.1	338	0.521	59.824		17.74	0.37	0.0208568	18.11	2010-07-23	0.0822	14.401		175.195	57.0794	.	.	.	.
2930	23	103	NO	3	2	2010-06-09	2010-07-12	33	13	13.8			C	40375	Jul 16 2010	Fri Jul 16 2010 11:59:24	PSC-2784	1899-12-31 12:04:37	0.503206	6	38.9	0.56	247	8.17	1.17	24.59	26.01	502.3	836.5	639.4	0.399	69.4643		32	0.9454	0.0295438	32.9454	2010-07-16	0.0789	10.762		136.401	73.3135	61.1	184	37	221
2931	23	225	NO	3	2	2010-06-09	2010-07-09	30	15.7	19.3			C	40370	Jul 11 2010	Sun Jul 11 2010 09:44:53	PSC-2784	1899-12-31 09:48:41	0.408808	3	41.4	0.464	210	10.5	1.79	27.39	26.03	445.4	808	623.8	0.449	89.2241		22.02	0.9717	0.0441281	22.9917	2010-07-11	0.1155	24.567		212.701	47.0143	50	135	37	172
2932	23	339	NO	3	2	2010-06-09	2010-07-09	30	12.8	16.1			C	40370	Jul 11 2010	Sun Jul 11 2010 09:37:44	PSC-2784	1899-12-31 09:38:24	0.401667	3	44.9	0.682	244	13.5	1.61	28.31	25.91	426.2	773.6	594.1	0.449	65.8358		20.1	0.6116	0.0304279	20.7116	2010-07-11	0.2397	45.578		190.146	52.5912	43.5	120	25	145
2933	23	359	NO	3	2	2010-06-09	2010-07-12	33	17.4	14.9			C	40375	Jul 16 2010	Fri Jul 16 2010 12:05:51	PSC-2784	1899-12-31 12:09:11	0.506377	6	19.6	0.336	280	5.64	1.32	24.1	26.13	527	718.9	624.7	0.267	58.3333		6.28	0.1504	0.023949	6.4304	2010-07-16	0.0408	6.813		166.985	59.8855	36	55	15	70
2934	23	213	NO	3	2	2010-06-09	2010-07-15	36	8.7	8.4			C	40383	Jul 24 2010	Sat Jul 24 2010 08:44:45	PSC-1283	1899-12-31 08:51:39	0.369201	3	15	0.186	250	2.84	1.18	27.22	26.04	236.3	438.7	315.4	0.461	80.6452		22.89	0.5126	0.0223941	23.4026	2010-07-24	0.0702	11.424		162.735	61.4496	47.9	126	30	156
2935	23	311	NO	3	2	2010-06-09	2010-07-12	33	14.5	15.2			C	40375	Jul 16 2010	Fri Jul 16 2010 12:10:29	PSC-2784	1899-12-31 12:15:04	0.510463	6	29.8	0.402	247	6.58	1.3	23.43	26.1	498.2	787.1	625.3	0.367	74.1294		9.99	0.188	0.0188188	10.178	2010-07-16	0.0799	10.638		133.141	75.1081	23.5	64	11	75
2936	23	164	NO	3	2	2010-06-09	na	na				6/27-died in field	C	.	.	.	.	.	.	.	.	.	.	.	.	.	.	.	.	.	.	.		.	.	.	.	.	.	.		.		.	.	.	.
2937	23	250	NO	3	2	2010-06-09	2010-07-11	32	na	na	too small to IRGA		C	40374	Jul 15 2010	Thr Jul 15 2010 10:33:30	PSC-1283	1899-12-31 10:53:35	0.453877	5	25.9	0.484	256	12.5	2.08	37.65	25.96	233.5	447.6	297.9	0.478	53.5124		39.34	0.6755	0.0171708	40.0155	2010-07-15	0.1103	19.12		173.345	57.6883	55	248	23	271
2938	23	73	NO	3	2	2010-06-09	2010-07-19	40	7.2	6.3			C	40385	Jul 26 2010	Mon Jul 26 2010 08:00:55	PSC-1283	1899-12-31 08:04:32	0.336481	3	13.8	0.168	247	2.57	1.18	25.29	25.92	232.3	422.3	293.1	0.45	82.1429		5.88	0.18	0.0306122	6.06	2010-07-26	0.0514	9.923		193.054	51.7989	27.6	9	20	29
2939	23	204	NO	3	2	2010-06-09	2010-07-12	33	16	18.7			C	40375	Jul 16 2010	Fri Jul 16 2010 10:49:16	PSC-2784	1899-12-31 10:54:39	0.454618	4	35.6	0.487	244	7.38	1.21	26.01	26.09	423.3	715.8	559.7	0.409	73.1006		37.58	1.52	0.040447	39.1	2010-07-16	0.062	11.555		186.371	53.6564	43.2	148	46	194
2940	23	290	NO	3	2	2010-06-09	2010-07-17	38	16	12			C	40383																				30.55	1.55	0.0507365	32.1	2010-07-24	0.0967	17.185		177.715	56.27	63.2	233	38	271
2941	23	207	NO	3	2	2010-06-09	2010-07-11	32	13	16	too small to irga		C	.	.	.	.	.	.	.	.	.	.	.	.	.	.	.	.	.	.	.		3.06	0.02	0.00653595	3.08	2010-07-15	0.0154	2.94		190.909	52.381	20.9	15	9	24
2942	23	52	NO	3	2	2010-06-09	2010-07-12	33	22.7	23.1			C	40375	Jul 16 2010	Fri Jul 16 2010 11:00:36	PSC-2784	1899-12-31 11:03:38	0.460856	5	38	0.554	249	8.38	1.22	25.37	26.14	445.8	774.2	596.9	0.424	68.5921		29.4	0.8	0.0272109	30.2	2010-07-16	0.067	9.338		139.373	71.7498	45.2	161	26	187
2943	23	300	NO	3	2	2010-06-09	2010-07-15	36	17.3	21			C	40383	Jul 24 2010	Sat Jul 24 2010 08:55:04	PSC-1283	1899-12-31 09:10:04	0.381991	4	5.17	0.0846	287	1.62	1.46	26.73	26.16	291.3	438.9	373.5	0.336	61.1111		26.94	0.48	0.0178174	27.42	2010-07-24	0.0941	24.922		264.846	37.7578	54.8	429	51	480
2944	23	174	NO	3	2	2010-06-09	2010-07-14	35	18.1	21.2			C	40382	Jul 23 2010	Fri Jul 23 2010 08:08:48	PSC-1283	1899-12-31 08:14:56	0.343704	3	3.89	0.0372	221	0.672	1.37	26.02	25.73	115.5	166	139.3	0.304	104.57		8.13	0.09	0.0110701	8.22	2010-07-23	0.0307	6.639		216.254	46.2419	41.1	65	29	94
2945	23	60	NO	3	2	2010-06-09	2010-07-18	39	18.9	18.6			C	40385	Jul 26 2010	Mon Jul 26 2010 07:44:29	PSC-1283	1899-12-31 07:56:45	0.331076	2	9.12	0.137	277	2.32	1.3	27.21	26.11	182.4	374.3	251.2	0.513	66.5693		22.18	0.3	0.0135257	22.48	2010-07-26	0.0815	16.16		198.282	50.4332	56.2	313	45	358
2946	23	402	NO	3	2	2010-06-09	2010-07-09	30	22.5	21.7			C	40370	Jul 11 2010	Sun Jul 11 2010 10:18:02	PSC-2784	1899-12-31 10:18:11	0.429294	4	35.5	0.389	212	8.96	1.82	25.97	25.8	439.4	777.7	601.1	0.435	91.2596		10.91	0.45	0.0412466	11.36	2010-07-11	0.1287	23.02		178.866	55.9079	32.6	112	36	148
2947	23	256	NO	3	2	2010-06-09	2010-07-10	31	19.3	17.6			C	40371	Jul 12 2010	Mon Jul 12 2010 10:32:11	PSC-1283	1899-12-31 10:37:33	0.442743	5	24.6	0.257	198	5.59	1.68	26.27	25.85	338.4	602.5	427.9	0.438	95.7198		17.35	0.42	0.0242075	17.77	2010-07-12	0.0757	12.466		164.676	60.7252	39.6	89	29	118
2948	23	222	NO	3	2	2010-06-09	2010-07-17	38	14.9	15.7			C	40383	Jul 24 2010	Sat Jul 24 2010 14:55:25	PSC-2900	1899-12-31 14:56:04	0.622269	7	27.4	0.556	285	11.6	1.68	29.98	26.28	255.2	528	374.5	0.517	49.2806		35.03	1.08	0.0308307	36.11	2010-07-24	0.2794	46.341		165.859	60.2922	61.6	433	47	480
2949	23	183	NO	3	2	2010-06-09	2010-07-17	38	13	13.4			C	40383	Jul 24 2010	Sat Jul 24 2010 14:57:23	PSC-2900	1899-12-31 15:09:57	0.63191	8	38.3	0.827	280	14.6	1.45	29.11	26.12	326.5	614.5	429.4	0.469	46.312		26.41	0.54	0.0204468	26.95	2010-07-24	0.0399	7.146		179.098	55.8354	51.7	326	39	365
2950	23	18	NO	3	2	2010-06-09	2010-07-13	34	11.8	14.8			C	40380	Jul 21 2010	Wed Jul 21 2010 09:39:24	PSC-2784	1899-12-31 09:45:37	0.406678	3	33.3	0.522	259	8.84	1.35	24.45	26	426.6	725.6	591.6	0.412	63.7931		14.25	0.43	0.0301754	14.68	2010-07-21	0.1519	29.799		196.175	50.9749	50.8	106	24	130
2951	23	171	NO	3	2	2010-06-09	2010-07-14	35	20	20.9			C	40382	Jul 23 2010	Fri Jul 23 2010 08:42:21	PSC-1283	1899-12-31 08:48:58	0.367338	3	9.82	0.319	332	5.35	1.31	30.01	26	209	310.2	249.7	0.326	30.7837		16.38	0.55	0.0335775	16.93	2010-07-23	0.0961	17.227		179.261	55.7845	43.6	14	13	27
2952	23	373	NO	3	2	2010-06-09	2010-07-12	33	21.5	22			C	40375	Jul 16 2010	Fri Jul 16 2010 11:05:24	PSC-2784	1899-12-31 11:09:40	0.465046	5	37.5	0.556	251	8.61	1.24	25.75	26.16	535.5	932.8	718.5	0.426	67.446		30.8	0.9058	0.0294091	31.7058	2010-07-16	0.0668	10.212		152.874	65.4132	45.2	300	39	339
2953	23	211	NO	3	2	2010-06-09	2010-07-19	40	na	na	too small to IRGA		C	.	.	.	.	.	.	.	.	.	.	.	.	.	.	.	.	.	.	.		1.35	0.0285	0.0211111	1.3785	2010-07-26	0.0125	3.783		302.64	33.0426	12.1	0	1	1
2954	23	228	NO	3	2	2010-06-09	2010-07-12	33	23.7	23.5			C	40375	Jul 16 2010	Fri Jul 16 2010 11:20:52	PSC-2784	1899-12-31 11:25:30	0.476042	5	31.4	0.421	245	7.24	1.36	24.82	25.97	421.5	715.8	557.8	0.411	74.5843		12.81	0.3855	0.0300937	13.1955	2010-07-16	0.1121	12.854		114.665	87.2102	44.8	94	33	127
2955	23	229	NO	3	2	2010-06-09	2010-07-13	34	10.9	16.7			C	40380	Jul 21 2010	Wed Jul 21 2010 09:30:10	PSC-2784	1899-12-31 09:37:21	0.400938	3	45.1	0.823	264	12.2	1.22	26.98	26.01	476.9	897.9	694.7	0.469	54.7995	was mislabed 2855	29.3	1.52	0.0518771	30.82	2010-07-21	0.2138	35.494		166.015	60.2355	61.7	224	36	260
2956	23	ein90	NO	3	2	2010-06-09	2010-07-05	26			ein-not measured		C	.	.	.	.	.	.	.	.	.	.	.	.	.	.	.	.	.	.	.		.	.	.	.	.	.	.		.		.	.	.	.
2957	23	253	NO	3	2	2010-06-09	2010-07-12	33	21	19.6			C	40375	Jul 16 2010	Fri Jul 16 2010 11:27:16	PSC-2784	1899-12-31 11:32:53	0.481169	5	22.2	0.402	282	7.15	1.41	24.7	26.11	517.4	701.2	611.3	0.262	55.2239		7.31	0.26	0.0355677	7.57	2010-07-16	0.0334	5.079		152.066	65.761	32.2	35	22	57
2958	23	337	NO	3	2	2010-06-09	2010-07-14	35	16.5	25.7			C	40382	Jul 23 2010	Fri Jul 23 2010 09:03:58	PSC-1283	1899-12-31 09:13:28	0.384352	4	15	0.28	291	4.52	1.25	26.14	25.95	275.4	524.4	395.4	0.475	53.5714		23.3	0.7991	0.0342961	24.0991	2010-07-23	0.1432	25.871		180.663	55.3516	50.2	278	43	321
2959	23	223	NO	3	2	2010-06-09	2010-07-09	30	16.1	18.6			C	40370	Jul 11 2010	Sun Jul 11 2010 09:52:20	PSC-2784	1899-12-31 09:56:16	0.414074	3	34.7	0.431	230	9.31	1.71	27	25.85	401.4	741.2	566.9	0.458	80.5104		11.46	0.2643	0.0230628	11.7243	2010-07-11	0.0997	18.445		185.005	54.0526	31.6	186	17	203
2960	23	39	NO	3	2	2010-06-09	2010-07-12	33	19.9	20.8			C	40375	Jul 16 2010	Fri Jul 16 2010 11:39:18	PSC-2784	1899-12-31 11:44:34	0.489282	5	25.1	0.38	263	6.62	1.38	24.62	25.88	451.6	644.6	538.2	0.299	66.0526		12.93	0.3186	0.0246404	13.2486	2010-07-16	0.0617	10.425		168.963	59.1847	32.7	112	18	130
2961	23	340	NO	3	2	2010-06-09	2010-07-10	31	16.5	15.2			C	40371	Jul 12 2010	Mon Jul 12 2010 10:13:18	PSC-1283	1899-12-31 10:20:35	0.430961	5	30	0.399	223	7.7	1.51	26.11	26.19	366.2	650.5	459.5	0.437	75.188		35.72	0.85	0.0237962	36.57	2010-07-12	0.1875	30.216		161.152	62.0532	55.7	278	41	319
2962	23	131	NO	3	2	2010-06-09	2010-07-17	38	10.7	9			C	40383	Jul 24 2010	Sat Jul 24 2010 12:27:36	PSC-1283	1899-12-31 12:29:03	0.520174	7	14.5	0.24	277	5.3	1.72	24.49	25.99	195.7	352.9	267.4	0.445	60.4167		9.09	0.24	0.0264026	9.33	2010-07-24	0.0678	13.006		191.829	52.1298	17.3	145	0	145
2963	23	355	NO	3	2	2010-06-09	2010-07-14	35	13.3	13.6			C	40382	Jul 23 2010	Fri Jul 23 2010 09:18:16	PSC-1283	1899-12-31 09:26:05	0.393113	4	5.84	0.083	273	1.47	1.35	22.93	25.92	180.1	325.8	248.9	0.447	70.3614		17.81	0.3914	0.0219764	18.2014	2010-07-23	0.0974	15.838		162.608	61.4977	38.3	381	30	411
2964	23	66	NO	3	2	2010-06-09	2010-07-12	33	13.7	15.7			C	40375	Jul 16 2010	Fri Jul 16 2010 11:50:21	PSC-2784	1899-12-31 11:57:57	0.498576	5	37.8	0.566	252	8.48	1.2	24.39	25.99	442.2	781.7	607.8	0.434	66.7845		22.67	0.5297	0.0233657	23.1997	2010-07-16	0.0706	10.314		146.091	68.4506	53	229	31	260
2965	23	206	NO	3	2	2010-06-09	2010-07-14	35					C	40374	Jul 15 2010	Thr Jul 15 2010 11:18:38	PSC-1283	1899-12-31 11:26:24	0.476667	6	32.1	0.842	298	16.3	1.61	30.27	26.06	201.8	457.6	275.4	0.559	38.1235		18.02	0.8461	0.0469534	18.8661	2010-07-15	0.2003	31.78		158.662	63.0271	49.8	135	33	168
2966	23	380	NO	3	2	2010-06-09	2010-07-11	32	19.2	20.7	not on sheet		C																					32.04	1.09	0.03402	33.13	.	.	.		.		47.6	123	30	153
2967	23	63	NO	3	2	2010-06-09	2010-07-14	35	7.1	6.9			C	40382	Jul 23 2010	Fri Jul 23 2010 07:14:26	PSC-1283	1899-12-31 07:22:03	0.306979	2	15.6	0.219	260	5.16	1.83	32.18	25.59	264.1	550.9	402.2	0.521	71.2329		14.07	0.31	0.0220327	14.38	2010-07-23	0.1164	23.581		202.586	49.3618	54.9	103	28	131
2968	23	7	NO	3	2	2010-06-09	2010-07-11	32	16.2	14.3			C	40374	Jul 15 2010	Thr Jul 15 2010 11:07:22	PSC-1283	1899-12-31 11:17:26	0.47044	6	24.5	0.324	244	8.18	1.99	26.34	26.13	169.1	337.9	217.9	0.499	75.6173		15.49	0.4	0.0258231	15.89	2010-07-15	0.0725	12.63		174.207	57.403	50.8	64	28	92
2969	23	193	NO	3	2	2010-06-09	2010-07-12	33	14.3	9.6			C	40375	Jul 16 2010	Fri Jul 16 2010 12:16:13	PSC-2784	1899-12-31 12:22:30	0.515625	6	25.5	0.299	234	4.8	1.26	23.07	25.9	471.1	740.8	584.2	0.364	85.2843		18.04	0.65	0.036031	18.69	2010-07-16	0.0588	8.289		140.969	70.9374	43.9	165	34	199
2970	23	235	NO	3	2	2010-06-09	2010-07-12	33	10.3	9.5			C	40375	Jul 16 2010	Fri Jul 16 2010 12:24:00	PSC-2784	1899-12-31 12:29:38	0.520579	6	14.6	0.247	284	4.09	1.29	23.12	25.97	619.7	809.1	710.6	0.234	59.1093		.	0.05	.	.	2010-07-16	0.0571	8.304		145.429	68.762	24.4	26	15	41
2971	23	248	NO	3	2	2010-06-09	2010-07-13	34	6.4	8.1			C	40380	Jul 21 2010	Wed Jul 21 2010 09:21:23	PSC-2784	1899-12-31 09:27:42	0.394236	3	42	0.732	262	11.3	1.26	27.02	25.83	469.1	888.6	696.8	0.472	57.377	mislabeled 2771	3.83	.	.	.	2010-07-21	0.0801	15.661		195.518	51.1462	47.8	197	31	228
2972	23	270	NO	3	2	2010-06-09	2010-07-11	32	14.9	11.2			C	40374	Jul 15 2010	Thr Jul 15 2010 10:54:24	PSC-1283	1899-12-31 11:06:28	0.462824	6	27.1	0.33	226	11.7	2.8	28.8	26.09	216.8	431.2	289.5	0.497	82.1212		18.14	0.44	0.0242558	18.58	2010-07-15	0.0653	12.634		193.476	51.6859	34.7	70	17	87
2973	23	155	NO	3	2	2010-06-09	2010-07-17	38	17.8	13.9			C	40383	Jul 24 2010	Sat Jul 24 2010 14:11:21	PSC-2900	1899-12-31 14:23:31	0.599664	7	37	0.859	288	14.3	1.38	29.02	26.09	347.9	675.5	495.5	0.485	43.0733		43.98	0.84	0.0190996	44.82	2010-07-24	0.1774	31.246		176.133	56.7753	45.1	349	15	364
2974	23	147	NO	3	2	2010-06-09	2010-07-12	33	15.8	21.5			C	40375	Jul 16 2010	Fri Jul 16 2010 08:37:09	PSC-2784	1899-12-31 08:37:13	0.359178	2	42.2	0.416	187	11	2.11	28.55	26.12	456.8	812.7	637.3	0.438	101.442		32.48	1.2	0.0369458	33.68	2010-07-16	0.0787	11.928		151.563	65.9792	43.6	275	35	310
2975	23	70	NO	3	2	2010-06-09	2010-07-12	33	16.9	17.6			C	40375	Jul 16 2010	Fri Jul 16 2010 08:38:43	PSC-2784	1899-12-31 08:59:06	0.374375	2	32.4	0.239	150	3.47	1.13	26.13	25.88	478	781.3	631.7	0.388	135.565		15.14	0.28	0.0184941	15.42	2010-07-16	0.0813	13.94		171.464	58.3214	47.6	154	25	179
2976	23	42	NO	3	2	2010-06-09	2010-07-14	35	19.4	18.9			C	40382	Jul 23 2010	Fri Jul 23 2010 07:58:12	PSC-1283	1899-12-31 08:06:11	0.337627	3	15	0.169	237	2.74	1.24	26.52	26.2	259.7	494	355.3	0.474	88.7574		5.13	0.17	0.0331384	5.3	2010-07-23	0.043	7.585		176.395	56.6908	31.4	94	18	112
2977	23	201	NO	3	2	2010-06-09	2010-07-12	33	19.9	20.5			C	40375	Jul 16 2010	Fri Jul 16 2010 09:00:15	PSC-2784	1899-12-31 09:24:30	0.392014	3	36.1	0.323	182	5.92	1.44	26.75	26.08	384.8	670.3	525.6	0.426	111.765		25.57	0.57	0.0222917	26.14	2010-07-16	0.1569	25.393		161.842	61.7887	53.3	132	24	156
2978	23	76	NO	3	2	2010-06-09	2010-07-11	32	20.1	17.4			C	40374	Jul 15 2010	Thr Jul 15 2010 14:03:52	PSC-2900	1899-12-31 14:10:09	0.590382	7	31	0.409	219	8.4	1.63	23.62	25.9	302.8	553.1	381	0.453	75.7946		12.29	0.15	0.012205	12.44	2010-07-15	0.1176	10.986		93.4184	107.045	37.4	54	22	76
2979	23	31	NO	3	2	2010-06-09	2010-07-13	34	16	14.6			C	40380	Jul 21 2010	Wed Jul 21 2010 10:42:21	PSC-2784	1899-12-31 10:46:15	0.448785	4	39.8	0.855	283	11.1	1.07	24.15	26.14	505.3	881.9	718.6	0.427	46.5497		23.38	0.47	0.0201027	23.85	2010-07-21	0.1264	23.523		186.1	53.7346	54.9	175	31	206
2980	23	308	NO	3	2	2010-06-09	2010-07-14	35	na	na	dead		C	40382	Jul 23 2010	Fri Jul 23 2010 07:41:40	PSC-1283	1899-12-31 07:49:00	0.325694	2	7.93	0.0532	146	1.01	1.44	26.47	26.09	262.7	483.4	371.7	0.457	149.06		2.2	0.07	0.0318182	2.27	2010-07-23	0.0548	9.719		177.354	56.3844	28.9	21	13	34
2981	23	318	NO	3	2	2010-06-09	2010-07-12	33	20.9	20.8			C	40375	Jul 16 2010	Fri Jul 16 2010 09:42:25	PSC-2784	1899-12-31 09:51:36	0.410833	3	43.3	0.524	224	8.09	1.24	25.09	25.84	483.4	888.8	681.1	0.456	82.6336		25.15	0.86	0.0341948	26.01	2010-07-16	0.0985	15.942		161.848	61.7865	38.5	238	23	261
2982	23	69	NO	3	2	2010-06-09	2010-07-17	38	16.7	15.4			C	40383	Jul 24 2010	Sat Jul 24 2010 14:38:05	PSC-2900	1899-12-31 14:43:19	0.613414	7	31.8	0.697	288	13	1.52	30.48	26.1	303.4	580.5	417	0.477	45.6241		46.3	1.15	0.024838	47.45	2010-07-24	0.0948	20.973		221.234	45.201	76.5	542	39	581
2983	23	259	NO	3	2	2010-06-09	2010-07-13	34	10.4	13.5			C	40380	Jul 21 2010	Wed Jul 21 2010 10:33:25	PSC-2784	1899-12-31 10:41:03	0.445174	4	41.5	0.932	285	11.9	1.05	26.6	26.1	495.4	878.6	702.1	0.436	44.5279		27	0.79	0.0292593	27.79	2010-07-21	0.1479	24.751		167.35	59.7552	45.5	95	20	115
2984	23	b3-wt	NO	3	2	2010-06-09	2010-07-06	27			ein-not measured		C	.	.	.	.	.	.	.	.	.	.	.	.	.	.	.	.	.	.	.		.	.	.	.	.	.	.		.		.	.	.	.
2985	23	25	NO	3	2	2010-06-09	2010-07-15	36	14.3	19.4			C	40383	Jul 24 2010	Sat Jul 24 2010 09:49:34	PSC-1283	1899-12-31 09:51:24	0.410694	4	16.8	0.32	291	5.65	1.39	31.85	26.14	264.3	524	379.1	0.496	52.5		19.42	0.36	0.0185376	19.78	2010-07-24	0.0822	21.483		261.35	38.2628	60.5	157	30	187
2986	23	146	NO	3	2	2010-06-09	2010-07-12	33	20	21.9			C	40375	Jul 16 2010	Fri Jul 16 2010 09:58:42	PSC-2784	1899-12-31 10:05:40	0.420602	4	33.1	0.512	258	8.58	1.34	25.54	25.89	531.9	760.6	650.2	0.301	64.6484		18.44	0.37	0.0200651	18.81	2010-07-16	0.0858	15.441		179.965	55.5663	49	115	33	148
2987	23	30	NO	3	2	2010-06-09	2010-07-14	35	18.8	22.4			C	40382	Jul 23 2010	Fri Jul 23 2010 07:28:11	PSC-1283	1899-12-31 07:29:59	0.312488	2	8.9	0.233	319	4.85	1.61	31.92	25.63	301.4	529.2	433.6	0.43	38.1974		9.9	0.22	0.0222222	10.12	2010-07-23	0.1052	17.969		170.808	58.5453	42.8	94	20	114
2988	23	16	NO	3	2	2010-06-09	2010-07-11	32	20.5	23			C	40374	Jul 15 2010	Thr Jul 15 2010 13:20:15	PSC-2900	1899-12-31 13:29:41	0.56228	6	27	0.347	239	8.68	1.98	27.4	25.97	235.1	454.8	322.4	0.483	77.8098		17.36	0.59	0.0339862	17.95	2010-07-15	0.0765	19.011		248.51	40.2399	39.5	153	18	171
2989	23	353	NO	3	2	2010-06-09	2010-07-11	32	15.5	20.2			C	40374	Jul 15 2010	Thr Jul 15 2010 13:31:33	PSC-2900	1899-12-31 13:37:45	0.567882	6	33.1	0.501	252	11.7	1.87	28.37	26.03	325.6	604.6	446.4	0.461	66.0679		17.23	0.68	0.039466	17.91	2010-07-15	0.0956	12.866		134.582	74.3044	53.9	231	31	262
2990	23	12	NO	3	2	2010-06-09	2010-07-11	32	18.1	17.5			C	40374	Jul 15 2010	Thr Jul 15 2010 13:39:34	PSC-2900	1899-12-31 13:48:08	0.575093	6	17.8	0.396	291	8.92	1.79	24.45	25.95	424.2	541.5	471.1	0.217	44.9495		10.74	0.76	0.0707635	11.5	2010-07-15	0.0694	15.564		224.265	44.5901	28.7	14	13	27
2991	23	242	NO	3	2	2010-06-09	na	na				dead 7/27/10	C	.	.	.	.	.	.	.	.	.	.	.	.	.	.	.	.	.	.	.		.	.	.	.	.	.	.		.		.	.	.	.
2992	23	325	NO	3	2	2010-06-09	2010-07-11	32	15.9	19.7			C	40374	Jul 15 2010	Thr Jul 15 2010 13:50:03	PSC-2900	1899-12-31 14:01:16	0.584213	7	30.8	0.546	250	9.97	1.47	26.77	25.95	277.8	517	366.6	0.463	56.4103		16.31	0.53	0.0324954	16.84	2010-07-15	0.066	14.232		215.636	46.3744	37.8	143	38	181
2993	23	205	NO	3	2	2010-06-09	2010-07-16	37	4.7	9.7			C	40383	Jul 24 2010	Sat Jul 24 2010 12:19:39	PSC-1283	1899-12-31 12:25:10	0.517477	7	17.4	0.326	288	6.62	1.6	27.73	25.73	245	426	319.9	0.425	53.3742		30.2	0.78	0.0258278	30.98	2010-07-24	0.052	10.455		201.058	49.737	57.2	190	48	238
2994	23	46	NO	3	2	2010-06-09	2010-07-13	34	10	9.9			C	40380	Jul 21 2010	Wed Jul 21 2010 10:19:49	PSC-2784	1899-12-31 10:24:50	0.433912	4	34.4	0.642	276	8.76	1.1	24.97	25.82	500.2	832.1	676.5	0.399	53.5826		17.01	0.63	0.037037	17.64	2010-07-21	0.1367	23.174		169.525	58.9885	47	128	26	154
2995	23	261	NO	3	2	2010-06-09	2010-07-11	32	19.9	19			C	40374	Jul 15 2010	Thr Jul 15 2010 11:42:45	PSC-1283	1899-12-31 12:10:13	0.507095	7	13.7	0.201	252	2.86	1.1	23.55	26.04	279.7	355	311.8	0.212	68.1592		9.52	0.41	0.0430672	9.93	2010-07-15	0.0333	8.68		260.661	38.3641	30.3	9	22	31
2996	23	328	NO	3	2	2010-06-09	2010-07-11	32	14.1	16.3			C	40374	Jul 15 2010	Thr Jul 15 2010 11:28:06	PSC-1283	1899-12-31 11:41:59	0.487488	6	18.3	0.177	182	4.21	1.85	22.92	26.14	214.1	367.3	251.9	0.417	103.39		20.46	0.68	0.0332356	21.14	2010-07-15	0.0856	8.681		101.414	98.6062	52.8	212	35	247
2997	23	347	NO	3	2	2010-06-09	2010-07-15	36	8.4	11			C	40383	Jul 24 2010	Sat Jul 24 2010 09:25:41	PSC-1283	1899-12-31 09:38:44	0.401898	4	8.05	0.0679	192	1.45	1.63	25.23	26.13	102.4	192.4	136.7	0.468	118.557		9.12	0.34	0.0372807	9.46	2010-07-24	0.1212	18.946		156.32	63.9713	62.5	147	31	178
2998	23	255	NO	3	2	2010-06-09	2010-07-13	34	na	na	dead		C	.	.	.	.	.	.	.	.	.	.	.	.	.	.	.	.	.	.	.		.	.	.	.	.	.	.		.		.	.	.	.
2999	23	154	NO	3	2	2010-06-09	2010-07-16	37	6.4	8.2			C	40383	Jul 24 2010	Sat Jul 24 2010 12:16:45	PSC-1283	1899-12-31 12:17:49	0.512373	7	13	0.239	288	5.24	1.71	25.63	25.99	251.3	392.6	313.2	0.36	54.3933		28.34	0.49	0.01729	28.83	2010-07-24	0.0697	14.071		201.879	49.5345	55.1	276	37	313
3000	23	341	NO	3	2	2010-06-09	na	na				6/21-Died after germ	C	.	.	.	.	.	.	.	.	.	.	.	.	.	.	.	.	.	.	.		.	.	.	.	.	.	.		.		.	.	.	.
3001	23	1	NO	3	2	2010-06-09	2010-07-14	35	12.7	10.1			C	40382	Jul 23 2010	Fri Jul 23 2010 07:03:15	PSC-1283	1899-12-31 07:13:05	0.300752	2	15.6	0.22	260	5.29	1.86	31.58	25.76	274.7	519.8	383.2	0.472	70.9091		29.36	1.09	0.0371253	30.45	2010-07-23	0.0876	17.475		199.486	50.1288	48.6	221	38	259
3002	23	124	NO	3	2	2010-06-09	2010-07-13	34	5	7.9			C	40380	Jul 21 2010	Wed Jul 21 2010 09:58:35	PSC-2784	1899-12-31 10:01:57	0.418021	4	28.7	0.762	305	10.6	1.13	26.71	26.19	635.5	897.4	784.7	0.292	37.664		10.22	0.42	0.0410959	10.64	2010-07-21	0.0537	11.44		213.035	46.9406	43.3	63	28	91
3003	23	21	NO	3	2	2010-06-09	2010-07-15	36	3.7	7.5			C	40383	Jul 24 2010	Sat Jul 24 2010 09:11:35	PSC-1283	1899-12-31 09:23:59	0.391655	4	14.3	0.247	283	4.58	1.45	26.57	25.74	262	480.9	339.2	0.455	57.8947		50.95	1.01	0.0198234	51.96	2010-07-24	0.1372	28.044		204.402	48.9231	53.2	776	51	827
3004	23	2	NO	3	2	2010-06-09	2010-07-14	35	9.5	11.2			C	40382	Jul 23 2010	Fri Jul 23 2010 06:39:23	PSC-1283	1899-12-31 07:01:16	0.292546	2	12.7	0.135	226	3.46	1.97	30.1	25.81	181.9	328.7	242.6	0.447	94.0741		.	.	.	.	2010-07-23	0.0938	16.39		174.733	57.23	.	.	.	.
3005	23	288	NO	3	2	2010-06-09	2010-07-14	35	na	na	too small to IRGA		C	.	.	.	.	.	.	.	.	.	.	.	.	.	.	.	.	.	.	.		3.79	0.08	0.0211082	3.87	2010-07-23	0.0261	3.566		136.628	73.1913	23.4	42	3	45
3006	23	289	NO	3	2	2010-06-09	na	na				6/27-never germ	C	.	.	.	.	.	.	.	.	.	.	.	.	.	.	.	.	.	.	.		.	.	.	.	.	.	.		.		.	.	.	.
3007	23	401	NO	3	2	2010-06-09	2010-07-19	40	12.8	20.5		6/21-VS	C	40386	Jul 27 2010	Tue Jul 27 2010 09:24:04	PSC-2900	1899-12-31 09:37:14	0.400856	2	35.1	0.409	225	5.9	1.14	25.59	25.82	350.2	744.1	543.7	0.529	85.8191		132.42	6.04	0.0456124	138.46	2010-07-27	0.7061	116.258		164.648	60.7356	81.8	539	25	564
3008	23	68	NO	3	2	2010-06-09	na	na				6/27-died in field	C	.	.	.	.	.	.	.	.	.	.	.	.	.	.	.	.	.	.	.		.	.	.	.	.	.	.		.		.	.	.	.
3009	23	234	NO	3	2	2010-06-09	2010-07-14	35	18.5	23.4			C	40382	Jul 23 2010	Fri Jul 23 2010 07:50:55	PSC-1283	1899-12-31 07:57:24	0.331528	2	11.7	0.164	266	2.83	1.33	26.4	26.3	210.8	381	281.1	0.447	71.3415		19.42	1	0.0514933	20.42	2010-07-23	0.073	12.728		174.356	57.3539	41.9	149	27	176
3010	23	143	NO	3	2	2010-06-09	2010-07-17	38	14.3	15.3			C	40383	Jul 24 2010	Sat Jul 24 2010 14:26:20	PSC-2900	1899-12-31 14:33:43	0.606748	7	12.1	0.355	321	7.79	1.73	26.58	25.93	251.7	368.3	314.7	0.317	34.0845		28.81	1.33	0.0461645	30.14	2010-07-24	0.0878	26.403		300.718	33.2538	46.6	145	29	174
3011	23	232	NO	3	2	2010-06-09	2010-07-13	34	16.4	14.1			C	40380	Jul 21 2010	Wed Jul 21 2010 10:54:01	PSC-2784	1899-12-31 10:56:18	0.455764	4	37.9	0.701	272	9.72	1.12	24.26	26.08	507.4	898	726.9	0.435	54.0656		41.82	1.11	0.0265423	42.93	2010-07-21	0.1758	28.081		159.733	62.6046	63.5	446	32	478
3012	23	344	NO	3	2	2010-06-09	2010-07-13	34	17.7	15.8			C	40380	Jul 21 2010	Wed Jul 21 2010 10:47:15	PSC-2784	1899-12-31 10:51:20	0.452315	4	40.7	0.819	277	10.8	1.08	24.72	26.03	460.7	851.7	668.1	0.459	49.6947		29.44	1.58	0.0536685	31.02	2010-07-21	0.1026	19.483		189.893	52.6613	50.7	103	26	129
3013	23	212	NO	3	2	2010-06-09	2010-07-12	33	20.4	18.6			C	40375	Jul 16 2010	Fri Jul 16 2010 09:26:47	PSC-2784	1899-12-31 09:35:52	0.399907	3	30.4	0.297	201	5.42	1.43	25.79	25.91	469.6	764.2	613.5	0.386	102.357		59.1	2.05	0.034687	61.15	2010-07-16	0.154	25.889		168.11	59.4847	67.9	332	30	362
3014	23	215	NO	3	2	2010-06-09	2010-07-12	33	18.3	23.6			C	40375	Jul 16 2010	Fri Jul 16 2010 09:36:43	PSC-2784	1899-12-31 09:41:34	0.403866	3	22.3	0.329	263	5.86	1.4	24.74	25.95	577	776.6	685.4	0.257	67.7812		11.46	0.23	0.0200698	11.69	2010-07-16	0.0715	12.303		172.07	58.1159	38.4	40	17	57
3015	23	136	NO	3	2	2010-06-09	2010-07-14	35	23.2	21.2			C	40382	Jul 23 2010	Fri Jul 23 2010 07:31:39	PSC-1283	1899-12-31 07:39:36	0.319167	2	7.72	0.0736	215	1.61	1.67	26.57	26.3	186.5	322.7	250	0.422	104.891		16.75	0.12	0.00716418	16.87	2010-07-23	0.036	5.671		157.528	63.4809	44.1	108	11	119
3016	23	268	NO	3	2	2010-06-09	2010-07-09	30	20.4	19.6			C	40370	Jul 11 2010	Sun Jul 11 2010 10:09:19	PSC-2784	1899-12-31 10:10:02	0.423634	4	44.2	0.564	225	11.8	1.68	26.93	25.98	487.5	871.9	673.2	0.441	78.3688		19.96	0.23	0.011523	20.19	2010-07-11	0.1254	14.14		112.759	88.6846	51.5	112	15	127
3017	23	346	NO	3	2	2010-06-09	2010-07-10	31	21.4	21.5			C	40371	Jul 12 2010	Mon Jul 12 2010 10:22:12	PSC-1283	1899-12-31 10:27:10	0.435532	5	28.9	0.481	249	8.4	1.38	25.69	26.18	383.1	678.6	479.2	0.435	60.0832		15.39	0.38	0.0246914	15.77	2010-07-12	0.1254	16.402		130.797	76.4541	39.1	136	18	154
3018	23	360	NO	3	2	2010-06-09	2010-07-13	34	12.7	16.6		6/21-VS	C	40380	Jul 21 2010	Wed Jul 21 2010 10:26:32	PSC-2784	1899-12-31 10:31:57	0.438854	4	45.8	0.729	253	9.86	1.1	24.12	26.12	495.4	902.5	701.6	0.451	62.8258		29.98	1.2	0.0400267	31.18	2010-07-21	0.1168	22.726		194.572	51.3949	48.9	400	36	436
3019	23	89	NO	3	2	2010-06-09	2010-07-18	39	6.3	13.2			C	40385	Jul 26 2010	Mon Jul 26 2010 09:57:17	PSC-2900	1899-12-31 10:15:25	0.427373	3	37.7	0.524	242	9.63	1.46	26.75	26.22	350.4	719.7	494.8	0.513	71.9466		6.8	0.22	0.0323529	7.02	2010-07-26	0.0482	10.531		218.485	45.7696	31.5	21	8	29
3020	23	354	NO	3	2	2010-06-09	2010-07-12	33	14.8	19			C	40375	Jul 16 2010	Fri Jul 16 2010 09:53:00	PSC-2784	1899-12-31 09:57:16	0.414769	3	33.9	0.447	242	7.35	1.31	25.17	25.83	463.3	755.2	615.4	0.387	75.8389		29.35	1.08	0.0367973	30.43	2010-07-16	0.0652	12.558		192.607	51.9191	40.4	209	11	220
3021	23	115	NO	3	2	2010-06-09	2010-07-18	39	14.1	19			C	40385	Jul 26 2010	Mon Jul 26 2010 10:16:45	PSC-2900	1899-12-31 10:27:42	0.435903	3	14.3	0.309	300	6.16	1.56	25.49	26.23	280.8	402.8	334.2	0.303	46.2783		3.02	0.08	0.0264901	3.1	2010-07-26	0.0372	6.936		186.452	53.6332	11.8	11	0	11
3022	23	281	NO	3	2	2010-06-09	2010-07-15	36	21.2	22.6			C	40383	Jul 24 2010	Sat Jul 24 2010 09:40:16	PSC-1283	1899-12-31 09:48:17	0.40853	4	14.1	0.194	260	3.7	1.48	27	26.11	219.9	429.5	308.3	0.488	72.6804		37.87	1.75	0.0462107	39.62	2010-07-24	0.0984	22.458		228.232	43.8151	52.7	243	35	278
3023	23	357	NO	3	2	2010-06-09	2010-07-14	35	21.4	18.5			C	40382	Jul 23 2010	Fri Jul 23 2010 07:24:50	PSC-1283	1899-12-31 07:26:39	0.310174	2	10.9	0.22	298	5.14	1.81	31.47	26.02	276	503.5	397.3	0.452	49.5455		22.76	0.71	0.0311951	23.47	2010-07-23	0.0952	17.267		181.376	55.1341	48.3	180	21	201
3024	23	331	NO	3	2	2010-06-09	2010-07-10	31	18.7	18.5			C	40371	Jul 12 2010	Mon Jul 12 2010 10:03:14	PSC-1283	1899-12-31 10:10:08	0.423704	5	21.7	0.267	225	5.96	1.72	26.89	26.16	235.6	423.6	302.2	0.444	81.2734		36.19	1.26	0.0348162	37.45	2010-07-12	0.086	15.211		176.872	56.538	45.8	191	15	206
3025	23	93	NO	3	2	2010-06-09	2010-07-08	29	42.2	41.4			C	40369	Jul 10 2010	Sat Jul 10 2010 09:40:10	PSC-2784	1899-12-31 09:40:19	0.402998	3	27.8	0.319	206	6.78	1.67	26.44	25.99	543.3	898.5	732	0.395	87.1473		18.89	0.31	0.0164108	19.2	2010-07-10	0.1105	21.203		191.882	52.1153	43.7	93	25	118
3026	23	23	NO	3	2	2010-06-09	2010-07-08	29	22.4	16.7			C	40369	Jul 10 2010	Sat Jul 10 2010 09:41:45	PSC-2784	1899-12-31 09:44:34	0.405949	3	38.9	0.548	216	9.42	1.38	26.03	25.91	487	926.1	698.3	0.474	70.9854		27.44	0.5	0.0182216	27.94	2010-07-10	0.1955	33.683		172.292	58.0411	47.7	145	24	169
3027	23	243	NO	3	2	2010-06-09	2010-07-12	33	14.7	19.3			C	40375	Jul 16 2010	Fri Jul 16 2010 10:07:15	PSC-2784	1899-12-31 10:11:46	0.424838	4	30.7	0.419	246	7.64	1.45	26.14	26.12	531.9	760.6	650.2	0.301	73.2697		18.27	0.44	0.0240832	18.71	2010-07-16	0.078	13.502		173.103	57.7692	41.8	133	16	149
3028	23	267	NO	3	2	2010-06-09	2010-07-13	34	11	16.3			C	40380	Jul 21 2010	Wed Jul 21 2010 10:10:52	PSC-2784	1899-12-31 10:18:45	0.429688	4	24.2	0.419	278	6.34	1.19	26.1	26.04	351.4	607.2	489.3	0.421	57.7566		15.45	0.39	0.0252427	15.84	2010-07-21	0.1091	17.935		164.39	60.8308	19.7	123	2	125
3029	23	175	NO	3	2	2010-06-09	2010-07-12	33	na	na	broken stem		C	40375	Jul 16 2010	Fri Jul 16 2010 10:12:39	PSC-2784	1899-12-31 10:17:39	0.428924	4	32.8	0.394	229	7.2	1.45	25.51	26.05	464.8	760.2	598.7	0.389	83.2487		28.32	0.67	0.0236582	28.99	2010-07-16	0.1287	22.585		175.486	56.9847	32.7	138	24	162
3030	23	15	NO	3	2	2010-06-09	2010-07-12	33	14.1	18.6	broken stem		C	.	.	.	.	.	.	.	.	.	.	.	.	.	.	.	.	.	.	.		.	.	.	.	2010-07-16	0.0626	12.951		206.885	48.336	.	.	.	.
3031	23	187	NO	3	2	2010-06-09	2010-07-12	33	14.1	15.9			C	40375	Jul 16 2010	Fri Jul 16 2010 10:33:50	PSC-2784	1899-12-31 10:38:43	0.443553	4	35.9	0.506	247	7.91	1.25	25.81	25.91	466.5	796	638.4	0.414	70.9486		39.52	0.63	0.0159413	40.15	2010-07-16	0.0614	11.641		189.593	52.7446	52.5	244	19	263
3032	23	240	NO	3	2	2010-06-09	2010-07-10	31	15.7	17			C	40371	Jul 12 2010	Mon Jul 12 2010 09:56:15	PSC-1283	1899-12-31 10:00:45	0.417187	5	28.5	0.313	199	6.65	1.65	26.41	26.16	289.2	637	398.4	0.546	91.0543		24.26	0.31	0.0127782	24.57	2010-07-12	0.0955	11.667		122.168	81.8548	30.1	58	9	67
3033	23	363	NO	3	2	2010-06-09	2010-07-13	34	10	11.1			C	40380	Jul 21 2010	Wed Jul 21 2010 10:02:48	PSC-2784	1899-12-31 10:09:33	0.423299	4	45.3	0.844	268	9.74	0.947	24.39	25.93	479.9	905.9	705.9	0.47	53.673		50.48	1.27	0.0251585	51.75	2010-07-21	0.2016	37.021		183.636	54.4556	58.2	404	26	430
3034	23	285	NO	3	2	2010-06-09	2010-07-10	31	13.2	13.4			C	40371	Jul 12 2010	Mon Jul 12 2010 09:55:23	PSC-1283	1899-12-31 09:55:28	0.413519	4	26.8	0.338	220	6.9	1.59	27.23	26.03	363.4	693.9	470.3	0.476	79.2899		10.75	0.05	0.00465116	10.8	2010-07-12	0.1275	16.388		128.533	77.8008	38.7	161	18	179
3035	23	264	NO	3	2	2010-06-09	2010-07-12	33	17	14.1			C	40375	Jul 16 2010	Fri Jul 16 2010 10:40:12	PSC-2784	1899-12-31 10:46:20	0.448843	4	18.6	0.495	314	7.7	1.24	25.03	25.89	600.2	745.2	676.9	0.195	37.5758		8.76	0.18	0.0205479	8.94	2010-07-16	0.0654	12.659		193.563	51.6628	26.8	15	8	23
3036	23	176	NO	3	2	2010-06-09	2010-07-13	34	6	9			C	40380																				59.26	1.84	0.0310496	61.1	2010-07-21	0.1388	.	scan missing	.		68.7	352	45	397
3169	25	25	DR	3	2	2010-06-08	2010-07-14	36	3.3	5.2			M	40382	Jul 23 2010	Fri Jul 23 2010 10:08:44	PSC-2900	1899-12-31 10:14:39	0.42684	3	34	0.466	246	6.54	1.11	27.34	25.67	274.6	621.8	402.9	0.558	72.9614		8.17	0.27	0.0330477	8.44	.	.	.		.		39.5	43	22	65
3170	25	225	DR	3	2	2010-06-08	2010-07-08	30			not flowering		M	40369	Jul 10 2010	Sat Jul 10 2010 09:11:45	PSC-2784	1899-12-31 09:11:52	0.383241	3	34.4	0.497	226	8.77	1.4	26.19	25.96	441.4	780	618.2	0.434	69.2153		18.1	1.2	0.0662983	19.3	.	.	.		.		19.1	208	3	211
3171	25	253	DR	3	2	2010-06-08	2010-07-11	33	7.9	8.3			M	40374	Jul 15 2010	Thr Jul 15 2010 08:38:16	PSC-1283	1899-12-31 08:45:58	0.365255	3	19	0.353	283	8.66	1.94	33.16	26.01	248.5	362.1	292.2	0.314	53.8244		2.55	0.15	0.0588235	2.7	.	.	.		.		23.4	13	5	18
3172	25	376	DR	3	2	2010-06-08	2010-07-14	36	8.9	6			M	40382	Jul 23 2010	Fri Jul 23 2010 09:46:48	PSC-2900	1899-12-31 10:01:17	0.417558	3	27.1	0.424	266	6.63	1.23	26.2	25.6	232.8	469.2	318.7	0.504	63.9151		12.57	0.49	0.0389817	13.06	.	.	.		.		33.1	174	2	176
3173	25	268	DR	3	2	2010-06-08	2010-07-07	29	8.3	12.2			M	40338	Jul 9 2010	Fri Jul 9 2010 11:15:02	PSC-2900	1899-12-31 11:16:32	0.469815	4	36	0.473	235	9.71	1.64	28.32	26.12	336.2	689.4	485.2	0.512	76.1099		11.92	0.55	0.0461409	12.47	.	.	.		.		46.1	82	12	94
3174	25	250	DR	3	2	2010-06-08	2010-07-11	33	11	7.8			M	40374	Jul 15 2010	Thr Jul 15 2010 08:46:39	PSC-1283	1899-12-31 08:51:14	0.368912	3	13.8	0.143	218	4.09	2.21	24.4	26.09	100.7	226.5	142.4	0.555	96.5035		9.9	0.37	0.0373737	10.27	.	.	.		.		38	84	7	91
3175	25	344	DR	3	2	2010-06-08	2010-07-11	33	5.4	7			M	40374	Jul 15 2010	Thr Jul 15 2010 08:51:58	PSC-1283	1899-12-31 08:55:02	0.371551	3	19.9	0.227	228	5.97	2.06	27	25.85	219.9	415.4	284.4	0.471	87.6652		14.5	0.46	0.0317241	14.96	.	.	.		.		40.7	139	12	151
3176	25	147	DR	3	2	2010-06-08	2010-07-14	36	0.9	1.5			M	40382	Jul 23 2010	Fri Jul 23 2010 09:30:20	PSC-2900	1899-12-31 09:37:05	0.400752	2	23.8	0.299	240	6.03	1.57	30.21	26.27	236.2	481.5	343	0.509	79.5987		15.11	0.65	0.0430179	15.76	.	.	.		.		33.6	157	14	171
3177	25	339	DR	3	2	2010-06-08	2010-07-08	30	19.6	22			M	40369	Jul 10 2010	Sat Jul 10 2010 08:57:03	PSC-2784	1899-12-31 08:57:10	0.373032	2	35.2	0.505	223	8.87	1.4	27.28	26.13	422.1	734.9	583.2	0.426	69.703		.	0.3	.	.	.	.	.		.		14.2	68	0	68
3178	25	303	DR	3	2	2010-06-08	2010-07-08	30	9.1	25.9			M	40369	Jul 10 2010	Sat Jul 10 2010 08:41:22	PSC-2784	1899-12-31 08:44:01	0.3639	2	36.2	0.4	189	8.07	1.59	27.66	25.85	476.3	863.9	668.5	0.449	90.5		9.15	0.43	0.0469945	9.58	.	.	.		.		39.1	51	0	51
3179	25	9	DR	3	2	2010-06-08	2010-07-14	36	2	6.1			M																					3.03	0.09	0.029703	3.12	.	.	.		.		28.9	28	9	37
3180	25	355	DR	3	2	2010-06-08	2010-07-13	35	1.2	0.3			M	40380	Jul 21 2010	Wed Jul 21 2010 07:55:04	PSC-2784	1899-12-31 07:57:31	0.331609	1	20.4	0.262	245	6.29	1.86	25.8	26.1	573.3	915.3	800	0.374	77.8626		7.4	0.24	0.0324324	7.64	.	.	.		.		28.8	96	16	112
3181	25	289	DR	3	2	2010-06-08	2010-07-15	37	1.4	0.2			M	40383	Jul 24 2010	Sat Jul 24 2010 10:59:25	PSC-2900	1899-12-31 11:07:24	0.463472	4	35.4	0.366	204	7.52	1.62	24.69	26.19	348.6	718.6	494.5	0.515	96.7213		.	0.56	.	.	.	.	.		.		53.8	179	21	200
3182	25	7	DR	3	2	2010-06-08	2010-07-12	34	7.3	13.1			M	40375	Jul 16 2010	Fri Jul 16 2010 11:35:04	PSC-2900	1899-12-31 11:37:37	0.484456	4	29.9	0.329	220	5.96	1.43	24.45	26.3	263.199	533.318	360.234	0.506489	90.8815		14.09	0.65	0.046132	14.74	.	.	.		.		36.2	91	7	98
3183	25	41	DR	3	2	2010-06-08	2010-07-18	40	na	na	too small to IRGA		M	.	.	.	.	.	.	.	.	.	.	.	.	.	.	.	.	.	.	.		0.2	0.02	0.1	0.22	.	.	.		.		11.2	0	0	0
3184	25	166	DR	3	2	2010-06-08	na	na				dead 8/8	M	.	.	.	.	.	.	.	.	.	.	.	.	.	.	.	.	.	.	.		.	.	.	.	.	.	.		.		.	.	.	.
3185	25	270	DR	3	2	2010-06-08	na	na				6/27-died after germ	M	.	.	.	.	.	.	.	.	.	.	.	.	.	.	.	.	.	.	.		.	.	.	.	.	.	.	.	.	.	.	.	.	.
3186	25	232	DR	3	2	2010-06-08	na	na				7/6-died in field	M	.	.	.	.	.	.	.	.	.	.	.	.	.	.	.	.	.	.	.		.	.	.	.	.	.	.		.		.	.	.	.
3187	25	184	DR	3	2	2010-06-08	2010-07-10	32	6.9	12.1			M	40371	Jul 12 2010	Mon Jul 12 2010 09:13:36	PSC-1283	1899-12-31 09:18:44	0.388009	4	30.8	0.386	213	7.86	1.6	24.69	26.17	296.7	564.8	392.6	0.475	79.7927		6.69	0.27	0.0403587	6.96	.	.	.		.		34.6	83	18	101
3188	25	65	DR	3	2	2010-06-08	2010-07-11	33	9.7	9.1			M	40374	Jul 15 2010	Thr Jul 15 2010 09:30:16	PSC-1283	1899-12-31 09:34:37	0.399039	4	22.9	0.214	182	5	1.82	25.62	26.13	243.4	453.3	305.3	0.463	107.009		9.25	0.33	0.0356757	9.58	.	.	.		.		37.2	128	14	142
3189	25	328	DR	3	2	2010-06-08	2010-07-08	30	15.7	22			M	40369	Jul 10 2010	Sat Jul 10 2010 09:03:30	PSC-2784	1899-12-31 09:03:46	0.377616	3	32.1	0.422	217	7.95	1.49	26.42	26.01	402.7	710.1	543.7	0.433	76.0664		.	.	.	.	.	.	.		.		.	.	.	.
3190	25	42	DR	3	2	2010-06-08	2010-07-11	33	4.1	9.3			M	40374	Jul 15 2010	Thr Jul 15 2010 09:35:31	PSC-1283	1899-12-31 09:41:56	0.40412	4	28.9	0.387	225	7.65	1.57	26.53	26.12	221.2	453.1	309.2	0.512	74.677		2.99	0.19	0.0635452	3.18	.	.	.		.		30.9	32	19	51
3191	25	265	DR	3	2	2010-06-08	2010-07-09	31	6.5	14.8			M	40370	Jul 11 2010	Sun Jul 11 2010 08:39:46	PSC-1283	1899-12-31 08:40:37	0.361539	3	36.1	0.509	247	9.27	1.45	26.95	25.86	306.3	615.8	406.7	0.503	70.9234		13	0.65	0.05	13.65	.	.	.		.		31.8	128	12	140
3192	25	341	DR	3	2	2010-06-08	2010-07-12	34	10.4	13.1			M	40375	Jul 16 2010	Fri Jul 16 2010 10:36:29	PSC-2900	1899-12-31 10:43:36	0.446944	3	38.8	0.446	217	8.55	1.53	25.64	26.05	292.7	648.5	418.2	0.549	86.9955		6.82	0.15	0.0219941	6.97	.	.	.		.		32	86	9	95
3193	25	143	DR	3	2	2010-06-08	2010-07-15	37	3.1	5.8			M	40383	Jul 24 2010	Sat Jul 24 2010 10:41:40	PSC-2900	1899-12-31 10:47:54	0.449931	3	12.1	0.141	240	3.36	1.84	28.02	26.2	88.1	134.4	103.4	0.344	85.8156		4.41	0.28	0.0634921	4.69	.	.	.		.		22	19	2	21
3194	25	363	DR	3	2	2010-06-08	2010-07-14	36	1.9	3.2			M	40381	Jul 22 2010	Thr Jul 22 2010 12:25:42	PSC-2900	1899-12-31 12:30:31	0.521192	5	25.7	0.352	253	5.98	1.33	24.63	25.99	248.4	493.8	344.8	0.497	73.0114		13.49	0.48	0.0355819	13.97	.	.	.		.		27.8	173	1	174
3195	25	63	DR	3	2	2010-06-08	2010-07-12	34	9.9	11.9			M	40375	Jul 16 2010	Fri Jul 16 2010 10:45:04	PSC-2900	1899-12-31 10:56:23	0.455822	3	30.1	0.328	217	6.63	1.59	24.48	25.9	277.7	575.1	393.1	0.517	91.7683		5.53	0.21	0.0379747	5.74	.	.	.		.		24.8	7	1	8
3196	25	b3-wt	DR	3	2	2010-06-08	2010-07-03	25			ein-not measured		M	.	.	.	.	.	.	.	.	.	.	.	.	.	.	.	.	.	.	.		.	.	.	.	.	.	.		.		.	.	.	.
3197	25	223	DR	3	2	2010-06-08	2010-07-09	31	4.9	8			M	40370	Jul 11 2010	Sun Jul 11 2010 07:52:56	PSC-1283	1899-12-31 07:53:28	0.328796	2	26.8	0.32	233	5.7	1.39	26.81	25.94	244.1	494	336.6	0.506	83.75		4.38	0.15	0.0342466	4.53	.	.	.		.		.	.	.	.
3198	25	208	DR	3	2	2010-06-08	2010-07-09	31	6.4	13.1			M	40370	Jul 11 2010	Sun Jul 11 2010 07:40:44	PSC-1283	1899-12-31 07:41:02	0.320162	2	37.2	0.451	227	7.75	1.36	27.67	26.02	318.2	635.2	429.3	0.499	82.4834		8	0.25	0.03125	8.25	.	.	.		.		26.9	26	8	34
3199	25	201	DR	3	2	2010-06-08	na	na				6/27-never germ	M	.	.	.	.	.	.	.	.	.	.	.	.	.	.	.	.	.	.	.		.	.	.	.	.	.	.		.		.	.	.	.
3200	25	284	DR	3	2	2010-06-08	2010-07-12	34	9.3	9.9			M	40375	Jul 16 2010	Fri Jul 16 2010 09:49:49	PSC-1283	1899-12-31 09:56:33	0.414271	4	24.8	0.34	257	2.49	0.575	24.63	25.83	208.4	396.2	270.5	0.474	72.9412		7.71	0.49	0.0635538	8.2	.	.	.		.		25.4	65	4	69
3201	25	243	DR	3	2	2010-06-08	2010-07-11	33	7.1	8.4			M	40374	Jul 15 2010	Thr Jul 15 2010 10:10:26	PSC-1283	1899-12-31 10:13:33	0.426076	5	17.5	0.184	209	4.42	1.86	25.31	25.82	111.1	244.6	163.3	0.546	95.1087		9.29	0.36	0.0387513	9.65	.	.	.		.		31.3	87	17	104
3202	25	68	DR	3	2	2010-06-08	2010-07-14	36	2.4	6			M	40381	Jul 22 2010	Thr Jul 22 2010 12:10:59	PSC-2900	1899-12-31 12:15:43	0.510914	5	23.4	0.349	264	5.77	1.29	23.13	25.8	226.756	488.618	326.162	0.535923	67.0487		9.33	0.35	0.0375134	9.68	.	.	.		.		37.6	105	19	124
3203	25	285	DR	3	2	2010-06-08	2010-07-08	30	22.9	15.7			M	40369	Jul 10 2010	Sat Jul 10 2010 09:16:25	PSC-2784	1899-12-31 09:16:33	0.386493	3	25.9	0.393	241	7.5	1.51	25.54	25.85	520.1	871.9	711.2	0.403	65.9033		6.08	0.21	0.0345395	6.29	.	.	.		.		31.9	101	7	108
3204	25	187	DR	3	2	2010-06-08	2010-07-14	36	3.6	8.6			M	40382	Jul 23 2010	Fri Jul 23 2010 10:16:15	PSC-2900	1899-12-31 10:21:26	0.431551	3	19.6	0.23	235	4.48	1.5	24.13	26.32	286.1	485.7	384.4	0.411	85.2174		1.9	0.06	0.0315789	1.96	.	.	.		.		28.1	22	5	27
3205	25	31	DR	3	2	2010-06-08	2010-07-11	33	9.5	8.8			M	40374	Jul 15 2010	Thr Jul 15 2010 08:32:46	PSC-1283	1899-12-31 08:36:51	0.358924	3	24.1	0.261	219	6.37	1.91	25.67	26.17	237.7	416.7	303.8	0.43	92.3372		10.4	.	.	.	.	.	.		.		39.1	87	12	99
3206	25	281	DR	3	2	2010-06-08	2010-07-14	36	3	2.2		est bolt date	M	40382	Jul 23 2010	Fri Jul 23 2010 10:02:25	PSC-2900	1899-12-31 10:08:02	0.422245	3	29.7	0.28	196	5.06	1.4	23.93	26.34	331.7	654.7	477	0.493	106.071		10.05	0.38	0.0378109	10.43	.	.	.		.		40	91	11	102
3207	25	103	DR	3	2	2010-06-08	2010-07-12	34	11.7	12.7			M	40375	Jul 16 2010	Fri Jul 16 2010 11:55:17	PSC-2900	1899-12-31 11:57:59	0.4986	4	31.2	0.36	227	5.85	1.28	23.13	25.68	349.2	661.2	472.6	0.472	86.6667		15.75	0.7	0.0444444	16.45	.	.	.		.		55.6	117	27	144
3208	25	136	DR	3	2	2010-06-08	2010-07-13	35	0.8	0.7			M	40380	Jul 21 2010	Wed Jul 21 2010 08:06:40	PSC-2784	1899-12-31 08:14:16	0.343241	2	8.88	0.103	243	2.03	1.5	25.05	26.01	460.4	709	611.7	0.351	86.2136		3.57	0.14	0.0392157	3.71	.	.	.		.		37.9	59	18	77
3209	25	259	DR	3	2	2010-06-08	2010-07-07	29	11.3	15			M	40338	Jul 9 2010	Fri Jul 9 2010 11:20:29	PSC-2900	1899-12-31 11:23:22	0.47456	4	37.6	0.568	250	11.1	1.58	29.31	26.16	308.9	601.7	411.2	0.487	66.1972		7.83	0.36	0.045977	8.19	.	.	.		.		31.7	32	6	38
3210	25	346	DR	3	2	2010-06-08	2010-07-14	36	4.9	2.7			M	40382	Jul 23 2010	Fri Jul 23 2010 09:37:52	PSC-2900	1899-12-31 09:45:46	0.406782	2	15.5	0.127	180	2.79	1.69	25.68	26.28	268.3	457.1	355.8	0.413	122.047		5.73	0.35	0.061082	6.08	.	.	.		.		21.4	76	0	76
3211	25	290	DR	3	2	2010-06-08	2010-07-14	36	2.1	8.1			M	40382	Jul 23 2010	Fri Jul 23 2010 09:21:13	PSC-2900	1899-12-31 09:29:10	0.395255	2	32.5	0.333	206	6.53	1.53	30.86	26.06	265	570.4	387.6	0.535	97.5976		9.69	0.48	0.0495356	10.17	.	.	.		.		55.4	70	24	94
3212	25	115	DR	3	2	2010-06-08	2010-07-18	40	na	na	too small to IRGA		M	.	.	.	.	.	.	.	.	.	.	.	.	.	.	.	.	.	.	.		0.28	0.01	0.0357143	0.29	.	.	.		.		7.6	0	0	0
3213	25	89	DR	3	2	2010-06-08	2010-07-11	33	4.6	4.7			M	40374	Jul 15 2010	Thr Jul 15 2010 08:55:53	PSC-1283	1899-12-31 09:01:27	0.376007	4	27.1	0.34	235	8.58	1.99	27.73	26.18	193.3	452.1	281.3	0.572	79.7059		4.7	0.23	0.0489362	4.93	.	.	.		.		30.4	28	7	35
3214	25	311	DR	3	2	2010-06-08	2010-07-11	33	7.2	10.3			M	40374	Jul 15 2010	Thr Jul 15 2010 09:02:39	PSC-1283	1899-12-31 09:06:53	0.37978	4	21.2	0.252	233	6.73	2.1	26.27	26.06	157.8	336.1	220.1	0.53	84.127		3.16	0.11	0.0348101	3.27	.	.	.		.		20.6	25	0	25
3215	25	380	DR	3	2	2010-06-08	2010-07-10	32					M	40371	Jul 12 2010	Mon Jul 12 2010 09:02:20	PSC-1283	1899-12-31 09:03:57	0.377743	4	16.8	0.245	251	5.65	1.78	26.62	25.86	191	337.6	241.6	0.434	68.5714		5.23	0.2	0.0382409	5.43	.	.	.		.		38	28	4	32
3216	25	46	DR	3	2	2010-06-08	2010-07-12	34	4.3	10.9			M	40375	Jul 16 2010	Fri Jul 16 2010 11:21:10	PSC-2900	1899-12-31 11:27:14	0.477245	4	23.7	0.217	195	4.59	1.65	20.95	26.2	314	550.3	419.4	0.429	109.217		6.76	0.34	0.0502959	7.1	.	.	.		.		34.3	43	12	55
3217	25	124	DR	3	2	2010-06-08	2010-07-14	36	2.8	3			M	40381	Jul 22 2010	Thr Jul 22 2010 13:01:55	PSC-2900	1899-12-31 13:20:36	0.555972	6	15	0.286	291	5.46	1.49	22.02	26.24	339.3	473.8	391.5	0.284	52.4476		1.59	0.12	0.0754717	1.71	.	.	.		.		22.7	9	5	14
3218	25	211	DR	3	2	2010-06-08	2010-07-12	34	7.8	12.6			M	40375	Jul 16 2010	Fri Jul 16 2010 11:14:09	PSC-2900	1899-12-31 11:16:38	0.469884	4	27.2	0.36	247	6.19	1.36	22.29	25.89	331.5	528.7	406.6	0.373	75.5556		9.63	0.32	0.0332295	9.95	.	.	.		.		34.1	53	16	69
3219	25	80	DR	3	2	2010-06-08	2010-07-08	30	15.6	27.9			M	40369	Jul 10 2010	Sat Jul 10 2010 09:21:55	PSC-2784	1899-12-31 09:21:59	0.390266	3	44.1	0.65	214	9.96	1.24	26.11	26.05	462	860	637.6	0.463	67.8462		9.42	0.42	0.044586	9.84	.	.	.		.		51.9	73	25	98
3220	25	198	DR	3	2	2010-06-08	2010-07-14	36	1.1	9.2			M	40381	Jul 22 2010	Thr Jul 22 2010 12:54:36	PSC-2900	1899-12-31 12:59:54	0.541597	5	18.2	0.536	321	8.4	1.25	23.57	26.07	436.7	603.3	495.9	0.276	33.9552		4.21	0.23	0.0546318	4.44	.	.	.		.		34.5	9	13	22
3221	25	69	DR	3	2	2010-06-08	2010-07-16	38	3.9	4.6			M	40383	Jul 24 2010	Sat Jul 24 2010 10:58:36	PSC-1283	1899-12-31 10:58:38	0.457384	5	16.3	0.223	258	4.4	1.54	24.88	26.02	252.5	476.3	333.3	0.47	73.0942		10.46	0.52	0.0497132	10.98	.	.	.		.		50	150	3	153
3222	25	255	DR	3	2	2010-06-08	2010-07-14	36	2.8	5.5			M	40381	Jul 22 2010	Thr Jul 22 2010 12:50:54	PSC-2900	1899-12-31 12:53:26	0.537106	5	25.6	0.313	238	5.52	1.37	20.64	26.01	321.9	611	441.3	0.473	81.7891		3.3	0.13	0.0393939	3.43	.	.	.		.		41.2	52	16	68
3223	25	215	DR	3	2	2010-06-08	2010-07-18	40	2.9	1.3			M	40385	Jul 26 2010	Mon Jul 26 2010 06:42:20	PSC-1283	1899-12-31 06:49:34	0.284421	1	3.18	0.0813	324	1.48	1.39	26.04	25.73	265.9	341.3	305.8	0.221	39.1144		1.3	0.13	0.1	1.43	.	.	.		.		11.2	0	0	0
3224	25	251	DR	3	2	2010-06-08	2010-07-18	40	2.3	0.5			M	40385	Jul 26 2010	Mon Jul 26 2010 06:33:46	PSC-1283	1899-12-31 06:40:50	0.278356	1	6.6	0.0866	261	1.63	1.43	26.54	26.11	282.9	408.4	333.1	0.307	76.2125		0.64	0.11	0.171875	0.75	.	.	.		.		12.6	0	0	0
3225	25	146	DR	3	2	2010-06-08	2010-07-11	33	8.8	12.8			M	40374	Jul 15 2010	Thr Jul 15 2010 09:51:23	PSC-1283	1899-12-31 09:57:26	0.414884	4	13.4	0.147	220	3.72	1.96	23.86	25.99	253.2	359.9	287.4	0.296	91.1565		4.98	0.26	0.0522088	5.24	.	.	.		.		33.8	26	13	39
3226	25	340	DR	3	2	2010-06-08	2010-07-09	31	7.6	14..4			M	40370	Jul 11 2010	Sun Jul 11 2010 08:32:59	PSC-1283	1899-12-31 08:33:18	0.356458	3	39.1	0.537	242	8.86	1.32	27.66	26.19	355.8	733.8	480.4	0.515	72.8119		6.9	0.29	0.042029	7.19	.	.	.		.		33	66	11	77
3227	25	183	DR	3	2	2010-06-08	2010-07-12	34	12.7	13.3			M	40375	Jul 16 2010	Fri Jul 16 2010 10:13:56	PSC-2900	1899-12-31 10:31:28	0.438519	3	29.6	0.299	207	6.18	1.62	24.65	26.01	267.8	532.5	360.3	0.497	98.9967		6.15	0.28	0.0455285	6.43	.	.	.		.		22.5	67	5	72
3228	25	360	DR	3	2	2010-06-08	2010-07-11	33	11	13.2			M	40374	Jul 15 2010	Thr Jul 15 2010 09:59:50	PSC-1283	1899-12-31 10:04:11	0.419572	5	23.2	0.286	222	6.33	1.74	26.07	26.2	187.9	384.2	262.5	0.511	81.1189		2.2	0.2	0.0909091	2.4	.	.	.		.		17.6	44	5	49
3229	25	235	DR	3	2	2010-06-08	2010-07-09	31	8.1	14.9			M	40370	Jul 11 2010	Sun Jul 11 2010 08:03:11	PSC-1283	1899-12-31 08:25:38	0.351134	3	11.7	0.213	291	4.15	1.5	23.11	25.96	385.3	483.7	433.8	0.203	54.9296		1.82	0.08	0.043956	1.9	.	.	.		.		19.1	12	1	13
3230	25	205	DR	3	2	2010-06-08	2010-07-11	33	5.5	8.5			M	40374	Jul 15 2010	Thr Jul 15 2010 10:05:03	PSC-1283	1899-12-31 10:09:21	0.42316	5	22.6	0.249	208	5.74	1.81	25.4	26.17	211.3	391.3	271	0.46	90.7631		5.86	0.26	0.0443686	6.12	.	.	.		.		32.1	30	15	45
3231	25	373	DR	3	2	2010-06-08	2010-07-18	40	2.4	0.7			M	40385	Jul 26 2010	Mon Jul 26 2010 06:23:59	PSC-1283	1899-12-31 06:32:28	0.272546	1	4.74	0.0496	234	0.865	1.32	23.88	25.71	277.8	477.1	370.7	0.418	95.5645		3.6	0.31	0.0861111	3.91	.	.	.		.		18.2	48	12	60
3232	25	154	DR	3	2	2010-06-08	2010-07-13	35	0.9	1.4			M	40380	Jul 21 2010	Wed Jul 21 2010 07:43:34	PSC-2784	1899-12-31 07:46:49	0.324178	1	10.5	0.115	230	2.95	1.97	26.82	25.68	107.5	195.8	158.9	0.451	91.3043		4.66	0.11	0.0236052	4.77	.	.	.		.		32.3	47	21	68
3233	25	354	DR	3	2	2010-06-08	2010-07-10	32					M	40371	Jul 12 2010	Mon Jul 12 2010 09:27:34	PSC-1283	1899-12-31 09:28:34	0.394838	4	19.4	0.392	278	7.59	1.52	26.73	26	268.2	511.7	348.8	0.476	49.4898		.	.	.	.	.	.	.		.		.	.	.	.
3234	25	325	DR	3	2	2010-06-08	2010-07-16	38	na	na	too small to IRGA		M	.	.	.	.	.	.	.	.	.	.	.	.	.	.	.	.	.	.	.		1.49	0.14	0.0939597	1.63	.	.	.		.		13.3	21	7	28
3235	25	347	DR	3	2	2010-06-08	na	na				7/6-died in field	M	.	.	.	.	.	.	.	.	.	.	.	.	.	.	.	.	.	.	.		.	.	.	.	.	.	.		.		.	.	.	.
3236	25	190	DR	3	2	2010-06-08	2010-07-13	35	4.6	7.8			M	40380	Jul 21 2010	Wed Jul 21 2010 07:41:42	PSC-2784	1899-12-31 07:42:21	0.321076	1	20.9	0.183	187	4.67	1.97	22.41	26.08	586.7	984.4	879.5	0.404	114.208		.	.	.	.	.	.	.		.		.	.	.	.
3237	25	171	DR	3	2	2010-06-08	2010-07-12	34	6.9	10.3			M	40375	Jul 16 2010	Fri Jul 16 2010 12:03:12	PSC-2900	1899-12-31 12:03:51	0.502674	5	13.8	0.292	301	5.48	1.47	24.23	26.06	204.2	285.9	238.6	0.286	47.2603		2.92	0.18	0.0616438	3.1	.	.	.		.		21	0	0	0
3238	25	73	DR	3	2	2010-06-08	2010-07-09	31	12.3	9.9			M	40370	Jul 11 2010	Sun Jul 11 2010 08:59:20	PSC-2784	1899-12-31 09:00:16	0.375185	3	47.4	0.576	218	11.7	1.63	27.29	25.88	418.8	775.5	589.2	0.46	82.2917		6.66	0.23	0.0345345	6.89	.	.	.		.		25.6	27	5	32
3239	25	76	DR	3	2	2010-06-08	2010-07-09	31	9	13.9			M	40370	Jul 11 2010	Sun Jul 11 2010 09:10:10	PSC-2784	1899-12-31 09:10:15	0.382118	3	40.3	0.412	199	9.53	1.82	25.98	25.97	431.8	757.8	583	0.43	97.8155		2.45	0.18	0.0734694	2.63	.	.	.		.		22	16	7	23
3240	25	16	DR	3	2	2010-06-08	2010-07-10	32					M	40371	Jul 12 2010	Mon Jul 12 2010 08:50:34	PSC-1283	1899-12-31 08:52:32	0.369815	3	28	0.352	218	6.97	1.55	26.92	26.17	284.7	562.5	386.2	0.494	79.5455		6.29	0.28	0.0445151	6.57	.	.	.		.		35.8	46	10	56
3241	25	282	DR	3	2	2010-06-08	2010-07-12	34	4.4	9.5			M	40375	Jul 16 2010	Fri Jul 16 2010 11:49:33	PSC-2900	1899-12-31 11:52:51	0.495035	4	36.7	0.395	211	6.88	1.38	22.44	26.14	310.6	626.2	426.8	0.504	92.9114		8.3	0.51	0.0614458	8.81	.	.	.		.		35.5	160	19	179
3242	25	240	DR	3	2	2010-06-08	2010-07-11	33	5.5	8.3			M	40374	Jul 15 2010	Thr Jul 15 2010 10:25:45	PSC-1283	1899-12-31 10:31:03	0.438229	5	15.2	0.153	204	3.85	1.95	25.23	26.02	110.2	235.9	147.3	0.533	99.3464		6.21	0.29	0.0466989	6.5	.	.	.		.		26.6	21	6	27
3243	25	308	DR	3	2	2010-06-08	2010-07-23	45	na	na	too small to IRGA	6/21-VS	M	.	.	.	.	.	.	.	.	.	.	.	.	.	.	.	.	.	.	.		0.08	0.009	0.1125	0.089	.	.	.		.		6.4	0	0	0
3244	25	277	DR	3	2	2010-06-08	2010-07-18	40	0.7	4			M	40385	Jul 26 2010	Mon Jul 26 2010 09:11:25	PSC-2900	1899-12-31 09:28:13	0.394595	2	14.3	0.126	195	2.92	1.78	24.23	26.25	286.8	441.6	355.9	0.351	113.492		1.28	0.1	0.078125	1.38	.	.	.		.		18.3	11	0	11
3245	25	150	DR	3	2	2010-06-08	2010-07-10	32					M	40371	Jul 12 2010	Mon Jul 12 2010 08:55:13	PSC-1283	1899-12-31 08:59:55	0.374942	3	28.4	0.374	223	7.7	1.61	24.49	26.11	339.8	648.9	454.3	0.476	75.9358		.	.	.	.	.	.	.		.		.	.	.	.
3246	25	155	DR	3	2	2010-06-08	2010-07-16	38	3.5	1			M	40383	Jul 24 2010	Sat Jul 24 2010 11:49:54	PSC-1283	1899-12-31 11:50:32	0.493426	6	14.4	0.132	202	3	1.75	22.49	26.14	259.7	484.7	346.9	0.464	109.091		15.19	0.83	0.0546412	16.02	.	.	.		.		48.3	116	20	136
3247	25	229	DR	3	2	2010-06-08	2010-07-13	35	2.8	0.8			M	40380	Jul 21 2010	Wed Jul 21 2010 07:59:15	PSC-2784	1899-12-31 08:05:15	0.336979	2	25.7	0.219	178	5.57	1.97	24.67	26.26	535.8	934.7	792.8	0.427	117.352		9.1	0.28	0.0307692	9.38	.	.	.		.		45.4	66	15	81
3248	25	359	DR	3	2	2010-06-08	2010-07-11	33	4.6	4.3			M	40374	Jul 15 2010	Thr Jul 15 2010 09:08:06	PSC-1283	1899-12-31 09:12:01	0.383345	4	13.7	0.267	290	7.08	2.08	26.04	26.02	226.2	310	253.4	0.27	51.3109		2.25	0.06	0.0266667	2.31	.	.	.		.		30	19	7	26
3249	25	222	DR	3	2	2010-06-08	2010-07-14	36	3.5	5.1			M	40382	Jul 23 2010	Fri Jul 23 2010 08:31:18	PSC-2900	1899-12-31 09:19:54	0.388819	2	29	0.23	164	4.76	1.6	29.39	25.76	182.9	388.7	268.3	0.529	126.087		9.58	0.4	0.0417537	9.98	.	.	.		.		34.2	94	10	104
3250	25	193	DR	3	2	2010-06-08	2010-07-11	33	5.3	6.5			M	40374	Jul 15 2010	Thr Jul 15 2010 09:14:57	PSC-1283	1899-12-31 09:16:08	0.386204	4	8.41	0.116	260	3.43	2.3	24.33	26.1	107.5	195.7	136.7	0.45	72.5		4.52	0.2	0.0442478	4.72	.	.	.		.		28.1	46	9	55
3251	25	234	DR	3	2	2010-06-08	2010-07-11	33	10.4	11.9			M	40374	Jul 15 2010	Thr Jul 15 2010 09:16:52	PSC-1283	1899-12-31 09:18:12	0.387639	4	21.4	0.24	226	6.46	2.11	28.21	25.89	202.7	393.5	278.4	0.485	89.1667		5.7	0.4	0.0701754	6.1	.	.	.		.		36.3	43	17	60
3252	25	39	DR	3	2	2010-06-08	2010-07-12	34	10.8	11			M	40375	Jul 16 2010	Fri Jul 16 2010 11:01:37	PSC-2900	1899-12-31 11:11:25	0.466262	4	25.2	0.248	207	4.82	1.51	21.43	26.27	408	649	511.5	0.371	101.613		2.31	0.1	0.04329	2.41	.	.	.		.		24.2	18	14	32
3253	25	206	DR	3	2	2010-06-08	2010-07-11	33	11.3	126			M	40374	Jul 15 2010	Thr Jul 15 2010 09:23:06	PSC-1283	1899-12-31 09:23:40	0.391435	4	22.2	0.203	192	5.71	2.2	24.91	26.11	203.7	415.9	269.2	0.51	109.36		7.07	0.45	0.0636492	7.52	.	.	.		.		37.4	46	17	63
3254	25	ein40	DR	3	2	2010-06-08	na	na			ein-not measured	dead on 7/18 "Death Census"	M	.	.	.	.	.	.	.	.	.	.	.	.	.	.	.	.	.	.	.		.	.	.	.	.	.	.		.		.	.	.	.
3255	25	242	DR	3	2	2010-06-08	na	na				6/27-never germ	M	.	.	.	.	.	.	.	.	.	.	.	.	.	.	.	.	.	.	.		.	.	.	.	.	.	.		.		.	.	.	.
3256	25	199	DR	3	2	2010-06-08	2010-07-13	35	na	na	dead		M	.	.	.	.	.	.	.	.	.	.	.	.	.	.	.	.	.	.	.		.	.	.	.	.	.	.		.		.	.	.	.
3257	25	357	DR	3	2	2010-06-08	2010-07-16	38	2.3	1.5			M	40383	Jul 24 2010	Sat Jul 24 2010 11:04:05	PSC-1283	1899-12-31 11:19:54	0.472153	6	14.6	0.138	208	2.79	1.55	22.89	26.14	242.8	484.5	331.3	0.499	105.797		4.74	0.32	0.0675105	5.06	.	.	.		.		38.8	40	28	68
3258	25	318	DR	3	2	2010-06-08	2010-07-11	33	6.3	9.3			M	40374	Jul 15 2010	Thr Jul 15 2010 09:43:09	PSC-1283	1899-12-31 09:49:57	0.409687	4	23.8	0.276	214	6.06	1.72	25.33	26.13	228.2	454.8	305.7	0.498	86.2319		10.77	0.57	0.0529248	11.34	.	.	.		.		38.9	102	27	129
3259	25	207	DR	3	2	2010-06-08	na	na				6/27-never germ	M	.	.	.	.	.	.	.	.	.	.	.	.	.	.	.	.	.	.	.		.	.	.	.	.	.	.		.		.	.	.	.
3260	25	337	DR	3	2	2010-06-08	2010-07-11	33	6.5	9.1			M	40374	Jul 15 2010	Thr Jul 15 2010 10:16:03	PSC-1283	1899-12-31 10:20:02	0.430579	5	21.4	0.245	215	5.65	1.8	25.25	26.14	214.2	408.7	292.5	0.476	87.3469		12.1	0.54	0.0446281	12.64	.	.	.		.		38.4	138	27	165
3261	25	70	DR	3	2	2010-06-08	2010-07-10	32					M	40371	Jul 12 2010	Mon Jul 12 2010 09:39:11	PSC-1283	1899-12-31 09:47:42	0.408125	4	16.9	0.205	229	4.8	1.8	25.3	25.93	227	405.4	294.9	0.44	82.439		6.32	0.26	0.0411392	6.58	.	.	.		.		38.4	64	20	84
3262	25	176	DR	3	2	2010-06-08	2010-07-13	35	1	1.3			M	40380	Jul 21 2010	Wed Jul 21 2010 07:48:33	PSC-2784	1899-12-31 07:53:27	0.328785	1	32.9	0.337	204	7.53	1.75	24.66	25.9	435.1	759.3	616.7	0.427	97.6261		9.68	0.45	0.0464876	10.13	.	.	.		.		39.7	57	26	83
3263	25	15	DR	3	2	2010-06-08	2010-07-12	34	5.8	6.3			M	40375	Jul 16 2010	Fri Jul 16 2010 10:01:52	PSC-2900	1899-12-31 10:02:41	0.41853	3	30.8	0.325	212	6.5	1.57	24.27	25.97	353.8	680.6	511.5	0.48	94.7692		.	.	.	.	.	.	.		.		.	.	.	.
3264	25	131	DR	3	2	2010-06-08	2010-07-06	28	14.4	7		est bolt date	M	40367	Jul 8 2010	Thr Jul 8 2010 12:32:44	PSC-2900	1899-12-31 12:32:50	0.522801	5	27.8	0.325	228	6.73	1.63	27.96	25.97	296.3	566.7	399.7	0.477	85.5385		7.29	0.33	0.0452675	7.62	.	.	.		.		30.7	97	11	108
3265	25	36	DR	3	2	2010-06-08	2010-07-14	36	na	na	too small to IRGA		M	.	.	.	.	.	.	.	.	.	.	.	.	.	.	.	.	.	.	.		0.7	0.04	0.0571429	0.74	.	.	.		.		10.4	0	0	0
3266	25	174	DR	3	2	2010-06-08	2010-07-10	32					M	40371	Jul 12 2010	Mon Jul 12 2010 09:29:41	PSC-1283	1899-12-31 09:34:47	0.399155	4	28.4	0.401	231	7.82	1.53	26.79	26.15	286.8	552.6	373.3	0.481	70.8229		8.96	0.3	0.0334821	9.26	.	.	.		.		44.9	46	20	66
3267	25	60	DR	3	2	2010-06-08	2010-07-12	34	5.1	7.2			M	40375	Jul 16 2010	Fri Jul 16 2010 09:54:13	PSC-2900	1899-12-31 09:57:38	0.415023	2	36.9	0.452	227	8.52	1.5	27.44	26.12	330.4	644.4	453.3	0.487	81.6372		4.75	0.17	0.0357895	4.92	.	.	.		.		27.8	76	0	76
3268	25	2	DR	3	2	2010-06-08	2010-07-12	34	3.4	3.2			M	40375	Jul 16 2010	Fri Jul 16 2010 09:44:39	PSC-2900	1899-12-31 09:46:57	0.407604	2	18.8	0.16	185	3.6	1.74	24.72	26.01	297.9	512.9	405.6	0.419	117.5		7.27	0.34	0.0467675	7.61	.	.	.		.		37.2	36	13	49
3269	25	ein194	DR	3	2	2010-06-08	2010-07-11	33			ein-not measured		M	.	.	.	.	.	.	.	.	.	.	.	.	.	.	.	.	.	.	.		.	.	.	.	.	.	.		.		.	.	.	.
3270	25	1	DR	3	2	2010-06-08	na	na				6/27-never germ	M	.	.	.	.	.	.	.	.	.	.	.	.	.	.	.	.	.	.	.		.	.	.	.	.	.	.		.		.	.	.	.
3271	25	53	DR	3	2	2010-06-08	2010-07-18	40	2.9	8.1			M	40385	Jul 26 2010	Mon Jul 26 2010 06:52:13	PSC-1283	1899-12-31 07:03:58	0.294421	2	8.88	0.139	282	2.07	1.14	26.64	26.01	251.3	445.9	336.9	0.436	63.8849		5.95	0.24	0.0403361	6.19	.	.	.		.		15.1	45	0	45
3272	25	21	DR	3	2	2010-06-08	2010-07-13	35	3.7	5.9			M	40379	Jul 20 2010	Tue Jul 20 2010 13:15:57	PSC-2784	1899-12-31 13:19:27	0.555174	7	28	0.356	240	7.05	1.55	23.71	25.98	228.7	393.8	298.4	0.419	78.6517		15.68	0.44	0.0280612	16.12	.	.	.		.		39.6	256	12	268
3273	25	401	DR	3	2	2010-06-08	2010-07-18	40	0.2	0.7			M	40385	Jul 26 2010	Mon Jul 26 2010 07:06:56	PSC-1283	1899-12-31 07:11:05	0.299363	2	9.4	0.113	245	2.94	1.99	26.26	25.91	239.7	376.4	297.2	0.363	83.1858		48.68	1.65	0.0338948	50.33	.	.	.		.		81.4	167	24	191
3274	25	18	DR	3	2	2010-06-08	2010-07-13	35	2.4	4.8			M	40379	Jul 20 2010	Tue Jul 20 2010 13:23:40	PSC-2784	1899-12-31 13:25:19	0.559248	7	15.7	0.337	300	6.66	1.55	24	26.05	487.9	732.5	642	0.334	46.5875		4.46	0.34	0.0762332	4.8	.	.	.		.		25.3	26	0	26
3275	25	332	DR	3	2	2010-06-08	2010-07-13	35	2.9	5.8			M	40379	Jul 20 2010	Tue Jul 20 2010 13:20:18	PSC-2784	1899-12-31 13:22:40	0.557407	7	10.6	0.122	240	2.84	1.79	22.73	26.2	122.7	216.1	172.7	0.432	86.8852		5.81	0.53	0.091222	6.34	.	.	.		.		33.2	26	8	34
3276	25	175	DR	3	2	2010-06-08	na	na				6/21-SC, 7/6-died in field	M	.	.	.	.	.	.	.	.	.	.	.	.	.	.	.	.	.	.	.		.	.	.	.	.	.	.		.		.	.	.	.
3277	25	204	DR	3	2	2010-06-08	2010-07-09	31	8.7	16.6			M	40370	Jul 11 2010	Sun Jul 11 2010 09:29:27	PSC-2784	1899-12-31 09:29:38	0.395579	3	46	0.54	212	11.8	1.75	28.27	26.12	409.2	763.2	572.6	0.464	85.1852		31.86	1.36	0.0426868	33.22	.	.	.		.		30.1	153	4	157
3278	25	264	DR	3	2	2010-06-08	2010-07-12	34	11.9	12	too small for irga		M	.	.	.	.	.	.	.	.	.	.	.	.	.	.	.	.	.	.	.		3.71	0.19	0.0512129	3.9	.	.	.		.		20.8	0	0	0
3279	25	402	DR	3	2	2010-06-08	2010-07-07	29	11.8	13			M	40338	Jul 9 2010	Fri Jul 9 2010 11:28:30	PSC-2900	1899-12-31 11:35:00	0.482639	4	14.8	0.195	254	4.3	1.72	27.8	25.84	139.1	296.4	199.2	0.531	75.8974		4.29	0.22	0.0512821	4.51	.	.	.		.		21.6	58	7	65
3280	25	248	DR	3	2	2010-06-08	2010-07-11	33	4.8	5.1			M	40374	Jul 15 2010	Thr Jul 15 2010 10:22:21	PSC-1283	1899-12-31 10:23:35	0.433044	5	24.7	0.315	224	6.71	1.68	25.67	26.12	213.9	393.7	277.8	0.457	78.4127		21.58	0.64	0.0296571	22.22	.	.	.		.		38.6	135	17	152
3281	25	182	DR	3	2	2010-06-08	2010-07-12	34	3.5	5.1			M	40375	Jul 16 2010	Fri Jul 16 2010 11:43:49	PSC-2900	1899-12-31 11:43:55	0.488831	4	37.2	0.5	241	7.74	1.24	23.96	25.84	311.4	617.8	420.2	0.496	74.4		39.97	1.39	0.0347761	41.36	.	.	.		.		65.5	330	33	363
3282	25	288	DR	3	2	2010-06-08	2010-07-18	40	0.6	0.2			M	40385	Jul 26 2010	Mon Jul 26 2010 09:01:15	PSC-2900	1899-12-31 09:08:55	0.381192	2	16.1	0.258	271	6.85	2.07	28.61	26.13	241.6	474.1	360.1	0.49	62.4031		0.96	0.03	0.03125	0.99	.	.	.		.		19	11	0	11
3283	25	ein90	DR	3	2	2010-06-08	2010-07-21	43	na	na	ein-not measured	6/21-SC	M	.	.	.	.	.	.	.	.	.	.	.	.	.	.	.	.	.	.	.		.	.	.	.	.	.	.		.		.	.	.	.
3284	25	267	DR	3	2	2010-06-08	2010-07-10	32					M	40371	Jul 12 2010	Mon Jul 12 2010 09:04:59	PSC-1283	1899-12-31 09:06:21	0.37941	4	15.6	0.233	255	5.5	1.82	27.96	25.98	146.9	309.7	206.2	0.526	66.9528		16.87	0.52	0.0308239	17.39	.	.	.		.		27.4	118	9	127
3285	25	12	DR	3	2	2010-06-08	2010-07-20	42	4	6.7			M	40385	Jul 26 2010	Mon Jul 26 2010 08:56:18	PSC-2900	1899-12-31 08:59:53	0.374919	1	16.3	0.384	303	9.2	1.88	30.3	26.56	392.3	524.3	454.7	0.252	42.4479		4.11	0.12	0.0291971	4.23	.	.	.		.		11.4	0	0	0
3286	25	256	DR	3	2	2010-06-08	2010-07-10	32					M	40371	Jul 12 2010	Mon Jul 12 2010 09:07:38	PSC-1283	1899-12-31 09:12:08	0.383426	4	33.9	0.561	239	9.98	1.42	26.03	26.18	333.6	689.9	456.9	0.517	60.4278		13.62	0.46	0.0337739	14.08	.	.	.		.		33.1	64	21	85
3287	25	213	DR	3	2	2010-06-08	2010-07-15	37	5.6	8.4			M	40383	Jul 24 2010	Sat Jul 24 2010 11:10:08	PSC-2900	1899-12-31 11:14:59	0.468738	4	25.8	0.286	223	5.85	1.6	23.95	25.9	353.3	649.6	471.8	0.456	90.2098		4.28	0.36	0.0841121	4.64	.	.	.		.		30.2	34	11	45
3288	25	52	DR	3	2	2010-06-08	2010-07-16	38	8.8	3.7			M	40383	Jul 24 2010	Sat Jul 24 2010 11:29:09	PSC-1283	1899-12-31 11:32:13	0.480706	6	18.9	0.207	228	3.97	1.49	23.69	26.14	224	428.1	294.2	0.477	91.3043		7.06	0.43	0.0609065	7.49	.	.	.		.		39	55	1	56
3289	25	228	DR	3	2	2010-06-08	2010-07-11	33	11.2	12.4			M	40374	Jul 15 2010	Thr Jul 15 2010 09:26:49	PSC-1283	1899-12-31 09:28:42	0.394931	4	17.2	0.185	222	5.27	2.22	25.74	26.06	180.5	357.6	238.9	0.495	92.973		2.99	0.14	0.0468227	3.13	.	.	.		.		31.7	11	0	11
3290	25	300	DR	3	2	2010-06-08	2010-07-10	32					M	40371	Jul 12 2010	Mon Jul 12 2010 09:20:07	PSC-1283	1899-12-31 09:24:56	0.392315	4	28.8	0.504	252	9.04	1.42	24.97	26.13	332.6	588.2	427.3	0.434	57.1429		3.68	0.25	0.0679348	3.93	.	.	.		.		14	0	0	0
3291	25	261	DR	3	2	2010-06-08	na	na					M	.	.	.	.	.	.	.	.	.	.	.	.	.	.	.	.	.	.	.		0.32	0.01	0.03125	0.33	.	.	.		.		7.9	0	0	0
3292	25	331	DR	3	2	2010-06-08	2010-07-12	34	4.8	6.7			M	40375	Jul 16 2010	Fri Jul 16 2010 10:07:44	PSC-2900	1899-12-31 10:10:59	0.424294	3	39.2	0.516	235	9.13	1.42	27.1	26.06	323.1	627.4	430.2	0.485	75.969		1.94	0.06	0.0309278	2	.	.	.		.		15.9	0	0	0
3293	25	301	DR	3	2	2010-06-08	2010-07-14	36	1.1	6.6			M	40381	Jul 22 2010	Thr Jul 22 2010 12:31:59	PSC-2900	1899-12-31 12:35:22	0.52456	5	31.6	0.512	266	7.32	1.14	23.42	26.08	299.7	556.4	404.1	0.461	61.7188		9.92	0.49	0.0493952	10.41	.	.	.		.		24.4	83	1	84
3294	25	23	DR	3	2	2010-06-08	2010-07-09	31	9.2	13.3			M	40370	Jul 11 2010	Sun Jul 11 2010 08:53:18	PSC-1283	1899-12-31 09:01:46	0.376227	4	26.5	0.322	237	5.79	1.4	25.83	25.97	240.5	491.9	334.5	0.511	82.2981		6.78	0.26	0.0383481	7.04	.	.	.		.		34.3	39	6	45
3295	25	93	DR	3	2	2010-06-08	2010-07-08	30	20.9	25.1			M	40369	Jul 10 2010	Sat Jul 10 2010 09:26:04	PSC-2784	1899-12-31 09:28:35	0.39485	3	30.4	0.393	218	7.67	1.54	26.5	26.02	337.2	618.5	471.9	0.455	77.3537		11.99	0.31	0.0258549	12.3	.	.	.		.		38.1	67	9	76
3296	25	164	DR	3	2	2010-06-08	2010-07-10	32			dead		M	.	.	.	.	.	.	.	.	.	.	.	.	.	.	.	.	.	.	.		.	.	.	.	.	.	.		.		.	.	.	.
3297	25	30	DR	3	2	2010-06-08	na	na				7/9 dead	M	.	.	.	.	.	.	.	.	.	.	.	.	.	.	.	.	.	.	.		.	.	.	.	.	.	.		.		.	.	.	.
3298	25	353	DR	3	2	2010-06-08	2010-07-17	39	20.1	22.6			M																					3.56	0.17	0.0477528	3.73	.	.	.		.		14.2	3	0	3
3299	25	66	DR	3	2	2010-06-08	2010-07-15	37					M	40381	Jul 22 2010	Thr Jul 22 2010 12:18:16	PSC-2900	1899-12-31 12:24:27	0.516979	5	33.7	0.532	262	8.21	1.23	23.61	25.92	313.6	696.4	489	0.55	63.3459		.	.	.	.	.	.	.		.		.	.	.	.
3300	25	212	DR	3	2	2010-06-08	2010-07-19	41	0.7	6.5			M	40385	Jul 26 2010	Mon Jul 26 2010 08:38:00	PSC-2900	1899-12-31 08:47:27	0.366285	1	4.65	0.195	341	5.03	1.99	26.22	26.19	266.6	499.7	374.5	0.467	23.8462		4.88	0.41	0.0840164	5.29	.	.	.		.		20.3	9	0	9
3433	27	190	NO	3	2	2010-06-08	2010-07-14	36	28.4	27..1		est bolt date	M	40382	Jul 23 2010	Fri Jul 23 2010 10:23:56	PSC-2900	1899-12-31 10:32:14	0.439051	3	39.5	0.793	275	14.1	1.46	33.57	26.04	327.9	702.2	471.7	0.533	49.8108		12.63	0.35	0.0277118	12.98	.	.	.		.		39.6	46	14	60
3434	27	198	NO	3	2	2010-06-08	2010-07-14	36	31.3	26.7		est bolt date	M	40382	Jul 23 2010	Fri Jul 23 2010 10:45:32	PSC-2900	1899-12-31 10:52:37	0.453206	3	29.5	0.563	278	10.7	1.51	26.43	26.32	151.9	273.3	214.6	0.444	52.3979		10.22	0.43	0.0420744	10.65	.	.	.		.		35.1	14	10	24
3435	27	268	NO	3	2	2010-06-08	na	na				not bolting; dead on 7/18 "Death Census"	M	.	.	.	.	.	.	.	.	.	.	.	.	.	.	.	.	.	.	.		.	.	.	.	.	.	.		.		.	.	.	.
3436	27	89	NO	3	2	2010-06-08	2010-07-13	35	16.3	16.4			M	40379	Jul 20 2010	Tue Jul 20 2010 13:18:17	PSC-2900	1899-12-31 13:28:09	0.561215	6	31.8	0.398	235	7.72	1.53	25.09	26.19	302.1	577.1	405.4	0.477	79.8995		6.64	0.13	0.0195783	6.77	.	.	.		.		26.4	22	1	23
3437	27	215	NO	3	2	2010-06-08	2010-07-14	36	28	27.7			M	40382	Jul 23 2010	Fri Jul 23 2010 10:54:08	PSC-2900	1899-12-31 11:01:08	0.45912	4	12.7	0.179	263	4.06	1.74	25.42	25.86	172.8	260.9	206.8	0.338	70.9497		5.75	0.12	0.0208696	5.87	.	.	.		.		24.8	12	0	12
3438	27	174	NO	3	2	2010-06-08	2010-07-18	40	6.5	21.6			M	40385	Jul 26 2010	Mon Jul 26 2010 07:31:44	PSC-1283	1899-12-31 07:35:19	0.316192	2	4.94	0.146	330	2.71	1.43	26.67	26.28	241	328.8	287.5	0.267	33.8356		0.36	0.01	0.0277778	0.37	.	.	.		.		20	0	3	3
3439	27	225	NO	3	2	2010-06-08	2010-07-11	33	21.5	23.2		est bolt date	M	40374	Jul 15 2010	Thr Jul 15 2010 14:11:49	PSC-2900	1899-12-31 14:16:20	0.594676	7	25.2	0.332	226	7.46	1.77	22.23	26.09	323.4	543.9	412.7	0.405	75.9036		14.52	0.56	0.0385675	15.08	.	.	.		.		40.7	77	26	103
3440	27	30	NO	3	2	2010-06-08	na	na				6/27-never germ	M	.	.	.	.	.	.	.	.	.	.	.	.	.	.	.	.	.	.	.		.	.	.	.	.	.	.		.		.	.	.	.
3441	27	360	NO	3	2	2010-06-08	2010-07-10	32					M	40371	Jul 12 2010	Mon Jul 12 2010 12:10:46	PSC-1283	1899-12-31 12:15:32	0.510787	7	31.6	0.482	237	8.07	1.32	24.51	26.18	363.3	670.5	467.3	0.458	65.5602		9.82	0.41	0.0417515	10.23	.	.	.		.		35.2	132	17	149
3442	27	264	NO	3	2	2010-06-08	2010-07-17	39	16.4	14.4			M	40383	Jul 24 2010	Sat Jul 24 2010 13:23:48	PSC-2900	1899-12-31 13:35:28	0.566296	6	10.3	0.302	323	6.39	1.66	25.1	26.28	391.6	492.1	443.6	0.204	34.106		3.83	0.06	0.0156658	3.89	.	.	.		.		19	0	0	0
3443	27	12	NO	3	2	2010-06-08	2010-07-11	33	20.2	21.9			M	40374	Jul 15 2010	Thr Jul 15 2010 13:24:45	PSC-1283	1899-12-31 13:28:59	0.561794	8	15.6	0.399	314	6.49	1.29	24.86	25.95	260.4	349.9	284.5	0.256	39.0977		11.61	1.34	0.115418	12.95	.	.	.		.		14.9	16	0	16
3444	27	93	NO	3	2	2010-06-08	2010-07-09	31	22.2	24.5			M	40370	Jul 11 2010	Sun Jul 11 2010 10:40:28	PSC-2784	1899-12-31 10:40:32	0.444815	4	36.1	0.407	216	8.65	1.67	26.34	26.15	497.7	826.2	650.2	0.398	88.6978		26.6	0.61	0.0229323	27.21	.	.	.		.		45.8	101	20	121
3445	27	205	NO	3	2	2010-06-08	2010-07-18	40	16.8	18.9			M	40385	Jul 26 2010	Mon Jul 26 2010 07:26:41	PSC-1283	1899-12-31 07:29:53	0.312419	2	10.3	0.11	232	2.09	1.45	25.99	26.25	154.8	313.6	211.6	0.506	93.6364		18.69	.	.	.	.	.	.		.		45.1	117	16	133
3446	27	285	NO	3	2	2010-06-08	2010-07-12	34	na	na	dead		M	.	.	.	.	.	.	.	.	.	.	.	.	.	.	.	.	.	.	.		.	.	.	.	.	.	.		.		.	.	.	.
3447	27	256	NO	3	2	2010-06-08	2010-07-06	28	23.2	22.1			M	40367	Jul 8 2010	Thr Jul 8 2010 13:12:08	PSC-2900	1899-12-31 13:15:06	0.552153	6	31	0.373	231	7.59	1.61	27.5	26.22	357.8	655.3	480.7	0.454	83.1099		14.86	0.67	0.0450875	15.53	.	.	.		.		37.5	55	14	69
3448	27	39	NO	3	2	2010-06-08	na	na				6/27-never germ	M	.	.	.	.	.	.	.	.	.	.	.	.	.	.	.	.	.	.	.		.	.	.	.	.	.	.		.		.	.	.	.
3449	27	228	NO	3	2	2010-06-08	2010-07-15	37	na	na	too old to IRGA		M	.	.	.	.	.	.	.	.	.	.	.	.	.	.	.	.	.	.	.		1.76	0.07	0.0397727	1.83	.	.	.		.		31.5	3	2	5
3450	27	21	NO	3	2	2010-06-08	2010-07-14	36	20.3	25.3			M	40382	Jul 23 2010	Fri Jul 23 2010 11:47:30	PSC-2900	1899-12-31 11:53:41	0.495613	4	27.2	0.415	262	7.08	1.34	24.6	25.85	301	540.6	397.7	0.443	65.5422		29.23	0.83	0.0283955	30.06	.	.	.		.		54.7	323	30	353
3451	27	235	NO	3	2	2010-06-08	2010-07-11	33	20.3	21.5			M	40374	Jul 15 2010	Thr Jul 15 2010 13:06:38	PSC-1283	1899-12-31 13:10:30	0.548958	8	14.4	0.275	294	4.68	1.33	24.72	26.02	239.2	370.9	279.5	0.355	52.3636		6.12	0.12	0.0196078	6.24	.	.	.		.		29.2	58	6	64
3452	27	147	NO	3	2	2010-06-08	2010-07-13	35	12.9	21.7			M	40379	Jul 20 2010	Tue Jul 20 2010 13:46:54	PSC-2900	1899-12-31 13:53:50	0.579051	6	27.1	0.384	251	8.29	1.7	26.89	26.03	312	593.5	436.7	0.474	70.5729		34.47	1.43	0.0414853	35.9	.	.	.		.		28.6	269	0	269
3453	27	354	NO	3	2	2010-06-08	2010-07-14	36	18.3	13.2			M	40382	Jul 23 2010	Fri Jul 23 2010 12:04:13	PSC-2900	1899-12-31 12:08:00	0.505556	5	25.6	0.39	263	7.19	1.45	24.31	26.17	257.8	491.6	344.1	0.476	65.641		20.31	0.91	0.0448055	21.22	.	.	.		.		43.5	117	12	129
3454	27	7	NO	3	2	2010-06-08	2010-07-10	32					M	40371	Jul 12 2010	Mon Jul 12 2010 11:40:02	PSC-1283	1899-12-31 11:45:07	0.489664	6	23.7	0.333	238	6.56	1.53	24.81	26.01	350.4	610.3	453.8	0.426	71.1712		26.5	0.67	0.025283	27.17	.	.	.		.		43.5	150	12	162
3455	27	193	NO	3	2	2010-06-08	2010-07-12	34	18.9	24.2			M	40375	Jul 16 2010	Fri Jul 16 2010 13:20:55	PSC-2900	1899-12-31 13:21:26	0.556551	6	27.7	0.292	213	6.46	1.73	21.83	26.17	327	590.9	424.2	0.447	94.863		9.9	0.5882	0.0594141	10.4882	.	.	.		.		34.9	80	12	92
3456	27	357	NO	3	2	2010-06-08	2010-07-15	37	14.1	23.3		est bolt date	M	40383	Jul 24 2010	Sat Jul 24 2010 10:04:30	PSC-1283	1899-12-31 10:11:41	0.42478	5	17	0.249	265	5.12	1.6	26.52	25.96	226.5	481.8	323	0.53	68.2731		20.87	0.83	0.03977	21.7	.	.	.		.		45.2	121	20	141
3457	27	103	NO	3	2	2010-06-08	2010-07-11	33	19.3	25.1			M	40375	Jul 16 2010	Fri Jul 16 2010 12:57:40	PSC-2900	1899-12-31 13:02:51	0.543646	6	34.2	0.407	225	8.36	1.63	23.97	26.16	321.2	641	431	0.499	84.0295		41.84	.	.	.	.	.	.		.		60.6	213	27	240
3458	27	206	NO	3	2	2010-06-08	2010-07-18	40	20.5	24.9		6/21-VS	M	40385	Jul 26 2010	Mon Jul 26 2010 07:22:14	PSC-1283	1899-12-31 07:24:49	0.3089	2	11.6	0.153	260	2.78	1.39	27.01	26.18	209.6	394.4	296.7	0.468	75.817		17.41	0.86	0.0493969	18.27	.	.	.		.		34.8	122	4	126
3459	27	347	NO	3	2	2010-06-08	2010-07-17	39	26.5	23.8			M	40383	Jul 24 2010	Sat Jul 24 2010 11:52:43	PSC-1283	1899-12-31 12:02:10	0.501505	7	11.5	0.191	280	4.4	1.79	28.62	26.02	184.6	346.5	247	0.467	60.2094		31.11	1.24	0.0398586	32.35	.	.	.		.		62.9	262	38	300
3460	27	380	NO	3	2	2010-06-08	2010-07-11	33	14.1	16.4			M	40374	Jul 15 2010	Thr Jul 15 2010 12:22:18	PSC-1283	1899-12-31 12:28:21	0.519687	7	26.9	0.426	267	7.06	1.32	25.47	25.82	222.1	423.3	283.7	0.475	63.1455		.	1.94	.	.	.	.	.		.		44.5	214	12	226
3461	27	270	NO	3	2	2010-06-08	2010-07-12	34	17.3	21.2			M	40375	Jul 16 2010	Fri Jul 16 2010 12:30:34	PSC-2900	1899-12-31 12:31:50	0.522106	5	32.3	0.389	229	7.91	1.61	23.87	26.16	322.6	606.6	423	0.468	83.0334		35.3	1.08	0.0305949	36.38	.	.	.		.		33.8	180	5	185
3462	27	207	NO	3	2	2010-06-08	na	na				6/21-VS, 7/6 died in field	M	.	.	.	.	.	.	.	.	.	.	.	.	.	.	.	.	.	.	.		.	.	.	.	.	.	.		.		.	.	.	.
3463	27	201	NO	3	2	2010-06-08	na	na				6/27-never germ	M	.	.	.	.	.	.	.	.	.	.	.	.	.	.	.	.	.	.	.		.	.	.	.	.	.	.		.		.	.	.	.
3464	27	131	NO	3	2	2010-06-08	2010-07-12	34	18.5	20			M	40375	Jul 16 2010	Fri Jul 16 2010 12:21:09	PSC-2900	1899-12-31 12:22:13	0.515428	5	33.4	0.386	222	7.31	1.5	22.94	26.15	313.9	616.5	417.6	0.491	86.5285		19.13	0.23	0.012023	19.36	.	.	.		.		30.4	129	19	148
3465	27	143	NO	3	2	2010-06-08	2010-07-18	40	20.4	21.9			M	40385	Jul 26 2010	Mon Jul 26 2010 07:13:35	PSC-1283	1899-12-31 07:19:42	0.305347	2	6.35	0.0731	246	1.38	1.44	25.96	26.26	173.1	267.2	210.9	0.352	86.8673		60.47	0.98	0.0162064	61.45	.	.	.		.		38.6	304	15	319
3466	27	341	NO	3	2	2010-06-08	2010-07-11	33	15.8	21.4			M																					18.17	0.12	0.00660429	18.29	.	.	.		.		33.4	197	7	204
3467	27	41	NO	3	2	2010-06-08	na	na				6/27-never germ	M	.	.	.	.	.	.	.	.	.	.	.	.	.	.	.	.	.	.	.		.	.	.	.	.	.	.		.		.	.	.	.
3468	27	175	NO	3	2	2010-06-08	2010-07-10	32					M	40371	Jul 12 2010	Mon Jul 12 2010 12:28:34	PSC-1283	1899-12-31 12:32:31	0.522581	7	17.8	0.244	243	5.19	1.64	23.39	25.94	292.4	488.3	363.5	0.401	72.9508		11.12	0.47	0.0422662	11.59	.	.	.		.		21.2	49	22	71
3469	27	150	NO	3	2	2010-06-08	2010-07-10	32					M	40371	Jul 12 2010	Mon Jul 12 2010 12:22:12	PSC-1283	1899-12-31 12:26:39	0.518507	7	33.9	0.621	251	9.43	1.21	25.04	26.06	354.7	652.4	451.6	0.456	54.5894		8.05	0.15	0.0186335	8.2	.	.	.		.		38.8	81	14	95
3470	27	340	NO	3	2	2010-06-08	2010-07-19	41	15.6	17.6			M	40385	Jul 26 2010	Mon Jul 26 2010 07:36:38	PSC-1283	1899-12-31 07:40:23	0.319711	2	10.6	0.257	314	4.33	1.31	26.95	25.98	241	418.7	326.9	0.425	41.2451		4.28	0.27	0.0630841	4.55	.	.	.		.		77.8	26	8	34
3471	27	281	NO	3	2	2010-06-08	2010-07-14	36	31.6	28.7			M	40382	Jul 23 2010	Fri Jul 23 2010 11:14:42	PSC-2900	1899-12-31 11:21:29	0.473252	4	23.5	0.349	262	6.92	1.55	26.11	25.8	261	498	363.6	0.476	67.3352		11.44	0.43	0.0375874	11.87	.	.	.		.		38.7	67	15	82
3472	27	232	NO	3	2	2010-06-08	2010-07-14	36	29.2	28			M	40382	Jul 23 2010	Fri Jul 23 2010 11:03:39	PSC-2900	1899-12-31 11:13:48	0.467917	4	32.6	0.477	253	8.82	1.47	25.16	25.89	273.3	514.6	368.9	0.469	68.3438		11.13	0.44	0.0395328	11.57	.	.	.		.		48.7	133	23	156
3473	27	318	NO	3	2	2010-06-08	2010-07-10	32					M	40371	Jul 12 2010	Mon Jul 12 2010 12:16:18	PSC-1283	1899-12-31 12:21:08	0.514676	7	26.6	0.4	242	7	1.37	24.51	26.02	363.3	676.3	485.3	0.463	66.5		18.61	0.79	0.0424503	19.4	.	.	.		.		39.2	102	22	124
3474	27	124	NO	3	2	2010-06-08	2010-07-14	36	29.1	27.1			M	40382	Jul 23 2010	Fri Jul 23 2010 11:22:51	PSC-2900	1899-12-31 11:27:28	0.477407	4	23.5	0.346	261	7	1.58	24.85	25.95	385.6	600.2	480.3	0.358	67.9191		6.44	0.19	0.0295031	6.63	.	.	.		.		39.2	35	17	52
3475	27	184	NO	3	2	2010-06-08	2010-07-12	34	20.3	23.7			M	40375	Jul 16 2010	Fri Jul 16 2010 13:41:41	PSC-2900	1899-12-31 13:43:18	0.571736	6	18.6	0.271	263	5.9	1.71	21	26.03	270.7	456.1	357.8	0.406	68.6347		4.02	0.1	0.0248756	4.12	.	.	.		.		28.9	38	15	53
3476	27	146	NO	3	2	2010-06-08	2010-07-10	32					M	40371	Jul 12 2010	Mon Jul 12 2010 12:04:59	PSC-1283	1899-12-31 12:09:31	0.506609	7	23.8	0.481	273	8.1	1.33	26.45	25.91	335.9	508.7	390.9	0.34	49.4802		13.14	0.43	0.0327245	13.57	.	.	.		.		42	64	21	85
3477	27	76	NO	3	2	2010-06-08	2010-07-07	29	25	25.9			M	40338	Jul 9 2010	Fri Jul 9 2010 11:01:55	PSC-2900	1899-12-31 11:03:52	0.461019	4	36.2	0.457	230	9.24	1.61	28.84	26.21	326.9	674.5	460.5	0.515	79.2123		6.48	0.1	0.0154321	6.58	.	.	.		.		29.3	59	7	66
3478	27	46	NO	3	2	2010-06-08	2010-07-12	34	20.6	24	stem broken		M	.	.	.	.	.	.	.	.	.	.	.	.	.	.	.	.	.	.	.		7.29	0.22	0.0301783	7.51	.	.	.		.		1.8	33	0	33
3479	27	331	NO	3	2	2010-06-08	2010-07-09	31	23.2	24.4			M	40370	Jul 11 2010	Sun Jul 11 2010 10:42:43	PSC-2784	1899-12-31 10:44:32	0.447593	4	42.9	0.727	258	13.2	1.48	27.46	26.24	427.3	775	606.7	0.449	59.0096		15.54	0.64	0.041184	16.18	.	.	.		.		39	81	14	95
3480	27	229	NO	3	2	2010-06-08	2010-07-13	35	11.1	21.7			M	40379	Jul 20 2010	Tue Jul 20 2010 13:39:23	PSC-2900	1899-12-31 13:45:20	0.573148	6	36.4	0.579	257	10.8	1.5	29.06	25.93	315.6	623.2	427.8	0.494	62.867		26.88	0.56	0.0208333	27.44	.	.	.		.		56.9	62	24	86
3481	27	ein194	NO	3	2	2010-06-08	2010-07-06	28			ein-not measured		M	.	.	.	.	.	.	.	.	.	.	.	.	.	.	.	.	.	.	.		.	.	.	.	.	.	.		.		.	.	.	.
3482	27	373	NO	3	2	2010-06-08	2010-07-12	34	7.3	24.2			M	40375	Jul 16 2010	Fri Jul 16 2010 13:24:30	PSC-2900	1899-12-31 13:31:34	0.563588	6	27	0.289	216	6.33	1.72	21.72	26.07	332.2	627.3	441.8	0.47	93.4256		14.79	0.36	0.0243408	15.15	.	.	.		.		39.7	125	20	145
3483	27	363	NO	3	2	2010-06-08	2010-08-02	55	13.9	10.4		6/21-SC	M	40394	Aug 4 2010	Wed Aug 4 2010 09:45:48	PSC-2900	1899-12-31 10:05:09	0.420243	3	51.5	0.197	-66.1	4.38	1.73	29.68	25.99	159.9	272.8	219.3	0.414	261.421		1.49	0.08	0.0536913	1.57	.	.	.		.		21.8	3	0	3
3484	27	301	NO	3	2	2010-06-08	2010-07-14	36	21.1	26			M	40382	Jul 23 2010	Fri Jul 23 2010 11:55:02	PSC-2900	1899-12-31 12:03:04	0.50213	5	36.4	0.45	229	7.65	1.34	23.51	26.09	313.4	635.3	427.6	0.507	80.8889		38.61	1.07	0.027713	39.68	.	.	.		.		55.7	127	19	146
3485	27	261	NO	3	2	2010-06-08	2010-07-10	32					M	40371	Jul 12 2010	Mon Jul 12 2010 11:55:28	PSC-1283	1899-12-31 11:57:44	0.498426	6	17.1	0.45	301	7.99	1.4	26.34	25.96	404.4	518.7	447.1	0.22	38		13.52	.	.	.	.	.	.		.		31.8	16	6	22
3486	27	213	NO	3	2	2010-06-08	2010-07-15	37	17.8	24.1			M	40383	Jul 24 2010	Sat Jul 24 2010 09:53:26	PSC-1283	1899-12-31 10:03:05	0.418808	5	12.9	0.197	272	4	1.58	26.73	25.88	167.3	317.3	226.7	0.473	65.4822		27.75	0.77	0.0277477	28.52	.	.	.		.		49.4	157	24	181
3487	27	223	NO	3	2	2010-06-08	2010-07-10	32					M	40371	Jul 12 2010	Mon Jul 12 2010 11:45:48	PSC-1283	1899-12-31 11:54:44	0.496343	6	24.5	0.267	204	5.67	1.64	22.37	26.16	306.1	579	404.1	0.471	91.7603		8.42	0.23	0.0273159	8.65	.	.	.		.		31.3	82	14	96
3488	27	265	NO	3	2	2010-06-08	2010-07-09	31	19.8	22.4			M	40370	Jul 11 2010	Sun Jul 11 2010 09:42:41	PSC-1283	1899-12-31 09:48:07	0.408414	4	37.5	0.662	267	11.8	1.44	27.43	26.1	345.8	670.7	458.9	0.484	56.6465		27.24	0.98	0.0359765	28.22	.	.	.		.		42	218	17	235
3489	27	23	NO	3	2	2010-06-08	2010-07-09	31	18.9	23.5			M	40370	Jul 11 2010	Sun Jul 11 2010 09:38:30	PSC-1283	1899-12-31 09:38:35	0.401794	4	32.3	0.34	209	7.48	1.72	25.39	26.01	317.2	628.3	420.3	0.495	95		12.9	0.45	0.0348837	13.35	.	.	.		.		37.8	53	5	58
3490	27	376	NO	3	2	2010-06-08	2010-07-12	34	11	21.5			M	40375	Jul 16 2010	Fri Jul 16 2010 12:50:00	PSC-2900	1899-12-31 12:54:05	0.537558	5	31	0.399	239	7.8	1.55	25.08	25.77	312.9	621.8	427.3	0.497	77.6942		25.15	0.55	0.0218688	25.7	.	.	.		.		60.6	201	24	225
3491	27	240	NO	3	2	2010-06-08	2010-07-10	32					M	40371	Jul 12 2010	Mon Jul 12 2010 11:22:54	PSC-1283	1899-12-31 11:28:05	0.477836	6	26.2	0.447	254	8.12	1.43	25.24	26.15	395	726.9	493.1	0.457	58.613		15.47	0.4	0.0258565	15.87	.	.	.		.		37.9	21	13	34
3492	27	18	NO	3	2	2010-06-08	2010-07-10	32					M	40371	Jul 12 2010	Mon Jul 12 2010 11:15:48	PSC-1283	1899-12-31 11:21:52	0.473519	6	32.9	0.471	227	8.39	1.4	25.62	26.13	289.3	560.4	375.3	0.484	69.8514		.	.	.	.	.	.	.		.		.	.	.	.
3493	27	31	NO	3	2	2010-06-08	2010-07-11	33	13.7	20.6			M	40374	Jul 15 2010	Thr Jul 15 2010 12:29:42	PSC-1283	1899-12-31 12:33:00	0.522917	7	28	0.488	275	7.98	1.31	25.27	25.89	222.1	427.1	284.3	0.48	57.377		25.34	0.77	0.0303867	26.11	.	.	.		.		50.9	166	20	186
3494	27	ein90	NO	3	2	2010-06-08	2010-07-11	33			ein-not measured		M	.	.	.	.	.	.	.	.	.	.	.	.	.	.	.	.	.	.	.		.	.	.	.	.	.	.		.		.	.	.	.
3495	27	182	NO	3	2	2010-06-08	2010-07-13	35	19.4	20.8			M	40379	Jul 20 2010	Tue Jul 20 2010 14:10:53	PSC-2900	1899-12-31 14:25:39	0.601146	7	44.1	0.848	269	13.2	1.28	28.17	25.7	304.6	620.1	417.6	0.509	52.0047		67.34	2.36	0.035046	69.7	.	.	.		.		70.7	438	41	479
3496	27	171	NO	3	2	2010-06-08	2010-07-13	35	20	22			M	40379	Jul 20 2010	Tue Jul 20 2010 14:26:41	PSC-2900	1899-12-31 14:33:11	0.606377	7	23.8	0.507	291	9.66	1.52	25.6	26.18	328.3	457.4	378.2	0.282	46.9428		19.56	0.79	0.0403885	20.35	.	.	.		.		36.3	61	5	66
3497	27	346	NO	3	2	2010-06-08	2010-07-10	32					M	40371	Jul 12 2010	Mon Jul 12 2010 11:01:09	PSC-1283	1899-12-31 11:03:34	0.46081	6	27.9	0.358	220	7.16	1.56	25.46	26.04	374.3	651.4	474.1	0.425	77.933		31.97	0.42	0.0131373	32.39	.	.	.		.		45.7	211	21	232
3498	27	339	NO	3	2	2010-06-08	2010-07-10	32					M	40371	Jul 12 2010	Mon Jul 12 2010 10:57:50	PSC-1283	1899-12-31 10:59:28	0.457963	5	30	0.48	241	8.64	1.42	25.21	26.12	310.1	594.1	404.3	0.478	62.5		22.5	0.69	0.0306667	23.19	.	.	.		.		46.7	114	14	128
3499	27	303	NO	3	2	2010-06-08	2010-07-10	32					M	40371	Jul 12 2010	Mon Jul 12 2010 10:53:53	PSC-1283	1899-12-31 10:55:42	0.455347	5	30.9	0.426	225	7.95	1.47	26.45	26	349.9	723.1	487.4	0.516	72.5352		17.42	0.63	0.0361653	18.05	.	.	.		.		50.3	93	20	113
3500	27	359	NO	3	2	2010-06-08	2010-07-10	32					M	40371	Jul 12 2010	Mon Jul 12 2010 10:51:33	PSC-1283	1899-12-31 10:53:18	0.453681	5	18.2	0.328	270	6.66	1.58	23.67	25.89	363.2	527.1	425.1	0.311	55.4878		13.98	0.17	0.0121602	14.15	.	.	.		.		47.6	74	18	92
3501	27	222	NO	3	2	2010-06-08	2010-07-16	38	15.3	24.1			M	40383	Jul 24 2010	Sat Jul 24 2010 12:48:44	PSC-2900	1899-12-31 13:10:05	0.548669	6	36.3	0.549	253	9.93	1.45	26.16	26.09	342.1	672.6	478.4	0.491	66.1202		26.95	0.95	0.0352505	27.9	.	.	.		.		45.6	172	21	193
3502	27	288	NO	3	2	2010-06-08	2010-07-14	36	27.5	25.5			M	40382	Jul 23 2010	Fri Jul 23 2010 10:34:33	PSC-2900	1899-12-31 10:43:55	0.447164	3	10.4	0.168	279	3.96	1.81	26.34	25.86	151.9	273.3	214.6	0.444	61.9048		2.61	0.08	0.0306513	2.69	.	.	.		.		27.4	40	5	45
3503	27	2	NO	3	2	2010-06-08	2010-07-13	35	13.7	11.5			M	40379	Jul 20 2010	Tue Jul 20 2010 13:29:57	PSC-2900	1899-12-31 13:36:51	0.567257	6	31.2	0.625	282	10.6	1.38	28.03	25.71	286.5	521.5	379.3	0.451	49.92		14.83	0.7	0.0472016	15.53	.	.	.		.		33.3	84	2	86
3504	27	208	NO	3	2	2010-06-08	2010-07-08	30	56.4	56			M	40369	Jul 10 2010	Sat Jul 10 2010 09:59:42	PSC-2784	1899-12-31 09:59:46	0.416505	3	33.3	0.419	210	8.1	1.53	25.45	26.14	440.4	730.2	566.6	0.397	79.4749		10.88	0.34	0.03125	11.22	.	.	.		.		34.8	106	12	118
3505	27	60	NO	3	2	2010-06-08	2010-07-15	37	27.2	25.8			M	40383	Jul 24 2010	Sat Jul 24 2010 11:50:24	PSC-2900	1899-12-31 11:56:08	0.497315	4	35.2	0.647	274	10.4	1.31	27.79	26.09	327.9	635.9	450.2	0.484	54.4049		10.58	0.21	0.0198488	10.79	.	.	.		.		34.3	121	10	131
3506	27	183	NO	3	2	2010-06-08	2010-07-15	37	26.3	23.1			M	40383	Jul 24 2010	Sat Jul 24 2010 11:58:08	PSC-2900	1899-12-31 12:03:36	0.5025	5	27.1	0.509	281	8.61	1.35	28.89	25.98	265.1	496.4	358	0.466	53.2417		12.86	0.43	0.033437	13.29	.	.	.		.		43.9	105	18	123
3507	27	259	NO	3	2	2010-06-08	2010-07-18	40	18.1	20.1		6/21-VS	M	40385	Jul 26 2010	Mon Jul 26 2010 09:40:17	PSC-2900	1899-12-31 09:42:18	0.404375	2	11.1	0.158	265	3.54	1.72	25.66	25.87	69.5	144.1	101	0.518	70.2532		5.82	0.2	0.0343643	6.02	.	.	.		.		22.6	18	0	18
3508	27	308	NO	3	2	2010-06-08	2010-07-12	34	23.3	23.6			M	40375	Jul 16 2010	Fri Jul 16 2010 10:51:09	PSC-1283	1899-12-31 10:55:09	0.454965	5	17.3	0.276	274	5.89	1.67	25.42	25.98	221.8	399.3	290.5	0.444	62.6812		1.29	0.04	0.0310078	1.33	.	.	.		.		22.8	14	3	17
3509	27	337	NO	3	2	2010-06-08	2010-07-12	34	22.2	23.8			M	40375	Jul 16 2010	Fri Jul 16 2010 10:57:28	PSC-1283	1899-12-31 11:09:11	0.464711	6	17.9	0.221	243	4.72	1.66	24.43	25.83	223.091	389.552	278.479	0.427315	80.9955		16.31	0.64	0.0392397	16.95	.	.	.		.		40.8	161	28	189
3510	27	73	NO	3	2	2010-06-08	2010-07-11	33	18.8	16..7			M	40374	Jul 15 2010	Thr Jul 15 2010 13:49:30	PSC-1283	1899-12-31 13:49:34	0.576088	8	27.1	0.488	278	7.79	1.28	26.09	25.9	217.2	437.1	286.5	0.503	55.5328		8.22	0.37	0.0450122	8.59	.	.	.		.		29.6	27	9	36
3511	27	332	NO	3	2	2010-06-08	2010-07-11	33	17.2	16.6			M	40374	Jul 15 2010	Thr Jul 15 2010 13:31:22	PSC-1283	1899-12-31 13:35:35	0.566377	8	26.3	0.474	279	7.6	1.28	25.74	26.01	187.1	385.3	237.5	0.514	55.4852		8.7	0.44	0.0505747	9.14	.	.	.		.		32.6	29	7	36
3512	27	248	NO	3	2	2010-06-08	2010-07-11	33	19.7	22.7			M	40374	Jul 15 2010	Thr Jul 15 2010 13:39:25	PSC-1283	1899-12-31 13:42:57	0.571493	8	23.8	0.343	259	5.94	1.36	23.27	26.09	221.2	422.5	276.6	0.476	69.3878		16.04	0.7	0.0436409	16.74	.	.	.		.		38.6	85	17	102
3513	27	401	NO	3	2	2010-06-08	na	na				6/27-died in field	M	.	.	.	.	.	.	.	.	.	.	.	.	.	.	.	.	.	.	.		.	.	.	.	.	.	.		.		.	.	.	.
[truncated: 974 more rows]
